# Supplementary material for: Cryo-Electron Tomography and Proteomics studies of centrosomes from differentiated quiescent thymocytes
Source: Sci Rep. 2019 May 10;9:7187. doi: 10.1038/s41598-019-43338-9 (PMC6510768; doi:10.1038/s41598-019-43338-9)
Supplement: Supplementary file 2 — Suppl. Tables 1 [file 41598_2019_43338_MOESM2_ESM.xlsx]

## Sheet: Samples Report 20160601
											quantitative value			percent coverage			prob identification			tot spectal ct			unique peptide
#	Identified Proteins	GN	reversed	Accession Number	Ensembl Gene ID	Associated Gene Name O.Aries	Description O.Aries	Ensembl Gene ID	Associated Gene Name Human	Molecular Weight	Centrosome 40	Centrosome 50	Centrosome 70	Centrosome 40	Centrosome 50	Centrosome 70	Centrosome 40	Centrosome 50	Centrosome 70	Centrosome 40	Centrosome 50	Centrosome 70	Centrosome 40	Centrosome 50	Centrosome 70
44	Cluster of 40S ribosomal protein SA OS=Ovis aries GN=RPSA PE=2 SV=1 (sp|A6YRY8|RSSA_SHEEP)	RPSA	0	sp|A6YRY8|RSSA_SHEEP						33 kDa	111.13	104.38	73.851	0.54	0.53	0.59	1	1	1	128	63	75	13	12	15
73	Cluster of 60S ribosomal protein L10 OS=Ovis aries GN=RPL10 PE=2 SV=1 (sp|A8D8X1|RL10_SHEEP)	RPL10	0	sp|A8D8X1|RL10_SHEEP						25 kDa	64.041	60.68	43.458	0.43	0.42	0.43	1	1	1	73	38	48	11	8	10
237	Heat shock protein alpha OS=Ovis aries GN=HSPCA PE=3 SV=1	HSPCA	0	tr|A8DR93|A8DR93_SHEEP	ENSOARG00000003903	HSP90AA1	heat shock protein 90kDa alpha family class A member 1 [Source:HGNC Symbol;Acc:HGNC:5253]	ENSG00000080824	HSP90AA1	85 kDa	50.141	27.042	20.246	0.19	0.22	0.3	1	1	1	55	28	30	18	17	20
290	Cluster of Pre-mRNA splicing factor SRP20-like protein OS=Ovis aries GN=SRSF3 PE=2 SV=1 (tr|B0FZL9|B0FZL9_SHEEP)	SRSF3	0	tr|B0FZL9|B0FZL9_SHEEP	ENSOARG00000013584			ENSG00000112081	SRSF3	19 kDa	25.556	19.269	19.03	0.34	0.27	0.34	1	1	1	28	13	20	7	5	7
874	Calcium and integrin-binding protein 1 OS=Ovis aries GN=CIB1 PE=2 SV=1	CIB1	0	sp|B1A8Z2|CIB1_SHEEP	ENSOARG00000012128	CIB1	calcium and integrin binding 1 [Source:HGNC Symbol;Acc:HGNC:16920]	ENSG00000185043	CIB1	22 kDa	0.69327	1.1786	4.0491	0.073	0.12	0.23	0.98	1	1	1	2	6	1	2	4
836	Sideroflexin-1 OS=Ovis aries GN=SFXN1 PE=2 SV=1	SFXN1	0	sp|B2LU20|SFXN1_SHEEP						36 kDa	3.9964	4.1177	0	0.11	0.12	0	1	1	0	5	5	0	3	3	0
802	SNPRA OS=Ovis aries GN=SNRPA PE=2 SV=1	SNRPA	0	tr|B2LYL4|B2LYL4_SHEEP	ENSOARG00000006963	SNRPA	small nuclear ribonucleoprotein polypeptide A [Source:HGNC Symbol;Acc:HGNC:11151]	ENSG00000077312	SNRPA	31 kDa	5.4728	6.4602	6.0191	0.096	0.092	0.092	1	1	1	6	5	4	4	3	3
655	RhoH OS=Ovis aries GN=RHOH PE=2 SV=1	RHOH	0	tr|B2MVW7|B2MVW7_SHEEP	ENSOARG00000000571	RHOH	ras homolog family member H [Source:HGNC Symbol;Acc:HGNC:686]	ENSG00000168421	RHOH	21 kDa	7.4737	7.6388	2.6994	0.26	0.27	0.21	1	1	1	8	7	4	5	4	3
338	SLC25A11 OS=Ovis aries GN=SLC25A11 PE=2 SV=1	SLC25A11	0	tr|B2MVX2|B2MVX2_SHEEP	ENSOARG00000005726	SLC25A11	solute carrier family 25 (mitochondrial carrier; oxoglutarate carrier), member 11 [Source:HGNC Symbol;Acc:HGNC:10981]	ENSG00000108528	SLC25A11	34 kDa	9.4637	15.292	2.6994	0.22	0.45	0.18	1	1	1	12	18	4	7	11	4
608	ITM2B OS=Ovis aries GN=ITM2B PE=2 SV=1	ITM2B	0	tr|B3VSB9|B3VSB9_SHEEP	ENSOARG00000008230	ITM2B	integral membrane protein 2B [Source:HGNC Symbol;Acc:HGNC:6174]	ENSG00000136156	ITM2B	30 kDa	10.771	2.3498	2.0246	0.3	0.071	0.11	1	0.99	1	13	2	3	6	2	2
157	Hydroxyacyl-coenzyme A dehydrogenase/3-ketoacyl-coenzyme A thiolase/enoyl-coenzyme A hydratase (Trifunctional protein) alpha subunit OS=Ovis aries GN=HADHA PE=2 SV=1	HADHA	0	tr|B6UV59|B6UV59_SHEEP	ENSOARG00000018593	HADHA	hydroxyacyl-CoA dehydrogenase/3-ketoacyl-CoA thiolase/enoyl-CoA hydratase (trifunctional protein), alpha subunit [Source:HGNC Symbol;Acc:HGNC:4801]	ENSG00000084754	HADHA	83 kDa	29.089	25.878	25.59	0.24	0.26	0.28	1	1	1	34	30	33	16	19	17
298	Cluster of Cell division cycle 2 protein isoform 1 OS=Ovis aries GN=CDC2 PE=2 SV=1 (tr|B7U175|B7U175_SHEEP)	CDC2	0	tr|B7U175|B7U175_SHEEP	ENSOARG00000004318			ENSG00000170312	CDK1	34 kDa	17.896	27.623	8.2868	0.21	0.24	0.18	1	1	1	21	31	9	7	16	5
1066	Uncharacterized protein OS=Ovis aries GN=EIF1AX PE=2 SV=1	EIF1AX	0	tr|B9VH02|B9VH02_SHEEP	ENSOARG00000015373	EIF1AY	eukaryotic translation initiation factor 1A, Y-linked [Source:HGNC Symbol;Acc:HGNC:3252]	ENSG00000198692	EIF1AY	16 kDa	2.0009	0	3.806	0.069	0	0.18	0.92	0	1	2	0	4	1	0	2
545	Replication protein A1 OS=Ovis aries GN=RPA1 PE=2 SV=1	RPA1	0	tr|C5ISB1|C5ISB1_SHEEP	ENSOARG00000014479	RPA1	replication protein A1 [Source:HGNC Symbol;Acc:HGNC:10289]	ENSG00000132383	RPA1	68 kDa	0.9583	7.6536	2.0246	0.019	0.16	0.049	0.93	1	1	1	11	3	1	10	2
672	Cluster of ADP-ribosylation factor 1 OS=Ovis aries GN=ARF1 PE=2 SV=1 (tr|C5IWU0|C5IWU0_SHEEP)	ARF1	0	tr|C5IWU0|C5IWU0_SHEEP	ENSOARG00000006511	ARF1	ADP ribosylation factor 1 [Source:HGNC Symbol;Acc:HGNC:652]	ENSG00000143761	ARF1	21 kDa	5.4728	3.521	5.3988	0.12	0.12	0.28	1	1	1	6	2	8	3	2	5
1108	ADP-ribosylation factor 6 OS=Ovis aries GN=ARF6 PE=2 SV=1	ARF6	0	tr|C5IWU1|C5IWU1_SHEEP	ENSOARG00000000838	ARF6	ADP ribosylation factor 6 [Source:HGNC Symbol;Acc:HGNC:659]	ENSG00000165527	ARF6	20 kDa	1.0426	0.58931	4.0491	0.063	0.057	0.24	0.86	0.83	1	1	1	6	1	1	3
271	Peroxiredoxin 2 OS=Ovis aries GN=PRDX2 PE=2 SV=1	PRDX2	0	tr|C8BKC5|C8BKC5_SHEEP	ENSOARG00000010800	PRDX2	peroxiredoxin 2 [Source:HGNC Symbol;Acc:HGNC:9353]	ENSG00000167815	PRDX2	22 kDa	12.067	30.511	8.9616	0.35	0.39	0.31	1	1	1	14	30	10	8	10	7
921	Flap endonuclease 1 OS=Ovis aries GN=FEN1 PE=2 SV=1	FEN1	0	sp|C8BKD0|FEN1_SHEEP						43 kDa	1.0426	4.7071	3.806	0.029	0.15	0.11	0.77	1	1	1	6	4	1	5	3
747	Signal transducer and activator of transcription OS=Ovis aries GN=STAT1 PE=2 SV=1	STAT1	0	tr|C8BKE1|C8BKE1_SHEEP	ENSOARG00000013903	STAT4	signal transducer and activator of transcription 4 [Source:HGNC Symbol;Acc:HGNC:11365]	ENSG00000138378	STAT4	87 kDa	3.1224	1.7679	0.67485	0.051	0.033	0.016	1	1	1	4	3	1	3	2	1
109	Cluster of Ribosomal protein L23a OS=Ovis aries GN=rpl23a PE=2 SV=1 (tr|D4P8H6|D4P8H6_SHEEP)	rpl23a	0	tr|D4P8H6|D4P8H6_SHEEP	ENSOARG00000005024	RPL23A	Ribosomal protein L23a; Uncharacterized protein [Source:UniProtKB/TrEMBL;Acc:D4P8H6]	ENSG00000198242	RPL23A	18 kDa	52.774	74.513	43.404	0.42	0.41	0.51	1	1	1	56	34	43	10	9	13
559	HSP10 OS=Ovis aries GN=HSP10 PE=3 SV=1	HSP10	0	tr|J9UXY3|J9UXY3_SHEEP	ENSOARG00000017015		HSP10; Uncharacterized protein [Source:UniProtKB/TrEMBL;Acc:J9UXY3]	ENSG00000115541	HSPE1	11 kDa	12.778	0	8.2868	0.42	0	0.52	1	0	1	14	0	9	6	0	5
124	Cluster of Ribosomal protein L17 OS=Ovis aries GN=RPL17 PE=2 SV=1 (tr|K4P217|K4P217_SHEEP)	RPL17	0	tr|K4P217|K4P217_SHEEP	ENSOARG00000017091			ENSG00000115541	HSPE1	21 kDa	55.463	42.582	25.535	0.38	0.38	0.38	1	1	1	62	25	28	7	8	7
1118	NADH-ubiquinone oxidoreductase chain 1 OS=Ovis aries GN=MT-ND1 PE=3 SV=1	MT-ND1	0	sp|O78747|NU1M_SHEEP	ENSOARG00000000006	ND1	NADH-ubiquinone oxidoreductase chain 1 [Source:UniProtKB/Swiss-Prot;Acc:O78747]	ENSG00000198888	MT-ND1	36 kDa	0.69327	4.1177	0	0.06	0.088	0	1	1	0	1	5	0	1	2	0
1250	Cytochrome c oxidase subunit 2 OS=Ovis aries GN=MT-CO2 PE=3 SV=1	MT-CO2	0	sp|O78750|COX2_SHEEP	ENSOARG00000000019	COX2	Cytochrome c oxidase subunit 2 [Source:UniProtKB/Swiss-Prot;Acc:O78750]	ENSG00000198712	MT-CO2	26 kDa	3.3875	2.3498	0.67485	0.062	0.031	0.031	0.98	0.51	0.59	4	2	1	2	1	1
653	NADH-ubiquinone oxidoreductase chain 5 OS=Ovis aries GN=MT-ND5 PE=3 SV=1	MT-ND5	0	sp|O78756|NU5M_SHEEP	ENSOARG00000000032	ND5	NADH-ubiquinone oxidoreductase chain 5 [Source:UniProtKB/Swiss-Prot;Acc:O78756]	ENSG00000198786	MT-ND5	68 kDa	3.7314	4.7071	0	0.094	0.11	0	1	1	0.24	5	6	0	4	5	0
412	Cluster of Hemoglobin subunit beta OS=Ovis aries GN=HBB PE=1 SV=2 (sp|P02075|HBB_SHEEP)	HBB	0	sp|P02075|HBB_SHEEP						16 kDa	17.208	0	10.311	0.23	0	0.31	1	0.16	1	19	0	12	4	0	4
779	Cluster of Sodium/potassium-transporting ATPase subunit alpha-1 OS=Ovis aries GN=ATP1A1 PE=1 SV=1 (sp|P04074|AT1A1_SHEEP)	ATP1A1	0	sp|P04074|AT1A1_SHEEP	ENSOARG00000020213	ATP1A1	ATPase, Na+/K+ transporting, alpha 1 polypeptide [Source:HGNC Symbol;Acc:HGNC:799]	ENSG00000163399	ATP1A1	113 kDa	3.4663	4.1177	0	0.056	0.043	0	1	1	0.43	5	5	0	5	4	0
165	Deoxyribonuclease-1 OS=Ovis aries GN=DNASE1 PE=1 SV=1	DNASE1	0	sp|P11937|DNAS1_SHEEP						29 kDa	67	0	35.494	0.31	0	0.27	1	0	1	76	0	28	7	0	5
999	Alpha-1-antiproteinase OS=Ovis aries PE=1 SV=1	N/A	0	sp|P12725|A1AT_SHEEP						46 kDa	2.7731	0	3.806	0.087	0	0.043	1	0	1	4	0	4	4	0	3
9	Serum albumin OS=Ovis aries GN=ALB PE=1 SV=1	ALB	0	sp|P14639|ALBU_SHEEP						69 kDa	448.34	32.182	245.06	0.52	0.12	0.38	1	1	1	503	21	250	39	12	26
976	Cluster of Keratin, type II microfibrillar, component 5 OS=Ovis aries PE=1 SV=1 (sp|P25691|K2M3_SHEEP)	N/A	0	sp|P25691|K2M3_SHEEP						55 kDa	0	0.58931	10.257	0.016	0.016	0.037	0.09	0.07	1	4	4	7	1	1	3
1164	T-cell surface glycoprotein CD3 zeta chain OS=Ovis aries GN=CD247 PE=2 SV=1	CD247	0	sp|P29329|CD3Z_SHEEP						19 kDa	2.6099	2.3498	0	0.21	0.13	0	1	0.99	0	3	2	0	2	2	0
629	Alpha-2-HS-glycoprotein OS=Ovis aries GN=AHSG PE=1 SV=1	AHSG	0	sp|P29701|FETUA_SHEEP						39 kDa	9.1253	0	8.7185	0.069	0	0.077	1	0	1	10	0	8	4	0	4
654	Antithrombin-III OS=Ovis aries GN=SERPINC1 PE=2 SV=1	SERPINC1	0	sp|P32262|ANT3_SHEEP						53 kDa	9.5535	0	4.9125	0.095	0	0.054	1	0	1	11	0	4	7	0	3
14	Cluster of Interferon-induced GTP-binding protein Mx1 OS=Ovis aries GN=MX1 PE=1 SV=1 (sp|P33237|MX1_SHEEP)	MX1	0	sp|P33237|MX1_SHEEP						76 kDa	305.56	273.72	169.95	0.65	0.56	0.65	1	1	1	349	183	201	44	38	46
938	Thioredoxin OS=Ovis aries GN=TXN PE=1 SV=2	TXN	0	sp|P50413|THIO_SHEEP	ENSOARG00000006916	TXN	thioredoxin [Source:HGNC Symbol;Acc:HGNC:12435]	ENSG00000136810	TXN	12 kDa	6.9492	0	3.806	0.31	0	0.23	1	0	1	7	0	4	4	0	3
1356	Fructose-bisphosphate aldolase B OS=Ovis aries GN=ALDOB PE=2 SV=2	ALDOB	0	sp|P52210|ALDOB_SHEEP						40 kDa	4.5145	0	0.67485	0.071	0	0.019	1	0	0.08	6	0	1	3	0	1
5	Cluster of Actin, cytoplasmic 1 OS=Ovis aries GN=ACTB PE=2 SV=1 (sp|P60713|ACTB_SHEEP)	ACTB	0	sp|P60713|ACTB_SHEEP						42 kDa	324.45	471.44	240.51	0.71	0.71	0.78	1	1	1	365	332	299	24	26	31
123	Cluster of 14-3-3 protein epsilon OS=Ovis aries GN=YWHAE PE=1 SV=1 (sp|P62262|1433E_SHEEP)	YWHAE	0	sp|P62262|1433E_SHEEP						29 kDa	39.781	62.096	18.896	0.37	0.41	0.46	1	1	1	46	48	28	27	27	22
1386	Ribonuclease pancreatic OS=Ovis aries GN=RNASE1 PE=1 SV=1	RNASE1	0	sp|P67927|RNAS1_SHEEP						14 kDa	2.0853	0	0.67485	0.23	0	0.056	1	0	0.59	2	0	1	2	0	1
573	Hemoglobin subunit alpha-1/2 OS=Ovis aries PE=1 SV=2	N/A	0	sp|P68240|HBA_SHEEP						15 kDa	8.8602	2.3498	5.8305	0.22	0.11	0.11	1	1	1	10	2	7	3	2	2
60	Cluster of Mast cell protease 1A OS=Ovis aries PE=1 SV=2 (sp|P80931|MCT1A_SHEEP)	N/A	0	sp|P80931|MCT1A_SHEEP						27 kDa	70.737	48.049	72.422	0.47	0.44	0.49	1	1	1	80	50	86	12	12	15
692	Interferon-induced GTP-binding protein Mx2 OS=Ovis aries GN=MX2 PE=2 SV=1	MX2	0	sp|Q5I2P5|MX2_SHEEP						82 kDa	54.398	74.624	28.666	0.11	0.15	0.11	1	1	1	63	50	31	6	8	5
556	Cluster of Cofilin-1 OS=Ovis aries GN=CFL1 PE=2 SV=3 (sp|Q6B7M7|COF1_SHEEP)	CFL1	0	sp|Q6B7M7|COF1_SHEEP						19 kDa	4.6952	16.389	5.8305	0.15	0.29	0.39	1	1	1	5	12	7	2	5	4
127	40S ribosomal protein S25 OS=Ovis aries GN=RPS25 PE=2 SV=1	RPS25	0	sp|Q6Q311|RS25_SHEEP						14 kDa	63.027	59.435	41.756	0.41	0.38	0.41	1	1	1	69	32	34	7	6	7
587	Beta-2-microglobulin OS=Ovis aries GN=B2M PE=3 SV=1	B2M	0	sp|Q6QAT4|B2MG_SHEEP	ENSOARG00000003782	B2M	beta-2-microglobulin [Source:HGNC Symbol;Acc:HGNC:914]	ENSG00000166710	B2M	13 kDa	8.7934	13.391	5.1557	0.26	0.16	0.25	1	1	1	9	7	6	4	3	3
358	Calmodulin OS=Ovis aries GN=CALM2 PE=2 SV=3	CALM2	0	sp|Q6YNX6|CALM_SHEEP	ENSOARG00000010640	CALM2	calmodulin 2 (phosphorylase kinase, delta) [Source:HGNC Symbol;Acc:HGNC:1445]	ENSG00000143933	CALM2	17 kDa	16.08	6.4676	16.628	0.58	0.36	0.85	1	1	1	16	7	23	8	4	12
1413	1-acyl-sn-glycerol-3-phosphate acyltransferase alpha OS=Ovis aries GN=AGPAT1 PE=2 SV=1	AGPAT1	0	sp|Q95JH0|PLCA_SHEEP						32 kDa	0	1.7679	0	0	0.15	0	0	1	0	0	3	0	0	2	0
696	Cluster of Cathepsin D (Fragment) OS=Ovis aries GN=CTSD PE=1 SV=1 (sp|Q9MZS8|CATD_SHEEP)	CTSD	0	sp|Q9MZS8|CATD_SHEEP						40 kDa	6.5943	1.7605	1.3497	0.15	0.021	0.06	1	0.89	1	8	1	2	6	1	2
558	Decorin OS=Ovis aries GN=DCN PE=2 SV=1	DCN	0	sp|Q9TTE2|PGS2_SHEEP						40 kDa	9.5535	0.58931	6.9371	0.13	0.031	0.13	1	0.69	1	11	1	7	4	1	4
246	Cluster of Tryptase-2 OS=Ovis aries PE=2 SV=1 (sp|Q9XSM2|TRYT_SHEEP)	N/A	0	sp|Q9XSM2|TRYT_SHEEP						30 kDa	13.29	8.2355	17.978	0.25	0.24	0.39	1	1	1	15	10	25	6	6	7
52	Guanine nucleotide-binding protein beta polypeptide 2-like 1 OS=Ovis aries GN=GNB2L1 PE=2 SV=1	GNB2L1	0	tr|S4TZR5|S4TZR5_SHEEP	ENSOARG00000007288	GNB2L1	guanine nucleotide binding protein (G protein), beta polypeptide 2-like 1 [Source:RefSeq peptide;Acc:NP_001268408]	ENSG00000204628	GNB2L1	35 kDa	83.171	86.647	55.01	0.78	0.79	0.68	1	1	1	93	78	52	21	20	18
1263	J kappa-recombination signal-binding protein (Fragment) OS=Ovis aries GN=RBPJ PE=2 SV=1	RBPJ	0	tr|U5PR56|U5PR56_SHEEP	ENSOARG00000008166	RBPJ	recombination signal binding protein for immunoglobulin kappa J region [Source:HGNC Symbol;Acc:HGNC:5724]	ENSG00000168214	RBPJ	54 kDa	0	1.7679	0	0	0.078	0	0	1	0.09	0	3	0	0	3	0
1350	Uncharacterized protein (Fragment) OS=Ovis aries GN=PIGS PE=4 SV=1	PIGS	0	tr|W5NPD6|W5NPD6_SHEEP	ENSOARG00000000048	PIGS	phosphatidylinositol glycan anchor biosynthesis class S [Source:HGNC Symbol;Acc:HGNC:14937]	ENSG00000087111	PIGS	62 kDa	2.4292	1.1786	0	0.065	0.065	0	1	0.99	0	3	2	0	3	2	0
762	Uncharacterized protein OS=Ovis aries GN=CEP131 PE=4 SV=1	CEP131	0	tr|W5NPH5|W5NPH5_SHEEP	ENSOARG00000000080	CEP131	centrosomal protein 131kDa [Source:HGNC Symbol;Acc:HGNC:29511]	ENSG00000141577	CEP131	122 kDa	3.4718	0.58931	2.0246	0.024	0.01	0.03	1	1	1	4	1	3	4	1	3
243	Cluster of Uncharacterized protein (Fragment) OS=Ovis aries GN=PABPC1 PE=4 SV=1 (tr|W5NPI6|W5NPI6_SHEEP)	PABPC1	0	tr|W5NPI6|W5NPI6_SHEEP	ENSOARG00000000095			ENSG00000151846	PABPC3	64 kDa	14.417	27.042	4.0491	0.096	0.19	0.052	1	1	1	16	28	6	8	15	5
315	Uncharacterized protein OS=Ovis aries GN=VRK1 PE=3 SV=1	VRK1	0	tr|W5NPJ7|W5NPJ7_SHEEP	ENSOARG00000000106	VRK1	vaccinia related kinase 1 [Source:HGNC Symbol;Acc:HGNC:12718]	ENSG00000100749	VRK1	45 kDa	8.5952	10.003	30.77	0.13	0.31	0.31	1	1	1	10	13	21	5	11	11
501	Uncharacterized protein OS=Ovis aries GN=EF-1 PE=3 SV=1	EF-1	0	tr|W5NPL9|W5NPL9_SHEEP	ENSOARG00000000129	EF-1	elongation factor 1-delta [Source:RefSeq peptide;Acc:NP_001009449]	ENSG00000104529	EEF1D	31 kDa	1.7359	8.8322	8.0436	0.043	0.36	0.17	1	1	1	2	13	7	2	8	4
12	Cluster of Uncharacterized protein OS=Ovis aries GN=HSPA8 PE=3 SV=1 (tr|W5NPN4|W5NPN4_SHEEP)	HSPA8	0	tr|W5NPN4|W5NPN4_SHEEP	ENSOARG00000000142	HSPA8	heat shock protein family A (Hsp70) member 8 [Source:HGNC Symbol;Acc:HGNC:5241]	ENSG00000109971	HSPA8	71 kDa	356.57	435.26	172.11	0.54	0.54	0.58	1	1	1	402	249	196	45	36	38
364	Cluster of Uncharacterized protein OS=Ovis aries GN=CAPZA2 PE=4 SV=1 (tr|W5NPQ4|W5NPQ4_SHEEP)	CAPZA2	0	tr|W5NPQ4|W5NPQ4_SHEEP	ENSOARG00000000161		Uncharacterized protein [Source:UniProtKB/TrEMBL;Acc:W5NPQ4]	ENSG00000198898	CAPZA2	36 kDa	7.4682	14.71	3.3743	0.29	0.43	0.2	1	1	1	9	19	5	6	9	5
808	Uncharacterized protein (Fragment) OS=Ovis aries GN=API5 PE=4 SV=1	API5	0	tr|W5NPT5|W5NPT5_SHEEP	ENSOARG00000000187	API5	apoptosis inhibitor 5 [Source:HGNC Symbol;Acc:HGNC:594]	ENSG00000166181	API5	59 kDa	1.0426	4.1251	0	0.025	0.13	0	0.95	1	0	1	7	0	1	6	0
1235	Uncharacterized protein OS=Ovis aries GN=BCL11B PE=4 SV=1	BCL11B	0	tr|W5NQ15|W5NQ15_SHEEP	ENSOARG00000000266	BCL11B	B-cell CLL/lymphoma 11B (zinc finger protein) [Source:HGNC Symbol;Acc:HGNC:13222]	ENSG00000127152	BCL11B	71 kDa	0	1.1786	0	0	0.034	0	0.22	1	0.05	0	2	0	0	2	0
977	Fibrinogen beta chain OS=Ovis aries GN=FGB PE=4 SV=1	FGB	0	tr|W5NQ46|W5NQ46_SHEEP	ENSOARG00000000291	FGB	fibrinogen beta chain [Source:HGNC Symbol;Acc:HGNC:3662]	ENSG00000171564	FGB	57 kDa	1.3865	1.7679	2.6994	0.049	0.063	0.083	1	1	1	2	3	4	2	3	4
1369	Uncharacterized protein OS=Ovis aries GN=RBM25 PE=4 SV=1	RBM25	0	tr|W5NQ83|W5NQ83_SHEEP	ENSOARG00000000319	RBM25	RNA binding motif protein 25 [Source:HGNC Symbol;Acc:HGNC:23244]	ENSG00000119707	RBM25	100 kDa	1.7359	1.1786	0	0.018	0.034	0	0.81	1	0	2	2	0	1	2	0
1456	Uncharacterized protein (Fragment) OS=Ovis aries GN=TCEB2 PE=4 SV=1	TCEB2	0	tr|W5NQ92|W5NQ92_SHEEP	ENSOARG00000000340	TCEB2	transcription elongation factor B (SIII), polypeptide 2 (18kDa, elongin B) [Source:HGNC Symbol;Acc:HGNC:11619]	ENSG00000103363	TCEB2	13 kDa	0	1.1786	0	0	0.14	0	0	1	0	0	2	0	0	2	0
1019	Uncharacterized protein OS=Ovis aries GN=NUP107 PE=4 SV=1	NUP107	0	tr|W5NQB8|W5NQB8_SHEEP	ENSOARG00000000362	NUP107	nucleoporin 107kDa [Source:HGNC Symbol;Acc:HGNC:29914]	ENSG00000111581	NUP107	108 kDa	0	1.1786	0	0	0.019	0	0.67	1	0.58	0	2	0	0	2	0
316	Uncharacterized protein (Fragment) OS=Ovis aries GN=ECHS1 PE=3 SV=1	ECHS1	0	tr|W5NQC6|W5NQC6_SHEEP	ENSOARG00000000369	ECHS1	enoyl-CoA hydratase, short chain, 1, mitochondrial [Source:HGNC Symbol;Acc:HGNC:3151]	ENSG00000127884	ECHS1	31 kDa	3.4718	31.122	1.3497	0.1	0.37	0.1	1	1	1	4	37	2	2	10	2
238	Uncharacterized protein OS=Ovis aries GN=LOC101123279 PE=3 SV=1	LOC101123279	0	tr|W5NQC8|W5NQC8_SHEEP	ENSOARG00000000374			ENSG00000166441	RPL27A	20 kDa	26.61	29.662	17.923	0.26	0.19	0.26	1	1	1	29	15	20	5	4	5
415	Uncharacterized protein (Fragment) OS=Ovis aries GN=TBC1D2B PE=4 SV=1	TBC1D2B	0	tr|W5NQG2|W5NQG2_SHEEP	ENSOARG00000000399	TBC1D2B	TBC1 domain family member 2B [Source:HGNC Symbol;Acc:HGNC:29183]	ENSG00000167202	TBC1D2B	106 kDa	4.509	15.896	0.67485	0.063	0.19	0.014	1	1	0.98	6	23	1	6	17	1
1383	Protein S100 OS=Ovis aries GN=S100A9 PE=3 SV=1	S100A9	0	tr|W5NQH6|W5NQH6_SHEEP	ENSOARG00000000417	S100A9	S100 calcium binding protein A9 [Source:HGNC Symbol;Acc:HGNC:10499]	ENSG00000163220	S100A9	15 kDa	0	7.5721	0.67485	0	0.12	0.083	0	1	0.98	0	3	1	0	2	1
875	Protein-tyrosine-phosphatase OS=Ovis aries GN=PTPRF PE=4 SV=1	PTPRF	0	tr|W5NQN3|W5NQN3_SHEEP	ENSOARG00000000454	PTPRF	protein tyrosine phosphatase, receptor type, F [Source:HGNC Symbol;Acc:HGNC:9670]	ENSG00000142949	PTPRF	206 kDa	5.1179	0	0	0.038	0	0	1	0.14	0	7	0	0	6	0	0
224	Cluster of Uncharacterized protein OS=Ovis aries GN=TXLNA PE=4 SV=1 (tr|W5NQQ4|W5NQQ4_SHEEP)	TXLNA	0	tr|W5NQQ4|W5NQQ4_SHEEP	ENSOARG00000000490	TXLNA	taxilin alpha [Source:HGNC Symbol;Acc:HGNC:30685]	ENSG00000084652	TXLNA	62 kDa	11.121	4.7145	34.874	0.054	0.14	0.19	1	1	1	13	8	32	10	8	24
780	Uncharacterized protein (Fragment) OS=Ovis aries PE=4 SV=1	N/A	0	tr|W5NQX0|W5NQX0_SHEEP	ENSOARG00000000531		Uncharacterized protein [Source:UniProtKB/TrEMBL;Acc:W5NQX0]	ENSG00000268861	CTD-2207O23.3	145 kDa	0	2.9465	0	0	0.045	0	0.81	1	0.56	0	5	0	0	5	0
637	Uncharacterized protein OS=Ovis aries GN=PRPF4B PE=4 SV=1	PRPF4B	0	tr|W5NQX9|W5NQX9_SHEEP	ENSOARG00000000557	PRPF4B	pre-mRNA processing factor 4B [Source:HGNC Symbol;Acc:HGNC:17346]	ENSG00000112739	PRPF4B	120 kDa	5.8112	2.9465	3.806	0.068	0.058	0.033	1	1	1	8	5	4	6	5	4
38	Uncharacterized protein OS=Ovis aries GN=TNFAIP3 PE=4 SV=1	TNFAIP3	0	tr|W5NQZ0|W5NQZ0_SHEEP	ENSOARG00000000569	TNFAIP3	TNF alpha induced protein 3 [Source:HGNC Symbol;Acc:HGNC:11896]	ENSG00000118503	TNFAIP3	89 kDa	78.188	217.68	29.207	0.43	0.53	0.4	1	1	1	90	133	40	35	44	28
718	Uncharacterized protein (Fragment) OS=Ovis aries GN=RANBP2 PE=4 SV=1	RANBP2	0	tr|W5NR00|W5NR00_SHEEP	ENSOARG00000000558			ENSG00000169629	RGPD8	335 kDa	0.69327	1.7679	0.67485	0.003	0.013	0.0043	1	1	0.92	1	3	1	1	3	1
763	Uncharacterized protein (Fragment) OS=Ovis aries GN=HNRNPD PE=4 SV=1	HNRNPD	0	tr|W5NR02|W5NR02_SHEEP	ENSOARG00000000579	HNRNPD	heterogeneous nuclear ribonucleoprotein D [Source:HGNC Symbol;Acc:HGNC:5036]	ENSG00000138668	HNRNPD	32 kDa	8.9446	5.8857	4.4808	0.16	0.14	0.12	1	1	1	10	8	5	5	4	4
857	Uncharacterized protein OS=Ovis aries GN=SLC25A53 PE=3 SV=1	SLC25A53	0	tr|W5NR05|W5NR05_SHEEP	ENSOARG00000000582	SLC25A53	solute carrier family 25 member 53 [Source:HGNC Symbol;Acc:HGNC:31894]	ENSG00000269743	SLC25A53	42 kDa	1.3865	2.3572	0	0.047	0.084	0	1	1	0	2	4	0	2	4	0
764	Uncharacterized protein OS=Ovis aries GN=FLII PE=4 SV=1	FLII	0	tr|W5NR09|W5NR09_SHEEP	ENSOARG00000000580	FLII	flightless I actin binding protein [Source:HGNC Symbol;Acc:HGNC:3750]	ENSG00000177731	FLII	143 kDa	1.0426	2.3572	0.67485	0.0088	0.035	0.0088	0.99	1	0.99	1	4	1	1	4	1
748	Kinesin-like protein OS=Ovis aries GN=KIF11 PE=3 SV=1	KIF11	0	tr|W5NR75|W5NR75_SHEEP	ENSOARG00000000647	KIF11	Kinesin-like protein [Source:UniProtKB/TrEMBL;Acc:W5NR75]	ENSG00000138160	KIF11	119 kDa	0.69327	3.5358	0	0.01	0.051	0	0.99	1	0.66	1	6	0	1	5	0
496	Cluster of Transcription factor BTF3 (Fragment) OS=Ovis aries GN=BTF3 PE=3 SV=1 (tr|W5NR86|W5NR86_SHEEP)	BTF3	0	tr|W5NR86|W5NR86_SHEEP						23 kDa	6.0817	2.3498	9.6365	0.12	0.09	0.36	1	1	1	7	2	11	2	1	4
305	Cluster of Uncharacterized protein OS=Ovis aries GN=KHDRBS1 PE=4 SV=1 (tr|W5NR95|W5NR95_SHEEP)	KHDRBS1	0	tr|W5NR95|W5NR95_SHEEP	ENSOARG00000000666	KHDRBS1	KH domain containing, RNA binding, signal transduction associated 1 [Source:HGNC Symbol;Acc:HGNC:18116]	ENSG00000121774	KHDRBS1	48 kDa	10.162	13.465	10.5	0.12	0.14	0.11	1	1	1	12	13	9	5	7	4
1204	Uncharacterized protein (Fragment) OS=Ovis aries GN=PTPN7 PE=4 SV=1	PTPN7	0	tr|W5NRC0|W5NRC0_SHEEP	ENSOARG00000000687	PTPN7	protein tyrosine phosphatase, non-receptor type 7 [Source:HGNC Symbol;Acc:HGNC:9659]	ENSG00000143851	PTPN7	43 kDa	0	2.3572	0.67485	0	0.12	0.023	0	1	0.77	0	4	1	0	4	1
471	Cluster of Uncharacterized protein OS=Ovis aries GN=ERLIN2 PE=4 SV=1 (tr|W5NRD1|W5NRD1_SHEEP)	ERLIN2	0	tr|W5NRD1|W5NRD1_SHEEP	ENSOARG00000000701	ERLIN2	ER lipid raft associated 2 [Source:HGNC Symbol;Acc:HGNC:1356]	ENSG00000147475	ERLIN2	38 kDa	13.809	2.9465	2.6994	0.28	0.16	0.092	1	1	1	17	5	4	8	5	3
854	Uncharacterized protein (Fragment) OS=Ovis aries PE=4 SV=1	N/A	0	tr|W5NRE6|W5NRE6_SHEEP	ENSOARG00000000717		Uncharacterized protein [Source:UniProtKB/TrEMBL;Acc:W5NRE6]	ENSG00000128609	NDUFA5	13 kDa	3.6525	3.5284	2.0246	0.22	0.22	0.086	1	1	1	4	4	3	2	3	2
472	Uncharacterized protein OS=Ovis aries GN=HSD17B4 PE=3 SV=1	HSD17B4	0	tr|W5NRH5|W5NRH5_SHEEP	ENSOARG00000000722	HSD17B4	hydroxysteroid (17-beta) dehydrogenase 4 [Source:HGNC Symbol;Acc:HGNC:5213]	ENSG00000133835	HSD17B4	80 kDa	4.509	1.7679	6.0191	0.1	0.079	0.016	1	1	1	6	3	4	6	3	2
1128	Uncharacterized protein OS=Ovis aries GN=WDR61 PE=4 SV=1	WDR61	0	tr|W5NRI5|W5NRI5_SHEEP	ENSOARG00000000753		Uncharacterized protein [Source:UniProtKB/TrEMBL;Acc:W5NRI5]	ENSG00000140395	WDR61	34 kDa	4.4301	2.3498	0	0.082	0.095	0	1	0.91	0	5	2	0	5	2	0
179	Uncharacterized protein (Fragment) OS=Ovis aries GN=GLUD1 PE=3 SV=1	GLUD1	0	tr|W5NRK4|W5NRK4_SHEEP	ENSOARG00000000769	GLUD1	Ovis aries glutamate dehydrogenase 1 (GLUD1), mRNA. [Source:RefSeq mRNA;Acc:NM_001278567]	ENSG00000182890	GLUD2	58 kDa	22.065	21.745	34.065	0.3	0.26	0.44	1	1	1	23	21	39	14	14	19
638	Uncharacterized protein OS=Ovis aries GN=PLRG1 PE=4 SV=1	PLRG1	0	tr|W5NRL3|W5NRL3_SHEEP	ENSOARG00000000768	PLRG1	pleiotropic regulator 1 [Source:HGNC Symbol;Acc:HGNC:9089]	ENSG00000171566	PLRG1	57 kDa	7.8121	4.1251	1.7814	0.15	0.14	0.016	1	1	1	10	7	1	6	6	1
656	Eukaryotic translation initiation factor 3 subunit A (Fragment) OS=Ovis aries GN=EIF3A PE=3 SV=1	EIF3A	0	tr|W5NRL8|W5NRL8_SHEEP	ENSOARG00000000774	EIF3A	eukaryotic translation initiation factor 3 subunit A [Source:HGNC Symbol;Acc:HGNC:3271]	ENSG00000107581	EIF3A	165 kDa	3.4663	1.7679	0	0.046	0.03	0	1	1	0.58	5	3	0	5	3	0
220	Uncharacterized protein OS=Ovis aries PE=4 SV=1	N/A	0	tr|W5NRL9|W5NRL9_SHEEP	ENSOARG00000000785		Uncharacterized protein [Source:UniProtKB/TrEMBL;Acc:W5NRL9]	ENSG00000203896	LIME1	30 kDa	23.977	28.094	13.254	0.42	0.52	0.52	1	1	1	28	24	18	10	8	8
532	Cluster of Uncharacterized protein OS=Ovis aries GN=ILF2 PE=4 SV=1 (tr|W5NRN6|W5NRN6_SHEEP)	ILF2	0	tr|W5NRN6|W5NRN6_SHEEP	ENSOARG00000000787	ILF2	interleukin enhancer binding factor 2 [Source:HGNC Symbol;Acc:HGNC:6037]	ENSG00000143621	ILF2	43 kDa	3.4718	8.8322	2.0246	0.087	0.23	0.12	1	1	1	4	13	3	2	7	3
1431	Uncharacterized protein OS=Ovis aries PE=4 SV=1	N/A	0	tr|W5NRP5|W5NRP5_SHEEP	ENSOARG00000000812		Uncharacterized protein [Source:UniProtKB/TrEMBL;Acc:W5NRP5]	ENSG00000125257	ABCC4	19 kDa	0.69327	3.5284	0	0.053	0.15	0	0.37	1	0	1	4	0	1	2	0
205	Uncharacterized protein OS=Ovis aries GN=RPL36A PE=3 SV=1	RPL36A	0	tr|W5NRQ6|W5NRQ6_SHEEP	ENSOARG00000000822	RPL36AL	ribosomal protein L36a like [Source:HGNC Symbol;Acc:HGNC:10346]	ENSG00000165502	RPL36AL	12 kDa	30.245	18.739	19.461	0.42	0.42	0.44	1	1	1	34	14	19	6	6	6
87	Cluster of Uncharacterized protein OS=Ovis aries GN=PARP1 PE=4 SV=1 (tr|W5NRR3|W5NRR3_SHEEP)	PARP1	0	tr|W5NRR3|W5NRR3_SHEEP	ENSOARG00000000811	PARP1	poly(ADP-ribose) polymerase 1 [Source:HGNC Symbol;Acc:HGNC:270]	ENSG00000143799	PARP1	113 kDa	50.214	42.923	64.781	0.23	0.29	0.27	1	1	1	57	47	55	21	25	24
492	Uncharacterized protein OS=Ovis aries GN=MYADM PE=4 SV=1	MYADM	0	tr|W5NRU6|W5NRU6_SHEEP						35 kDa	5.4673	14.636	2.4563	0.13	0.13	0.073	1	1	0.98	7	13	2	3	2	1
379	Uncharacterized protein OS=Ovis aries GN=NDUFV2 PE=4 SV=1	NDUFV2	0	tr|W5NRY1|W5NRY1_SHEEP	ENSOARG00000000891	NDUFV2	NADH:ubiquinone oxidoreductase core subunit V2 [Source:HGNC Symbol;Acc:HGNC:7717]	ENSG00000178127	NDUFV2	27 kDa	13.387	8.8248	8.9616	0.14	0.18	0.22	1	1	1	15	11	10	4	4	5
447	Uncharacterized protein OS=Ovis aries GN=HSD17B12 PE=3 SV=1	HSD17B12	0	tr|W5NS44|W5NS44_SHEEP	ENSOARG00000000948	HSD17B12	hydroxysteroid (17-beta) dehydrogenase 12 [Source:HGNC Symbol;Acc:HGNC:18646]	ENSG00000149084	HSD17B12	35 kDa	9.7287	14.04	4.9125	0.24	0.17	0.083	1	1	1	12	10	4	6	7	4
872	Cluster of Uncharacterized protein OS=Ovis aries GN=SEC23B PE=4 SV=1 (tr|W5NS51|W5NS51_SHEEP)	SEC23B	0	tr|W5NS51|W5NS51_SHEEP	ENSOARG00000000952	SEC23B	Sec23 homolog B, COPII coat complex component [Source:HGNC Symbol;Acc:HGNC:10702]	ENSG00000101310	SEC23B	86 kDa	1.3865	1.7679	0	0.03	0.051	0	1	1	0.17	2	3	0	2	3	0
176	Uncharacterized protein OS=Ovis aries GN=LOC101109652 PE=3 SV=1	LOC101109652	0	tr|W5NS65|W5NS65_SHEEP	ENSOARG00000000974	HIST1H1D	histone cluster 1, H1d [Source:HGNC Symbol;Acc:HGNC:4717]	ENSG00000124575	HIST1H1D	23 kDa	43.649	87.485	89.234	0.24	0.28	0.36	1	1	1	48	58	65	9	12	13
132	Uncharacterized protein OS=Ovis aries GN=RNF213 PE=4 SV=1	RNF213	0	tr|W5NS77|W5NS77_SHEEP	ENSOARG00000000942	RNF213	ring finger protein 213 [Source:HGNC Symbol;Acc:HGNC:14539]	ENSG00000173821	RNF213	589 kDa	73.404	2.3498	1.3497	0.16	0.0025	0.0046	1	1	1	99	2	2	75	2	2
809	Uncharacterized protein OS=Ovis aries GN=A2M PE=4 SV=1	A2M	0	tr|W5NSA6|W5NSA6_SHEEP	ENSOARG00000000950	A2M	alpha-2-macroglobulin [Source:HGNC Symbol;Acc:HGNC:7]	ENSG00000175899	A2M	164 kDa	5.2022	0	0.67485	0.04	0	0.0081	1	0.09	0.99	7	0	1	7	0	1
1269	Uncharacterized protein (Fragment) OS=Ovis aries GN=PDK1 PE=4 SV=1	PDK1	0	tr|W5NSB1|W5NSB1_SHEEP	ENSOARG00000001014	PDK1	pyruvate dehydrogenase kinase, isozyme 1 [Source:HGNC Symbol;Acc:HGNC:8809]	ENSG00000152256	PDK1	46 kDa	0.69327	1.1786	0	0.037	0.064	0	0.91	1	0	1	2	0	1	2	0
876	Uncharacterized protein (Fragment) OS=Ovis aries GN=TMEM43 PE=4 SV=1	TMEM43	0	tr|W5NSG2|W5NSG2_SHEEP	ENSOARG00000001057	TMEM43	transmembrane protein 43 [Source:HGNC Symbol;Acc:HGNC:28472]	ENSG00000170876	TMEM43	45 kDa	1.3865	3.5358	0	0.072	0.22	0	1	1	0	2	6	0	2	6	0
516	Cluster of Uncharacterized protein (Fragment) OS=Ovis aries GN=LOC101106781 PE=3 SV=1 (tr|W5NSG8|W5NSG8_SHEEP)	LOC101106781	0	tr|W5NSG8|W5NSG8_SHEEP	ENSOARG00000001067		Uncharacterized protein [Source:UniProtKB/TrEMBL;Acc:W5NSG8]	ENSG00000125257	ABCC4	98 kDa	2.0798	11.771	0	0.04	0.17	0	0.91	1	0.27	3	16	0	3	11	0
1451	Uncharacterized protein (Fragment) OS=Ovis aries GN=AP5S1 PE=4 SV=1	AP5S1	0	tr|W5NSH3|W5NSH3_SHEEP	ENSOARG00000001075	AP5S1	adaptor related protein complex 5, sigma 1 subunit [Source:HGNC Symbol;Acc:HGNC:15875]	ENSG00000125843	AP5S1	23 kDa	0	1.1786	0	0	0.11	0	0.38	1	0	0	2	0	0	2	0
588	Uncharacterized protein OS=Ovis aries GN=U2AF2 PE=4 SV=1	U2AF2	0	tr|W5NSJ7|W5NSJ7_SHEEP	ENSOARG00000001091	U2AF2	U2 small nuclear RNA auxiliary factor 2 [Source:HGNC Symbol;Acc:HGNC:23156]	ENSG00000063244	U2AF2	53 kDa	5.039	7.6536	2.6994	0.055	0.3	0.097	1	1	1	6	11	4	2	8	3
1279	Uncharacterized protein OS=Ovis aries GN=NELFB PE=4 SV=1	NELFB	0	tr|W5NSK3|W5NSK3_SHEEP	ENSOARG00000001099	NELFB	negative elongation factor complex member B [Source:HGNC Symbol;Acc:HGNC:24324]	ENSG00000188986	NELFB	68 kDa	0	1.1786	0	0	0.059	0	0.17	1	0	0	2	0	0	2	0
1171	Kinesin-like protein (Fragment) OS=Ovis aries GN=KIF2C PE=3 SV=1	KIF2C	0	tr|W5NSL5|W5NSL5_SHEEP	ENSOARG00000001102	KIF2C	kinesin family member 2C [Source:HGNC Symbol;Acc:HGNC:6393]	ENSG00000142945	KIF2C	81 kDa	3.3875	3.5358	1.3497	0.028	0.061	0.023	0.35	1	0.89	4	6	3	2	4	3
1089	Uncharacterized protein OS=Ovis aries GN=ACTR1A PE=3 SV=1	ACTR1A	0	tr|W5NSM1|W5NSM1_SHEEP	ENSOARG00000001115	ACTR1A	ARP1 actin-related protein 1 homolog A, centractin alpha (yeast) [Source:HGNC Symbol;Acc:HGNC:167]	ENSG00000138107	ACTR1A	43 kDa	0	4.1177	0.67485	0	0.17	0.059	0	1	0.98	0	5	1	0	4	1
797	Uncharacterized protein (Fragment) OS=Ovis aries GN=SBF1 PE=4 SV=1	SBF1	0	tr|W5NSN4|W5NSN4_SHEEP	ENSOARG00000001121	SBF1	SET binding factor 1 [Source:HGNC Symbol;Acc:HGNC:10542]	ENSG00000100241	SBF1	139 kDa	1.6516	3.5284	1.7814	0.012	0.025	0.0079	1	1	0.57	2	4	1	2	4	1
70	40S ribosomal protein S8 (Fragment) OS=Ovis aries GN=RPS8 PE=3 SV=1	RPS8	0	tr|W5NSP2|W5NSP2_SHEEP	ENSOARG00000001136	RPS8	ribosomal protein S8 [Source:RefSeq peptide;Acc:NP_001267626]	ENSG00000142937	RPS8	26 kDa	89.012	89.694	67.048	0.52	0.52	0.52	1	1	1	100	50	60	12	10	11
225	Uncharacterized protein OS=Ovis aries GN=LAT PE=4 SV=1	LAT	0	tr|W5NSQ9|W5NSQ9_SHEEP	ENSOARG00000001158	LAT	linker for activation of T-cells [Source:HGNC Symbol;Acc:HGNC:18874]	ENSG00000213658	LAT	27 kDa	39.641	8.8174	16.385	0.47	0.14	0.47	1	1	1	43	9	21	6	4	7
1193	Uncharacterized protein OS=Ovis aries GN=TNXB PE=4 SV=1	TNXB	0	tr|W5NT24|W5NT24_SHEEP	ENSOARG00000001254	TNXB	tenascin XB [Source:HGNC Symbol;Acc:HGNC:11976]	ENSG00000168477	TNXB	446 kDa	2.0853	0	0	0.0048	0	0	1	0.06	0	2	0	0	2	0	0
90	Uncharacterized protein OS=Ovis aries GN=BANF1 PE=4 SV=1	BANF1	0	tr|W5NT34|W5NT34_SHEEP	ENSOARG00000001278	BANF1	barrier to autointegration factor 1 [Source:HGNC Symbol;Acc:HGNC:17397]	ENSG00000175334	BANF1	10 kDa	58.357	55.621	70.988	0.67	0.85	0.81	1	1	1	66	53	56	10	13	11
1412	Galectin OS=Ovis aries GN=LOC443162 PE=4 SV=1	LOC443162	0	tr|W5NT35|W5NT35_SHEEP	ENSOARG00000001279		Ovis aries galectin-14 (LOC443162), mRNA. [Source:RefSeq mRNA;Acc:NM_001009251]	ENSG00000170298	LGALS9B	18 kDa	0	0.58931	2.0246	0	0.099	0.16	0	0.77	1	0	1	3	0	1	2
978	Uncharacterized protein OS=Ovis aries GN=MAP-34 PE=4 SV=1	MAP-34	0	tr|W5NT47|W5NT47_SHEEP	ENSOARG00000001285		Myeloid antimicrobial peptide; Uncharacterized protein [Source:UniProtKB/TrEMBL;Acc:P79360]	ENSG00000164047	CAMP	20 kDa	0	8.2281	0	0	0.23	0	0.12	1	0	0	8	0	0	5	0
172	Uncharacterized protein OS=Ovis aries GN=TUBGCP2 PE=4 SV=1	TUBGCP2	0	tr|W5NT67|W5NT67_SHEEP	ENSOARG00000001302	TUBGCP2	tubulin gamma complex associated protein 2 [Source:HGNC Symbol;Acc:HGNC:18599]	ENSG00000130640	TUBGCP2	95 kDa	20.488	46.893	8.7731	0.19	0.35	0.14	1	1	1	25	54	13	15	29	10
466	Uncharacterized protein OS=Ovis aries GN=VAPA PE=4 SV=1	VAPA	0	tr|W5NT68|W5NT68_SHEEP	ENSOARG00000001307	VAPA	VAMP associated protein A [Source:HGNC Symbol;Acc:HGNC:12648]	ENSG00000101558	VAPA	26 kDa	7.8176	2.3572	6.9371	0.2	0.19	0.2	1	1	1	9	4	7	6	3	4
101	Cluster of Uncharacterized protein OS=Ovis aries GN=HIST1H1B PE=3 SV=1 (tr|W5NTA0|W5NTA0_SHEEP)	HIST1H1B	0	tr|W5NTA0|W5NTA0_SHEEP						27 kDa	63.467	108.46	118.65	0.23	0.37	0.32	1	1	1	70	72	84	7	15	13
268	Uncharacterized protein OS=Ovis aries GN=MDM1 PE=4 SV=1	MDM1	0	tr|W5NTA6|W5NTA6_SHEEP						82 kDa	10.078	15.882	8.7731	0.1	0.26	0.14	1	1	1	12	19	13	8	15	8
135	Uncharacterized protein (Fragment) OS=Ovis aries GN=TOP1 PE=4 SV=1	TOP1	0	tr|W5NTI0|W5NTI0_SHEEP	ENSOARG00000001406			ENSG00000198900	TOP1	90 kDa	35.104	20.522	69.584	0.17	0.19	0.27	1	1	1	40	21	49	15	14	22
394	Cluster of Uncharacterized protein OS=Ovis aries GN=LOC101110755 PE=4 SV=1 (tr|W5NTI2|W5NTI2_SHEEP)	LOC101110755	0	tr|W5NTI2|W5NTI2_SHEEP	ENSOARG00000001412		Uncharacterized protein [Source:UniProtKB/TrEMBL;Acc:W5NTI2]	ENSG00000213203	GIMAP1	33 kDa	11.386	9.4067	7.6119	0.17	0.25	0.14	1	1	1	13	10	8	6	7	6
485	Cluster of Uncharacterized protein OS=Ovis aries GN=SERPINI2 PE=3 SV=1 (tr|W5NTJ5|W5NTJ5_SHEEP)	SERPINI2	0	tr|W5NTJ5|W5NTJ5_SHEEP	ENSOARG00000001422	SERPINI2	serpin peptidase inhibitor, clade I (pancpin), member 2 [Source:HGNC Symbol;Acc:HGNC:8945]	ENSG00000114204	SERPINI2	43 kDa	10.602	0	6.2622	0.13	0	0.073	1	0.08	1	11	0	6	7	0	5
144	Uncharacterized protein OS=Ovis aries GN=RPL28 PE=4 SV=1	RPL28	0	tr|W5NTJ6|W5NTJ6_SHEEP	ENSOARG00000001428	RPL28	ribosomal protein L28 [Source:HGNC Symbol;Acc:HGNC:10330]	ENSG00000108107	RPL28	16 kDa	46.76	46.096	41.136	0.47	0.33	0.47	1	1	1	52	25	38	10	9	10
609	Uncharacterized protein OS=Ovis aries GN=EVL PE=4 SV=1	EVL	0	tr|W5NTL4|W5NTL4_SHEEP	ENSOARG00000001442	EVL	Enah/Vasp-like [Source:HGNC Symbol;Acc:HGNC:20234]	ENSG00000196405	EVL	46 kDa	0	14.121	0	0	0.33	0	0	1	0.29	0	18	0	0	12	0
1103	Uncharacterized protein OS=Ovis aries GN=EXOG PE=4 SV=1	EXOG	0	tr|W5NTM1|W5NTM1_SHEEP	ENSOARG00000001455	EXOG	endo/exonuclease (5'-3'), endonuclease G-like [Source:HGNC Symbol;Acc:HGNC:3347]	ENSG00000157036	EXOG	41 kDa	2.0798	1.1786	0.67485	0.08	0.077	0.049	1	1	0.98	3	2	1	3	2	1
8	Cluster of Histone H2B OS=Ovis aries GN=HIST3H2BB PE=3 SV=1 (tr|W5NTP1|W5NTP1_SHEEP)	HIST3H2BB	0	tr|W5NTP1|W5NTP1_SHEEP	ENSOARG00000001474	HIST3H2BB	histone cluster 3, H2bb [Source:HGNC Symbol;Acc:HGNC:20514]	ENSG00000196890	HIST3H2BB	14 kDa	187.93	339.52	339.21	0.52	0.63	0.54	1	1	1	209	283	278	12	16	16
1142	Uncharacterized protein OS=Ovis aries GN=GATAD2B PE=4 SV=1	GATAD2B	0	tr|W5NTQ4|W5NTQ4_SHEEP	ENSOARG00000001486	GATAD2B	GATA zinc finger domain containing 2B [Source:HGNC Symbol;Acc:HGNC:30778]	ENSG00000143614	GATAD2B	65 kDa	0	2.9465	0	0	0.1	0	0.07	1	0	0	5	0	0	5	0
1367	Uncharacterized protein OS=Ovis aries GN=ADCK3 PE=4 SV=1	ADCK3	0	tr|W5NTS5|W5NTS5_SHEEP	ENSOARG00000001499	ADCK3	aarF domain containing kinase 3 [Source:HGNC Symbol;Acc:HGNC:16812]	ENSG00000163050	ADCK3	76 kDa	0	1.1786	0	0	0.033	0	0	1	0	0	2	0	0	2	0
939	Uncharacterized protein OS=Ovis aries GN=KIAA0753 PE=4 SV=1	KIAA0753	0	tr|W5NTS8|W5NTS8_SHEEP	ENSOARG00000001510	KIAA0753	KIAA0753 [Source:HGNC Symbol;Acc:HGNC:29110]	ENSG00000198920	KIAA0753	106 kDa	0	1.7679	0	0	0.037	0	0	1	0.84	0	3	0	0	3	0
1308	Signal transducer and activator of transcription OS=Ovis aries GN=STAT3 PE=3 SV=1	STAT3	0	tr|W5NTT2|W5NTT2_SHEEP	ENSOARG00000001511	STAT3	signal transducer and activator of transcription 3 (acute-phase response factor) [Source:HGNC Symbol;Acc:HGNC:11364]	ENSG00000168610	STAT3	94 kDa	0	1.1786	0	0	0.027	0	0.08	1	0.45	0	2	0	0	2	0
333	Uncharacterized protein OS=Ovis aries GN=ARHGAP4 PE=4 SV=1	ARHGAP4	0	tr|W5NTT5|W5NTT5_SHEEP	ENSOARG00000001509	ARHGAP4	Rho GTPase activating protein 4 [Source:HGNC Symbol;Acc:HGNC:674]	ENSG00000089820	ARHGAP4	115 kDa	2.4292	20.014	3.806	0.024	0.22	0.049	1	1	1	3	28	4	3	19	4
502	Uncharacterized protein OS=Ovis aries GN=TRIM38 PE=4 SV=1	TRIM38	0	tr|W5NTU0|W5NTU0_SHEEP	ENSOARG00000001519	TRIM38	tripartite motif containing 38 [Source:HGNC Symbol;Acc:HGNC:10059]	ENSG00000112343	TRIM38	53 kDa	8.9391	1.7605	7.6119	0.12	0.02	0.13	1	0.81	1	11	1	8	6	1	6
606	Cluster of Uncharacterized protein (Fragment) OS=Ovis aries GN=LOC101105235 PE=4 SV=1 (tr|W5NTU3|W5NTU3_SHEEP)	LOC101105235	0	tr|W5NTU3|W5NTU3_SHEEP	ENSOARG00000001521		Uncharacterized protein [Source:UniProtKB/TrEMBL;Acc:W5NTU3]	ENSG00000127191	TRAF2	59 kDa	6.8593	4.1177	4.724	0.15	0.19	0.16	1	1	1	8	5	7	3	4	4
1176	Uncharacterized protein (Fragment) OS=Ovis aries GN=EDF1 PE=4 SV=1	EDF1	0	tr|W5NTV7|W5NTV7_SHEEP	ENSOARG00000001538	EDF1	endothelial differentiation-related factor 1 [Source:HGNC Symbol;Acc:HGNC:3164]	ENSG00000107223	EDF1	16 kDa	1.0426	3.521	0	0.1	0.12	0	0.99	1	0.25	1	2	0	1	2	0
1027	Cluster of Uncharacterized protein OS=Ovis aries GN=RIPK1 PE=4 SV=1 (tr|W5NTX6|W5NTX6_SHEEP)	RIPK1	0	tr|W5NTX6|W5NTX6_SHEEP	ENSOARG00000001544	RIPK1	receptor interacting serine/threonine kinase 1 [Source:HGNC Symbol;Acc:HGNC:10019]	ENSG00000137275	RIPK1	87 kDa	0	1.1786	0	0	0.03	0	0.1	1	0.05	0	2	0	0	2	0
912	Uncharacterized protein (Fragment) OS=Ovis aries GN=LOC101108292 PE=4 SV=1	LOC101108292	0	tr|W5NU19|W5NU19_SHEEP	ENSOARG00000001588		Uncharacterized protein [Source:UniProtKB/TrEMBL;Acc:W5NU19]	ENSG00000162645	GBP2	25 kDa	2.4292	2.3498	2.4563	0.12	0.081	0.052	1	1	1	3	2	2	3	2	1
319	Uncharacterized protein OS=Ovis aries GN=CNOT1 PE=4 SV=1	CNOT1	0	tr|W5NU20|W5NU20_SHEEP	ENSOARG00000001567	CNOT1	CCR4-NOT transcription complex subunit 1 [Source:HGNC Symbol;Acc:HGNC:7877]	ENSG00000125107	CNOT1	267 kDa	5.8955	10.6	0	0.031	0.063	0	1	1	0.35	8	16	0	8	14	0
300	Uncharacterized protein OS=Ovis aries GN=SLC25A12 PE=3 SV=1	SLC25A12	0	tr|W5NU53|W5NU53_SHEEP	ENSOARG00000001611	SLC25A12	solute carrier family 25 (aspartate/glutamate carrier), member 12 [Source:HGNC Symbol;Acc:HGNC:10982]	ENSG00000115840	SLC25A12	83 kDa	27.094	19.999	9.8796	0.26	0.21	0.16	1	1	1	33	24	13	18	14	10
249	Uncharacterized protein OS=Ovis aries GN=PRELP PE=4 SV=1	PRELP	0	tr|W5NUA0|W5NUA0_SHEEP	ENSOARG00000001660	PRELP	proline/arginine-rich end leucine-rich repeat protein [Source:HGNC Symbol;Acc:HGNC:9357]	ENSG00000188783	PRELP	44 kDa	35.802	0	19.03	0.27	0	0.21	1	0	1	40	0	20	12	0	8
639	Uncharacterized protein (Fragment) OS=Ovis aries GN=YY1 PE=4 SV=1	YY1	0	tr|W5NUD9|W5NUD9_SHEEP	ENSOARG00000001696			ENSG00000230797	YY2	38 kDa	0	7.6462	3.806	0	0.13	0.046	0	1	1	0	9	4	0	7	2
42	Cluster of Uncharacterized protein OS=Ovis aries GN=PRDX1 PE=4 SV=1 (tr|W5NUE3|W5NUE3_SHEEP)	PRDX1	0	tr|W5NUE3|W5NUE3_SHEEP	ENSOARG00000001702	PRDX1	peroxiredoxin 1 [Source:HGNC Symbol;Acc:HGNC:9352]	ENSG00000117450	PRDX1	27 kDa	66.571	237.12	65.024	0.37	0.69	0.39	1	1	1	73	133	57	11	19	14
1162	Uncharacterized protein OS=Ovis aries GN=SNRNP40 PE=4 SV=1	SNRNP40	0	tr|W5NUF6|W5NUF6_SHEEP	ENSOARG00000001712	SNRNP40	small nuclear ribonucleoprotein, U5 40kDa subunit [Source:HGNC Symbol;Acc:HGNC:30857]	ENSG00000060688	SNRNP40	40 kDa	0	1.1786	0	0	0.064	0	0.83	1	0.08	0	2	0	0	2	0
517	Uncharacterized protein OS=Ovis aries GN=AFG3L2 PE=3 SV=1	AFG3L2	0	tr|W5NUL7|W5NUL7_SHEEP	ENSOARG00000001770	AFG3L2	AFG3-like AAA ATPase 2 [Source:HGNC Symbol;Acc:HGNC:315]	ENSG00000141385	AFG3L2	89 kDa	6.8538	2.9465	4.724	0.081	0.057	0.084	1	1	1	9	5	7	7	5	6
1283	Uncharacterized protein OS=Ovis aries GN=THEM6 PE=4 SV=1	THEM6	0	tr|W5NUQ1|W5NUQ1_SHEEP	ENSOARG00000001806	THEM6	thioesterase superfamily member 6 [Source:HGNC Symbol;Acc:HGNC:29656]	ENSG00000130193	THEM6	24 kDa	0	1.1786	0.67485	0	0.11	0.062	0.33	1	0.57	0	2	1	0	2	1
1296	Uncharacterized protein OS=Ovis aries GN=GCC1 PE=4 SV=1	GCC1	0	tr|W5NUQ8|W5NUQ8_SHEEP	ENSOARG00000001814	GCC1	GRIP and coiled-coil domain containing 1 [Source:HGNC Symbol;Acc:HGNC:19095]	ENSG00000179562	GCC1	87 kDa	0	1.1786	0	0	0.039	0	0	1	0.24	0	2	0	0	2	0
1090	Uncharacterized protein OS=Ovis aries GN=VRK2 PE=4 SV=1	VRK2	0	tr|W5NUU1|W5NUU1_SHEEP	ENSOARG00000001844	VRK2	vaccinia related kinase 2 [Source:HGNC Symbol;Acc:HGNC:12719]	ENSG00000028116	VRK2	59 kDa	0	3.5358	0	0	0.16	0	0.24	1	0	0	6	0	0	6	0
214	Cluster of Uncharacterized protein (Fragment) OS=Ovis aries GN=TPM3 PE=3 SV=1 (tr|W5NUU3|W5NUU3_SHEEP)	TPM3	0	tr|W5NUU3|W5NUU3_SHEEP	ENSOARG00000001845	TPM3	tropomyosin 3 [Source:HGNC Symbol;Acc:HGNC:12012]	ENSG00000143549	TPM3	33 kDa	23.025	11.764	14.117	0.25	0.23	0.29	1	1	1	26	14	16	14	8	13
351	Uncharacterized protein OS=Ovis aries GN=GNB1 PE=4 SV=1	GNB1	0	tr|W5NUU9|W5NUU9_SHEEP	ENSOARG00000001850	GNB1	guanine nucleotide binding protein (G protein), beta polypeptide 1 [Source:HGNC Symbol;Acc:HGNC:4396]	ENSG00000078369	GNB1	41 kDa	48.063	4.6997	18.787	0.44	0.066	0.22	1	1	1	56	4	18	14	4	8
723	Uncharacterized protein (Fragment) OS=Ovis aries GN=CEP76 PE=4 SV=1	CEP76	0	tr|W5NUV8|W5NUV8_SHEEP	ENSOARG00000001861	CEP76	centrosomal protein 76kDa [Source:HGNC Symbol;Acc:HGNC:25727]	ENSG00000101624	CEP76	75 kDa	0.69327	5.8931	0.67485	0.014	0.17	0.014	0.94	1	0.97	1	10	1	1	9	1
877	Uncharacterized protein OS=Ovis aries GN=DYNC1I2 PE=4 SV=1	DYNC1I2	0	tr|W5NUY8|W5NUY8_SHEEP	ENSOARG00000001885	DYNC1I2	dynein, cytoplasmic 1, intermediate chain 2 [Source:HGNC Symbol;Acc:HGNC:2964]	ENSG00000077380	DYNC1I2	71 kDa	0	6.475	1.3497	0	0.17	0.038	0	1	1	0	9	2	0	7	2
1351	Uncharacterized protein OS=Ovis aries GN=COPS3 PE=4 SV=1	COPS3	0	tr|W5NV31|W5NV31_SHEEP	ENSOARG00000001923	COPS3	COP9 signalosome subunit 3 [Source:HGNC Symbol;Acc:HGNC:2239]	ENSG00000141030	COPS3	48 kDa	0	1.1786	0.67485	0	0.047	0.028	0	1	0.98	0	2	1	0	2	1
1425	Uncharacterized protein OS=Ovis aries GN=ARHGAP26 PE=4 SV=1	ARHGAP26	0	tr|W5NV57|W5NV57_SHEEP	ENSOARG00000001949	ARHGAP26	Rho GTPase activating protein 26 [Source:HGNC Symbol;Acc:HGNC:17073]	ENSG00000145819	ARHGAP26	92 kDa	0	1.1786	0	0	0.031	0	0	1	0	0	2	0	0	2	0
396	Uncharacterized protein (Fragment) OS=Ovis aries GN=NUP210 PE=4 SV=1	NUP210	0	tr|W5NV79|W5NV79_SHEEP	ENSOARG00000001964	NUP210	nucleoporin 210kDa [Source:HGNC Symbol;Acc:HGNC:30052]	ENSG00000132182	NUP210	196 kDa	8.5842	9.4289	0	0.067	0.1	0	1	1	0.95	12	16	0	12	14	0
959	Uncharacterized protein OS=Ovis aries GN=NLRC3 PE=4 SV=1	NLRC3	0	tr|W5NV89|W5NV89_SHEEP	ENSOARG00000001980	NLRC3	NLR family, CARD domain containing 3 [Source:HGNC Symbol;Acc:HGNC:29889]	ENSG00000167984	NLRC3	116 kDa	0	1.1786	0	0	0.028	0	0.57	1	0	0	2	0	0	2	0
89	Uncharacterized protein OS=Ovis aries GN=LOC101119027 PE=4 SV=1	LOC101119027	0	tr|W5NV97|W5NV97_SHEEP						28 kDa	59.521	34.51	51.854	0.74	0.48	0.77	1	1	1	69	31	67	16	11	16
117	Uncharacterized protein OS=Ovis aries GN=SIGLEC1 PE=4 SV=1	SIGLEC1	0	tr|W5NVB8|W5NVB8_SHEEP	ENSOARG00000002007	SIGLEC1	sialic acid binding Ig-like lectin 1, sialoadhesin [Source:HGNC Symbol;Acc:HGNC:11127]	ENSG00000088827	SIGLEC1	183 kDa	82.68	1.1786	23.565	0.27	0.02	0.15	1	1	1	99	2	30	37	2	19
1173	Actin-related protein 2/3 complex subunit 5 OS=Ovis aries GN=ARPC5 PE=3 SV=1	ARPC5	0	tr|W5NVB9|W5NVB9_SHEEP	ENSOARG00000002017	ARPC5	actin related protein 2/3 complex subunit 5 [Source:HGNC Symbol;Acc:HGNC:708]	ENSG00000162704	ARPC5	18 kDa	2.0009	6.9902	0	0.071	0.18	0	0.99	1	0	2	4	0	1	2	0
904	Uncharacterized protein (Fragment) OS=Ovis aries GN=RAC1 PE=3 SV=1	RAC1	0	tr|W5NVC9|W5NVC9_SHEEP	ENSOARG00000002021	RAC1	ras-related C3 botulinum toxin substrate 1 [Source:RefSeq peptide;Acc:NP_001155328]	ENSG00000136238	RAC1	20 kDa	1.7359	3.5284	2.0246	0.078	0.1	0.1	0.98	1	1	2	4	3	1	2	2
503	Uncharacterized protein (Fragment) OS=Ovis aries PE=4 SV=1	N/A	0	tr|W5NVE7|W5NVE7_SHEEP	ENSOARG00000002036		Uncharacterized protein [Source:UniProtKB/TrEMBL;Acc:W5NVE7]	ENSG00000115523	GNLY	16 kDa	6.0817	1.7679	11.661	0.18	0.18	0.27	1	1	1	7	3	14	2	2	4
1057	Uncharacterized protein OS=Ovis aries GN=CYBRD1 PE=4 SV=1	CYBRD1	0	tr|W5NVF1|W5NVF1_SHEEP	ENSOARG00000002042	CYBRD1	cytochrome b reductase 1 [Source:HGNC Symbol;Acc:HGNC:20797]	ENSG00000071967	CYBRD1	22 kDa	3.3875	4.6997	0	0.11	0.11	0	1	1	0	4	4	0	2	2	0
1410	Glucocorticoid receptor OS=Ovis aries GN=NR3C1 PE=3 SV=1	NR3C1	0	tr|W5NVF6|W5NVF6_SHEEP	ENSOARG00000002045	NR3C1	nuclear receptor subfamily 3 group C member 1 [Source:HGNC Symbol;Acc:HGNC:7978]	ENSG00000113580	NR3C1	86 kDa	0	1.1786	0	0	0.024	0	0	1	0	0	2	0	0	2	0
112	Structural maintenance of chromosomes protein OS=Ovis aries GN=SMC4 PE=3 SV=1	SMC4	0	tr|W5NVG4|W5NVG4_SHEEP	ENSOARG00000002047	SMC4	structural maintenance of chromosomes 4 [Source:HGNC Symbol;Acc:HGNC:14013]	ENSG00000113810	SMC4	147 kDa	39.849	37.038	31.634	0.24	0.23	0.13	1	1	1	49	39	19	31	29	18
320	Uncharacterized protein OS=Ovis aries GN=SEH1L PE=4 SV=1	SEH1L	0	tr|W5NVI4|W5NVI4_SHEEP	ENSOARG00000002062	CEP192	centrosomal protein 192kDa [Source:HGNC Symbol;Acc:HGNC:25515]	ENSG00000101639	CEP192	313 kDa	6.9327	12.368	6.5054	0.051	0.096	0.032	1	1	1	10	19	8	10	19	8
434	Uncharacterized protein OS=Ovis aries GN=APOOL PE=4 SV=1	APOOL	0	tr|W5NVI6|W5NVI6_SHEEP	ENSOARG00000002075	APOOL	apolipoprotein O-like [Source:HGNC Symbol;Acc:HGNC:24009]	ENSG00000155008	APOOL	29 kDa	10.168	5.2964	10.123	0.17	0.18	0.31	1	1	1	11	7	15	6	3	6
735	Ubiquitin carboxyl-terminal hydrolase OS=Ovis aries GN=USP9X PE=3 SV=1	USP9X	0	tr|W5NVJ3|W5NVJ3_SHEEP	ENSOARG00000002046	USP9X	ubiquitin specific peptidase 9, X-linked [Source:HGNC Symbol;Acc:HGNC:12632]	ENSG00000124486	USP9X	292 kDa	2.0798	0	0	0.014	0	0	1	0.95	0	3	0	0	3	0	0
1285	Uncharacterized protein OS=Ovis aries GN=MRE11A PE=3 SV=1	MRE11A	0	tr|W5NVN9|W5NVN9_SHEEP	ENSOARG00000002115	MRE11A	MRE11 homolog A, double strand break repair nuclease [Source:HGNC Symbol;Acc:HGNC:7230]	ENSG00000020922	MRE11A	80 kDa	0	1.1786	0	0	0.038	0	0.15	1	0	0	2	0	0	2	0
657	Uncharacterized protein OS=Ovis aries GN=CAND1 PE=4 SV=1	CAND1	0	tr|W5NVQ4|W5NVQ4_SHEEP	ENSOARG00000002131	CAND1	cullin-associated and neddylation-dissociated 1 [Source:HGNC Symbol;Acc:HGNC:30688]	ENSG00000111530	CAND1	136 kDa	3.4663	2.9465	1.3497	0.05	0.037	0.022	1	1	1	5	5	2	5	4	2
54	Uncharacterized protein OS=Ovis aries GN=SND1 PE=4 SV=1	SND1	0	tr|W5NVT3|W5NVT3_SHEEP	ENSOARG00000002149	SND1	staphylococcal nuclease and tudor domain containing 1 [Source:HGNC Symbol;Acc:HGNC:30646]	ENSG00000197157	SND1	100 kDa	99.494	38.805	55.442	0.41	0.31	0.32	1	1	1	113	42	51	33	26	26
318	Cluster of Uncharacterized protein OS=Ovis aries GN=EIF4A3 PE=3 SV=1 (tr|W5NVU4|W5NVU4_SHEEP)	EIF4A3	0	tr|W5NVU4|W5NVU4_SHEEP	ENSOARG00000002169			ENSG00000141543	EIF4A3	47 kDa	20.843	19.336	7.8005	0.26	0.17	0.1	1	1	1	24	17	5	12	9	4
979	Uncharacterized protein OS=Ovis aries GN=PNPT1 PE=4 SV=1	PNPT1	0	tr|W5NVU7|W5NVU7_SHEEP	ENSOARG00000002164	PNPT1	polyribonucleotide nucleotidyltransferase 1 [Source:HGNC Symbol;Acc:HGNC:23166]	ENSG00000138035	PNPT1	86 kDa	0	2.9465	0	0	0.078	0	0.08	1	0.06	0	5	0	0	5	0
855	Uncharacterized protein OS=Ovis aries GN=UBAP2L PE=4 SV=1	UBAP2L	0	tr|W5NVV3|W5NVV3_SHEEP	ENSOARG00000002170	UBAP2L	ubiquitin associated protein 2 like [Source:HGNC Symbol;Acc:HGNC:29877]	ENSG00000143569	UBAP2L	115 kDa	0	3.5358	0	0	0.056	0	0.41	1	0.2	0	6	0	0	5	0
1222	Uncharacterized protein OS=Ovis aries GN=NUP98 PE=4 SV=1	NUP98	0	tr|W5NVX9|W5NVX9_SHEEP	ENSOARG00000002200	NUP98	nucleoporin 98kDa [Source:HGNC Symbol;Acc:HGNC:8068]	ENSG00000110713	NUP98	198 kDa	0	1.1786	0	0	0.013	0	0.07	1	0.3	0	2	0	0	2	0
542	Cluster of Uncharacterized protein OS=Ovis aries GN=FUS PE=4 SV=1 (tr|W5NVY0|W5NVY0_SHEEP)	FUS	0	tr|W5NVY0|W5NVY0_SHEEP						26 kDa	5.3829	8.8248	0	0.23	0.18	0	1	1	0.63	7	11	0	4	7	0
922	Uncharacterized protein (Fragment) OS=Ovis aries GN=STXBP2 PE=4 SV=1	STXBP2	0	tr|W5NW17|W5NW17_SHEEP	ENSOARG00000002236	STXBP2	syntaxin binding protein 2 [Source:HGNC Symbol;Acc:HGNC:11445]	ENSG00000076944	STXBP2	64 kDa	4.8584	0	2.0246	0.083	0	0.066	1	0.65	1	6	0	3	4	0	3
1040	Uncharacterized protein OS=Ovis aries GN=LOC101106313 PE=4 SV=1	LOC101106313	0	tr|W5NW47|W5NW47_SHEEP						26 kDa	3.1224	5.8857	0.67485	0.15	0.23	0.035	1	1	1	4	8	1	3	6	1
1326	Uncharacterized protein OS=Ovis aries GN=RETN PE=4 SV=1	RETN	0	tr|W5NW78|W5NW78_SHEEP	ENSOARG00000002291	RETN	resistin [Source:HGNC Symbol;Acc:HGNC:20389]	ENSG00000104918	RETN	11 kDa	0	2.3572	0	0	0.25	0	0	1	0	0	4	0	0	3	0
743	Uncharacterized protein OS=Ovis aries GN=LOC101113573 PE=4 SV=1	LOC101113573	0	tr|W5NW88|W5NW88_SHEEP	ENSOARG00000002301		Uncharacterized protein [Source:UniProtKB/TrEMBL;Acc:W5NW88]	ENSG00000156575	PRG3	18 kDa	6.2624	3.5284	4.4808	0.1	0.15	0.1	1	1	1	7	4	5	2	2	2
534	Uncharacterized protein OS=Ovis aries GN=KIAA1731 PE=4 SV=1	KIAA1731	0	tr|W5NWB8|W5NWB8_SHEEP	ENSOARG00000002317	CEP295	centrosomal protein 295kDa [Source:HGNC Symbol;Acc:HGNC:29366]	ENSG00000166004	CEP295	288 kDa	0	5.8931	0	0	0.054	0	0.27	1	0.96	0	10	0	0	10	0
150	Elongation factor Tu (Fragment) OS=Ovis aries GN=TUFM PE=3 SV=1	TUFM	0	tr|W5NWF7|W5NWF7_SHEEP	ENSOARG00000002357	TUFM	Tu translation elongation factor, mitochondrial [Source:HGNC Symbol;Acc:HGNC:12420]	ENSG00000178952	TUFM	45 kDa	40.915	35.144	28.666	0.47	0.39	0.45	1	1	1	48	30	31	18	15	15
1104	Uncharacterized protein OS=Ovis aries GN=GOLGA7 PE=4 SV=1	GOLGA7	0	tr|W5NWF8|W5NWF8_SHEEP	ENSOARG00000002361	GOLGA7	golgin A7 [Source:HGNC Symbol;Acc:HGNC:24876]	ENSG00000147533	GOLGA7	18 kDa	1.0426	2.9391	2.0246	0.071	0.17	0.17	1	1	1	1	3	3	1	3	3
923	Uncharacterized protein OS=Ovis aries GN=EXOC1 PE=4 SV=1	EXOC1	0	tr|W5NWG9|W5NWG9_SHEEP	ENSOARG00000002363	EXOC1	exocyst complex component 1 [Source:HGNC Symbol;Acc:HGNC:30380]	ENSG00000090989	EXOC1	103 kDa	2.4292	0.58931	2.6994	0.022	0.012	0.042	1	1	1	3	1	4	2	1	4
776	Cluster of Uncharacterized protein OS=Ovis aries GN=LOC101110044 PE=4 SV=1 (tr|W5NWH6|W5NWH6_SHEEP)	LOC101110044	0	tr|W5NWH6|W5NWH6_SHEEP	ENSOARG00000002384		Uncharacterized protein [Source:UniProtKB/TrEMBL;Acc:W5NWH6]	ENSG00000188529	SRSF10	33 kDa	4.0807	1.7679	3.1311	0.1	0.11	0.1	1	1	1	5	3	3	4	3	3
1088	Cluster of Uncharacterized protein OS=Ovis aries PE=4 SV=1 (tr|W5NWL1|W5NWL1_SHEEP)	N/A	0	tr|W5NWL1|W5NWL1_SHEEP						136 kDa	0	2.3572	0	0	0.082	0	0	1	0	0	4	0	0	4	0
1028	Uncharacterized protein (Fragment) OS=Ovis aries GN=DHRS7B PE=3 SV=1	DHRS7B	0	tr|W5NWM5|W5NWM5_SHEEP	ENSOARG00000002423	DHRS7B	dehydrogenase/reductase (SDR family) member 7B [Source:HGNC Symbol;Acc:HGNC:24547]	ENSG00000109016	DHRS7B	34 kDa	2.0798	1.1786	0	0.1	0.028	0	1	0.97	0.15	3	2	0	3	1	0
72	Cluster of Uncharacterized protein OS=Ovis aries GN=DDX3X PE=3 SV=1 (tr|W5NWP4|W5NWP4_SHEEP)	DDX3X	0	tr|W5NWP4|W5NWP4_SHEEP	ENSOARG00000002433	DDX3X	DEAD (Asp-Glu-Ala-Asp) box helicase 3, X-linked [Source:HGNC Symbol;Acc:HGNC:2745]	ENSG00000215301	DDX3X	73 kDa	94.546	47.564	41.677	0.37	0.39	0.32	1	1	1	108	49	47	29	24	20
1079	Uncharacterized protein OS=Ovis aries GN=SRSF4 PE=4 SV=1	SRSF4	0	tr|W5NWQ4|W5NWQ4_SHEEP	ENSOARG00000002451	SRSF4	serine/arginine-rich splicing factor 4 [Source:HGNC Symbol;Acc:HGNC:10786]	ENSG00000116350	SRSF4	35 kDa	7.4682	2.9391	2.4563	0.098	0.062	0.039	1	0.94	0.18	9	3	2	4	2	2
950	Uncharacterized protein (Fragment) OS=Ovis aries PE=4 SV=1	N/A	0	tr|W5NWS0|W5NWS0_SHEEP						9 kDa	5.3041	6.4602	1.7814	0.36	0.36	0.15	1	1	0.98	6	5	1	3	3	1
1379	Uncharacterized protein (Fragment) OS=Ovis aries GN=SSNA1 PE=4 SV=1	SSNA1	0	tr|W5NWT8|W5NWT8_SHEEP	ENSOARG00000002485	SSNA1	Sjogren syndrome nuclear autoantigen 1 [Source:HGNC Symbol;Acc:HGNC:11321]	ENSG00000176101	SSNA1	11 kDa	0	2.9391	0	0	0.18	0	0	1	0	0	3	0	0	2	0
1299	Uncharacterized protein OS=Ovis aries GN=TMEM11 PE=4 SV=1	TMEM11	0	tr|W5NWY1|W5NWY1_SHEEP	ENSOARG00000002523	TMEM11	transmembrane protein 11 [Source:HGNC Symbol;Acc:HGNC:16823]	ENSG00000178307	TMEM11	21 kDa	1.3865	0.58931	0	0.089	0.042	0	1	0.94	0.05	2	1	0	2	1	0
422	Uncharacterized protein OS=Ovis aries GN=TAOK3 PE=4 SV=1	TAOK3	0	tr|W5NWZ7|W5NWZ7_SHEEP	ENSOARG00000002526	TAOK3	TAO kinase 3 [Source:HGNC Symbol;Acc:HGNC:18133]	ENSG00000135090	TAOK3	105 kDa	6.5099	3.5358	8.2868	0.063	0.08	0.072	1	1	1	8	6	9	7	6	7
504	Uncharacterized protein (Fragment) OS=Ovis aries GN=VIPAS39 PE=4 SV=1	VIPAS39	0	tr|W5NX06|W5NX06_SHEEP	ENSOARG00000002533	VIPAS39	VPS33B interacting protein, apical-basolateral polarity regulator, spe-39 homolog [Source:HGNC Symbol;Acc:HGNC:20347]	ENSG00000151445	VIPAS39	58 kDa	6.5044	5.3038	2.6994	0.13	0.15	0.078	1	1	1	9	9	4	6	7	4
103	Cluster of Uncharacterized protein OS=Ovis aries GN=EPB41 PE=4 SV=1 (tr|W5NX12|W5NX12_SHEEP)	EPB41	0	tr|W5NX12|W5NX12_SHEEP	ENSOARG00000002545	EPB41	erythrocyte membrane protein band 4.1 [Source:HGNC Symbol;Acc:HGNC:3377]	ENSG00000159023	EPB41	96 kDa	60.991	53.316	26.453	0.3	0.28	0.27	1	1	1	69	49	31	22	21	18
1482	Uncharacterized protein OS=Ovis aries GN=AHSA1 PE=4 SV=1	AHSA1	0	tr|W5NX31|W5NX31_SHEEP	ENSOARG00000002567	AHSA1	AHA1, activator of heat shock 90kDa protein ATPase homolog 1 (yeast) [Source:HGNC Symbol;Acc:HGNC:1189]	ENSG00000100591	AHSA1	38 kDa	0	1.1786	0	0	0.056	0	0	1	0	0	2	0	0	2	0
1455	Uncharacterized protein OS=Ovis aries GN=MAP2K3 PE=4 SV=1	MAP2K3	0	tr|W5NX76|W5NX76_SHEEP	ENSOARG00000002612	MAP2K3	mitogen-activated protein kinase kinase 3 [Source:HGNC Symbol;Acc:HGNC:6843]	ENSG00000034152	MAP2K3	39 kDa	0	1.1786	0	0	0.063	0	0	1	0	0	2	0	0	2	0
62	Uncharacterized protein (Fragment) OS=Ovis aries GN=RPS27A PE=4 SV=1	RPS27A	0	tr|W5NX91|W5NX91_SHEEP	ENSOARG00000002624	RPS27A	ribosomal protein S27a [Source:HGNC Symbol;Acc:HGNC:10417]	ENSG00000143947	RPS27A	19 kDa	85.848	151.7	69.261	0.51	0.51	0.51	1	1	1	97	88	60	8	8	8
676	Uncharacterized protein (Fragment) OS=Ovis aries GN=PIK3C2B PE=4 SV=1	PIK3C2B	0	tr|W5NXB0|W5NXB0_SHEEP	ENSOARG00000002639	PIK3C2B	phosphatidylinositol-4-phosphate 3-kinase catalytic subunit type 2 beta [Source:HGNC Symbol;Acc:HGNC:8972]	ENSG00000133056	PIK3C2B	186 kDa	0.69327	7.6462	0	0.0085	0.059	0	1	1	0	1	9	0	1	8	0
801	Microtubule-associated protein OS=Ovis aries GN=MAP4 PE=4 SV=1	MAP4	0	tr|W5NXB5|W5NXB5_SHEEP	ENSOARG00000002647	MAP4	microtubule associated protein 4 [Source:HGNC Symbol;Acc:HGNC:6862]	ENSG00000047849	MAP4	115 kDa	0	1.1786	0	0	0.024	0	0.99	1	0.11	0	2	0	0	2	0
1314	Uncharacterized protein (Fragment) OS=Ovis aries GN=CBFB PE=4 SV=1	CBFB	0	tr|W5NXE1|W5NXE1_SHEEP	ENSOARG00000002673	CBFB	core-binding factor, beta subunit [Source:HGNC Symbol;Acc:HGNC:1539]	ENSG00000067955	CBFB	16 kDa	0	2.3572	0	0	0.16	0	0.06	1	0.11	0	4	0	0	2	0
1165	Uncharacterized protein OS=Ovis aries GN=SQSTM1 PE=4 SV=1	SQSTM1	0	tr|W5NXF0|W5NXF0_SHEEP	ENSOARG00000002683	SQSTM1	sequestosome 1 [Source:HGNC Symbol;Acc:HGNC:11280]	ENSG00000161011	SQSTM1	49 kDa	3.3875	0.58931	1.3497	0.065	0.031	0.065	1	0.98	1	4	1	2	3	1	2
113	Cluster of Tubulin gamma chain OS=Ovis aries GN=TUBG1 PE=3 SV=1 (tr|W5NXF6|W5NXF6_SHEEP)	TUBG1	0	tr|W5NXF6|W5NXF6_SHEEP						51 kDa	34.308	46.952	29.207	0.38	0.46	0.52	1	1	1	40	56	40	14	21	19
830	Cluster of Uncharacterized protein OS=Ovis aries GN=YTHDF2 PE=4 SV=1 (tr|W5NXG7|W5NXG7_SHEEP)	YTHDF2	0	tr|W5NXG7|W5NXG7_SHEEP	ENSOARG00000002698	YTHDF2	YTH N(6)-methyladenosine RNA binding protein 2 [Source:HGNC Symbol;Acc:HGNC:31675]	ENSG00000198492	YTHDF2	57 kDa	0	5.289	2.4563	0	0.041	0.025	0.16	1	0.99	0	5	2	0	4	2
94	Uncharacterized protein (Fragment) OS=Ovis aries GN=ANK1 PE=4 SV=1	ANK1	0	tr|W5NXI6|W5NXI6_SHEEP	ENSOARG00000002688	ANK1	ankyrin 1 [Source:HGNC Symbol;Acc:HGNC:492]	ENSG00000029534	ANK1	202 kDa	98.511	12.368	14.172	0.2	0.075	0.11	1	1	1	110	19	21	34	11	15
82	Uncharacterized protein OS=Ovis aries GN=LOC101106314 PE=3 SV=1	LOC101106314	0	tr|W5NXM4|W5NXM4_SHEEP	ENSOARG00000002753		Uncharacterized protein [Source:UniProtKB/TrEMBL;Acc:W5NXM4]	ENSG00000170889	RPS9	23 kDa	76.071	87.455	67.182	0.35	0.4	0.36	1	1	1	85	50	52	10	13	11
1143	Uncharacterized protein OS=Ovis aries GN=PACS1 PE=4 SV=1	PACS1	0	tr|W5NXV1|W5NXV1_SHEEP	ENSOARG00000002815	PACS1	phosphofurin acidic cluster sorting protein 1 [Source:HGNC Symbol;Acc:HGNC:30032]	ENSG00000175115	PACS1	93 kDa	0.69327	2.3572	0	0.012	0.054	0	0.53	1	0	1	4	0	1	4	0
486	Uncharacterized protein (Fragment) OS=Ovis aries GN=IGHM PE=4 SV=1	IGHM	0	tr|W5NXW9|W5NXW9_SHEEP	ENSOARG00000002846	IGHM	immunoglobulin heavy constant mu [Source:HGNC Symbol;Acc:HGNC:5541]	ENSG00000211899	IGHM	50 kDa	12.158	7.6388	4.4808	0.21	0.15	0.1	1	1	1	15	7	5	8	5	4
1316	Uncharacterized protein OS=Ovis aries GN=IPO5 PE=4 SV=1	IPO5	0	tr|W5NXX1|W5NXX1_SHEEP	ENSOARG00000002835	IPO5	importin 5 [Source:HGNC Symbol;Acc:HGNC:6402]	ENSG00000065150	IPO5	131 kDa	0.69327	1.1786	0	0.017	0.023	0	0.98	1	0	1	2	0	1	2	0
177	Uncharacterized protein OS=Ovis aries GN=CEP128 PE=4 SV=1	CEP128	0	tr|W5NXY3|W5NXY3_SHEEP	ENSOARG00000002847	CEP128	centrosomal protein 128kDa [Source:HGNC Symbol;Acc:HGNC:20359]	ENSG00000100629	CEP128	138 kDa	18.836	18.254	19.571	0.12	0.18	0.19	1	1	1	23	27	29	18	21	23
445	Cluster of Uncharacterized protein (Fragment) OS=Ovis aries PE=3 SV=1 (tr|W5NY10|W5NY10_SHEEP)	N/A	0	tr|W5NY10|W5NY10_SHEEP	ENSOARG00000002875		Uncharacterized protein [Source:UniProtKB/TrEMBL;Acc:W5NY10]	ENSG00000204525	HLA-C	39 kDa	34.591	4.6997	7.1802	0.24	0.074	0.099	1	1	1	39	4	9	10	4	5
1429	Uncharacterized protein OS=Ovis aries GN=OAS1 PE=4 SV=1	OAS1	0	tr|W5NY14|W5NY14_SHEEP	ENSOARG00000002881	OAS1	2'-5'-oligoadenylate synthetase 1 [Source:HGNC Symbol;Acc:HGNC:8086]	ENSG00000089127	OAS1	20 kDa	0	1.1786	0.67485	0	0.13	0.083	0	1	0.98	0	2	1	0	2	1
670	Eukaryotic translation initiation factor 3 subunit C OS=Ovis aries GN=LOC101112694 PE=3 SV=1	LOC101112694	0	tr|W5NY25|W5NY25_SHEEP	ENSOARG00000002892		Eukaryotic translation initiation factor 3 subunit C [Source:UniProtKB/TrEMBL;Acc:W5NY25]	ENSG00000205609	EIF3CL	105 kDa	5.8167	0.58931	3.806	0.043	0.011	0.032	1	1	1	7	1	4	5	1	3
1138	Cluster of Uncharacterized protein OS=Ovis aries GN=SRPK2 PE=3 SV=1 (tr|W5NY28|W5NY28_SHEEP)	SRPK2	0	tr|W5NY28|W5NY28_SHEEP	ENSOARG00000002893	SRPK2	SRSF protein kinase 2 [Source:HGNC Symbol;Acc:HGNC:11306]	ENSG00000135250	SRPK2	77 kDa	3.6525	0	0.67485	0.032	0	0.02	1	0	1	4	0	1	4	0	1
334	Uncharacterized protein OS=Ovis aries GN=DHX30 PE=4 SV=1	DHX30	0	tr|W5NY34|W5NY34_SHEEP	ENSOARG00000002897	DHX30	DEAH (Asp-Glu-Ala-His) box helicase 30 [Source:HGNC Symbol;Acc:HGNC:16716]	ENSG00000132153	DHX30	110 kDa	16.486	4.1251	3.1311	0.16	0.082	0.03	1	1	1	21	7	3	14	7	3
136	ATP synthase subunit alpha OS=Ovis aries GN=ATP5A1 PE=3 SV=1	ATP5A1	0	tr|W5NY50|W5NY50_SHEEP	ENSOARG00000002910	ATP5A1	ATP synthase, H+ transporting, mitochondrial F1 complex, alpha subunit 1, cardiac muscle [Source:HGNC Symbol;Acc:HGNC:823]	ENSG00000152234	ATP5A1	60 kDa	45.7	18.232	38.978	0.3	0.25	0.45	1	1	1	52	21	43	15	12	20
1153	Uncharacterized protein OS=Ovis aries GN=RCC1 PE=4 SV=1	RCC1	0	tr|W5NY79|W5NY79_SHEEP	ENSOARG00000002939	RCC1	regulator of chromosome condensation 1 [Source:HGNC Symbol;Acc:HGNC:1913]	ENSG00000180198	RCC1	45 kDa	0	2.3572	1.7814	0	0.13	0.024	0	1	0.98	0	4	1	0	4	1
1244	Uncharacterized protein (Fragment) OS=Ovis aries GN=ADAR PE=4 SV=1	ADAR	0	tr|W5NY89|W5NY89_SHEEP	ENSOARG00000002952	ADAR	adenosine deaminase, RNA-specific [Source:HGNC Symbol;Acc:HGNC:225]	ENSG00000160710	ADAR	131 kDa	0	1.1786	0	0	0.025	0	0	1	0.31	0	2	0	0	2	0
1127	Uncharacterized protein OS=Ovis aries GN=C2 PE=3 SV=1	C2	0	tr|W5NY95|W5NY95_SHEEP	ENSOARG00000002951		Complement factor B; Uncharacterized protein [Source:UniProtKB/TrEMBL;Acc:A5YBU9]	ENSG00000243649	CFB	138 kDa	4.5145	0	0.67485	0.014	0	0.0088	1	0	0.98	5	0	1	2	0	1
781	Uncharacterized protein OS=Ovis aries GN=HAUS1 PE=4 SV=1	HAUS1	0	tr|W5NYC1|W5NYC1_SHEEP	ENSOARG00000002975	HAUS1	HAUS augmin like complex subunit 1 [Source:HGNC Symbol;Acc:HGNC:25174]	ENSG00000152240	HAUS1	32 kDa	1.7359	3.5284	2.6994	0.032	0.13	0.19	0.99	1	1	2	4	4	1	4	4
1029	Uncharacterized protein OS=Ovis aries GN=MAP2K7 PE=4 SV=1	MAP2K7	0	tr|W5NYD2|W5NYD2_SHEEP	ENSOARG00000002988	MAP2K7	mitogen-activated protein kinase kinase 7 [Source:HGNC Symbol;Acc:HGNC:6847]	ENSG00000076984	MAP2K7	67 kDa	0.69327	2.9465	0	0.016	0.096	0	0.98	1	0	1	5	0	1	5	0
1274	Uncharacterized protein OS=Ovis aries GN=GZMB PE=3 SV=1	GZMB	0	tr|W5NYD4|W5NYD4_SHEEP	ENSOARG00000002990	GZMB	granzyme B [Source:HGNC Symbol;Acc:HGNC:4709]	ENSG00000100453	GZMB	28 kDa	0	0	1.3497	0	0	0.066	0.42	0	1	0	0	2	0	0	2
749	Uncharacterized protein (Fragment) OS=Ovis aries GN=ATP6V0D1 PE=4 SV=1	ATP6V0D1	0	tr|W5NYE0|W5NYE0_SHEEP	ENSOARG00000002996	ATP6V0D1	ATPase, H+ transporting, lysosomal 38kDa, V0 subunit d1 [Source:HGNC Symbol;Acc:HGNC:13724]	ENSG00000159720	ATP6V0D1	39 kDa	5.1234	2.3572	1.3497	0.099	0.16	0.07	1	1	1	6	4	2	3	4	2
37	Uncharacterized protein OS=Ovis aries GN=CEP135 PE=4 SV=1	CEP135	0	tr|W5NYF8|W5NYF8_SHEEP	ENSOARG00000003002	CEP135	centrosomal protein 135kDa [Source:HGNC Symbol;Acc:HGNC:29086]	ENSG00000174799	CEP135	134 kDa	92.708	67.622	47.24	0.36	0.33	0.39	1	1	1	107	75	70	48	46	43
1159	Nucleoside diphosphate kinase (Fragment) OS=Ovis aries GN=NME2 PE=3 SV=1	NME2	0	tr|W5NYH2|W5NYH2_SHEEP	ENSOARG00000003026	NME1-NME2	NME1-NME2 readthrough [Source:HGNC Symbol;Acc:HGNC:33531]	ENSG00000011052	NME1-NME2	30 kDa	3.0436	0	2.0246	0.063	0	0.11	0.97	0.14	1	3	0	3	2	0	3
45	Uncharacterized protein OS=Ovis aries GN=DOCK2 PE=4 SV=1	DOCK2	0	tr|W5NYI1|W5NYI1_SHEEP	ENSOARG00000003028	DOCK2	dedicator of cytokinesis 2 [Source:HGNC Symbol;Acc:HGNC:2988]	ENSG00000134516	DOCK2	166 kDa	105.11	66.31	53.849	0.3	0.24	0.15	1	1	1	124	65	47	44	37	27
151	Uncharacterized protein (Fragment) OS=Ovis aries GN=TFAM PE=4 SV=1	TFAM	0	tr|W5NYJ3|W5NYJ3_SHEEP	ENSOARG00000003046	TFAM	transcription factor A, mitochondrial [Source:HGNC Symbol;Acc:HGNC:11741]	ENSG00000108064	TFAM	34 kDa	29.726	60.18	25.967	0.2	0.35	0.25	1	1	1	32	47	27	6	15	9
1372	Uncharacterized protein (Fragment) OS=Ovis aries GN=DKC1 PE=4 SV=1	DKC1	0	tr|W5NYJ4|W5NYJ4_SHEEP	ENSOARG00000003047	DKC1	H/ACA ribonucleoprotein complex subunit 4 [Source:RefSeq peptide;Acc:NP_001135985]	ENSG00000130826	DKC1	57 kDa	0.69327	0	4.2377	0.024	0	0.04	0.96	0	1	1	0	3	1	0	3
1359	Uncharacterized protein OS=Ovis aries GN=CTCF PE=4 SV=1	CTCF	0	tr|W5NYK0|W5NYK0_SHEEP	ENSOARG00000003053	CTCF	CCCTC-binding factor (zinc finger protein) [Source:HGNC Symbol;Acc:HGNC:13723]	ENSG00000102974	CTCF	83 kDa	0	1.1786	0	0	0.023	0	0	1	0.06	0	2	0	0	2	0
1210	Uncharacterized protein OS=Ovis aries GN=NUP133 PE=4 SV=1	NUP133	0	tr|W5NYL4|W5NYL4_SHEEP	ENSOARG00000003060		Uncharacterized protein [Source:UniProtKB/TrEMBL;Acc:W5NYL4]	ENSG00000069248	NUP133	129 kDa	0.69327	1.7679	0	0.0061	0.032	0	0.97	1	0	1	3	0	1	3	0
1459	Uncharacterized protein OS=Ovis aries GN=NDUFA3 PE=4 SV=1	NDUFA3	0	tr|W5NYM7|W5NYM7_SHEEP	ENSOARG00000003076	NDUFA3	NADH:ubiquinone oxidoreductase subunit A3 [Source:HGNC Symbol;Acc:HGNC:7686]	ENSG00000170906	NDUFA3	9 kDa	1.3865	0.58931	0	0.21	0.13	0	1	0.98	0	2	1	0	2	1	0
284	Uncharacterized protein OS=Ovis aries GN=RLTPR PE=4 SV=1	RLTPR	0	tr|W5NYP4|W5NYP4_SHEEP	ENSOARG00000003079	RLTPR	RGD motif, leucine rich repeats, tropomodulin domain and proline-rich containing [Source:HGNC Symbol;Acc:HGNC:27089]	ENSG00000159753	RLTPR	155 kDa	13.279	14.71	4.2377	0.1	0.12	0.017	1	1	1	17	19	3	11	13	3
325	Uncharacterized protein (Fragment) OS=Ovis aries GN=DYNC1H1 PE=4 SV=1	DYNC1H1	0	tr|W5NYP8|W5NYP8_SHEEP	ENSOARG00000003064	DYNC1H1	dynein, cytoplasmic 1, heavy chain 1 [Source:HGNC Symbol;Acc:HGNC:2961]	ENSG00000197102	DYNC1H1	529 kDa	11.357	4.7145	0.67485	0.037	0.021	0.0019	1	1	0.93	16	8	1	16	8	1
448	Uncharacterized protein (Fragment) OS=Ovis aries GN=RASAL3 PE=4 SV=1	RASAL3	0	tr|W5NYQ1|W5NYQ1_SHEEP	ENSOARG00000003099	RASAL3	RAS protein activator like 3 [Source:HGNC Symbol;Acc:HGNC:26129]	ENSG00000105122	RASAL3	110 kDa	12.321	6.4824	2.6994	0.13	0.13	0.051	1	1	1	16	11	4	12	9	4
819	Uncharacterized protein OS=Ovis aries GN=SRSF6 PE=4 SV=1	SRSF6	0	tr|W5NYS1|W5NYS1_SHEEP	ENSOARG00000003117		Uncharacterized protein [Source:UniProtKB/TrEMBL;Acc:W5NYS1]	ENSG00000124193	SRSF6	40 kDa	9.8974	2.3498	4.4808	0.15	0.026	0.12	1	0.62	1	12	2	5	5	1	5
449	Uncharacterized protein OS=Ovis aries PE=4 SV=1	N/A	0	tr|W5NYS6|W5NYS6_SHEEP	ENSOARG00000003113			ENSG00000113649	TCERG1	122 kDa	4.774	3.5358	14.494	0.035	0.048	0.057	1	1	1	6	6	10	5	6	9
822	Uncharacterized protein OS=Ovis aries GN=MPP1 PE=4 SV=1	MPP1	0	tr|W5NYU9|W5NYU9_SHEEP	ENSOARG00000003150	MPP1	membrane protein, palmitoylated 1 [Source:HGNC Symbol;Acc:HGNC:7219]	ENSG00000130830	MPP1	70 kDa	1.7359	1.1786	2.0246	0.019	0.035	0.038	0.81	1	1	2	2	3	2	2	2
343	Uncharacterized protein OS=Ovis aries GN=CEP55 PE=4 SV=1	CEP55	0	tr|W5NYW8|W5NYW8_SHEEP	ENSOARG00000003158	CEP55	centrosomal protein 55kDa [Source:HGNC Symbol;Acc:HGNC:1161]	ENSG00000138180	CEP55	54 kDa	10.94	5.8857	10.554	0.17	0.18	0.19	1	1	1	13	8	14	8	7	8
158	Uncharacterized protein OS=Ovis aries PE=4 SV=1	N/A	0	tr|W5NZ21|W5NZ21_SHEEP	ENSOARG00000003205		Uncharacterized protein [Source:UniProtKB/TrEMBL;Acc:W5NZ21]	ENSG00000215915	ATAD3C	64 kDa	41.427	14.71	26.021	0.35	0.18	0.32	1	1	1	49	19	32	19	9	17
152	Uncharacterized protein OS=Ovis aries GN=EDC4 PE=4 SV=1	EDC4	0	tr|W5NZ39|W5NZ39_SHEEP	ENSOARG00000003220	EDC4	enhancer of mRNA decapping 4 [Source:HGNC Symbol;Acc:HGNC:17157]	ENSG00000038358	EDC4	162 kDa	28.16	31.115	28.909	0.11	0.19	0.14	1	1	1	32	35	33	12	20	15
84	Non-specific protein-tyrosine kinase OS=Ovis aries GN=CSK PE=4 SV=1	CSK	0	tr|W5NZ63|W5NZ63_SHEEP	ENSOARG00000003249	CSK	c-src tyrosine kinase [Source:HGNC Symbol;Acc:HGNC:2444]	ENSG00000103653	CSK	51 kDa	60.31	90.483	34.551	0.46	0.49	0.45	1	1	1	68	63	43	21	18	17
944	Uncharacterized protein (Fragment) OS=Ovis aries GN=FAM129A PE=4 SV=1	FAM129A	0	tr|W5NZ80|W5NZ80_SHEEP	ENSOARG00000003263	FAM129A	family with sequence similarity 129 member A [Source:HGNC Symbol;Acc:HGNC:16784]	ENSG00000135842	FAM129A	103 kDa	3.8157	0	2.4563	0.049	0	0.015	1	0.14	0.98	5	0	2	5	0	2
393	Cluster of Diacylglycerol kinase (Fragment) OS=Ovis aries GN=DGKZ PE=3 SV=1 (tr|W5NZA5|W5NZA5_SHEEP)	DGKZ	0	tr|W5NZA5|W5NZA5_SHEEP	ENSOARG00000003287	DGKZ	diacylglycerol kinase, zeta [Source:HGNC Symbol;Acc:HGNC:2857]	ENSG00000149091	DGKZ	101 kDa	10.771	5.8857	5.5874	0.092	0.1	0.042	1	1	1	13	8	5	8	8	5
658	Uncharacterized protein OS=Ovis aries GN=DNAJA3 PE=3 SV=1	DNAJA3	0	tr|W5NZB9|W5NZB9_SHEEP	ENSOARG00000003302	DNAJA3	DnaJ heat shock protein family (Hsp40) member A3 [Source:HGNC Symbol;Acc:HGNC:11808]	ENSG00000103423	DNAJA3	58 kDa	3.3875	1.7679	4.0491	0.045	0.075	0.084	1	1	1	4	3	6	3	3	4
810	Uncharacterized protein OS=Ovis aries GN=EXOC2 PE=4 SV=1	EXOC2	0	tr|W5NZD4|W5NZD4_SHEEP	ENSOARG00000003301	EXOC2	exocyst complex component 2 [Source:HGNC Symbol;Acc:HGNC:24968]	ENSG00000112685	EXOC2	103 kDa	2.0798	1.7679	0	0.049	0.043	0	1	1	0.28	3	3	0	3	3	0
1097	Uncharacterized protein (Fragment) OS=Ovis aries GN=POLB PE=4 SV=1	POLB	0	tr|W5NZD5|W5NZD5_SHEEP	ENSOARG00000003314	POLB	polymerase (DNA directed), beta [Source:HGNC Symbol;Acc:HGNC:9174]	ENSG00000070501	POLB	36 kDa	0	2.3572	5.3442	0	0.14	0.085	0	1	1	0	4	3	0	4	3
1182	Uncharacterized protein OS=Ovis aries GN=LUC7L3 PE=4 SV=1	LUC7L3	0	tr|W5NZF3|W5NZF3_SHEEP	ENSOARG00000003331	LUC7L3	LUC7-like 3 pre-mRNA splicing factor [Source:HGNC Symbol;Acc:HGNC:24309]	ENSG00000108848	LUC7L3	58 kDa	0	0	2.6994	0	0	0.051	0.07	0.1	1	0	0	4	0	0	2
1327	Uncharacterized protein OS=Ovis aries GN=NTPCR PE=3 SV=1	NTPCR	0	tr|W5NZG4|W5NZG4_SHEEP	ENSOARG00000003337	NTPCR	nucleoside-triphosphatase, cancer-related [Source:HGNC Symbol;Acc:HGNC:28204]	ENSG00000135778	NTPCR	21 kDa	0	2.3572	0	0	0.24	0	0	1	0	0	4	0	0	3	0
947	Uncharacterized protein OS=Ovis aries GN=RFC5 PE=4 SV=1	RFC5	0	tr|W5NZI1|W5NZI1_SHEEP	ENSOARG00000003356	RFC5	replication factor C subunit 5 [Source:HGNC Symbol;Acc:HGNC:9973]	ENSG00000111445	RFC5	39 kDa	1.6516	3.5284	1.7814	0.032	0.1	0.029	0.98	1	0.77	2	4	1	1	3	1
1460	Sulfotransferase OS=Ovis aries GN=SULT1A1 PE=3 SV=1	SULT1A1	0	tr|W5NZJ1|W5NZJ1_SHEEP	ENSOARG00000003361		Sulfotransferase [Source:UniProtKB/TrEMBL;Acc:W5NZJ5]	ENSG00000197165	SULT1A2	34 kDa	1.3865	0	0	0.064	0	0	1	0.06	0	2	0	0	2	0	0
297	Cluster of Uncharacterized protein OS=Ovis aries GN=VDAC3 PE=4 SV=1 (tr|W5NZM0|W5NZM0_SHEEP)	VDAC3	0	tr|W5NZM0|W5NZM0_SHEEP	ENSOARG00000003386		Uncharacterized protein [Source:UniProtKB/TrEMBL;Acc:W5NZM0]	ENSG00000078668	VDAC3	31 kDa	28.588	17.053	17.248	0.3	0.23	0.38	1	1	1	33	19	19	9	7	10
397	Uncharacterized protein OS=Ovis aries GN=WASF2 PE=4 SV=1	WASF2	0	tr|W5NZP8|W5NZP8_SHEEP	ENSOARG00000003416	WASF2	WAS protein family member 2 [Source:HGNC Symbol;Acc:HGNC:12733]	ENSG00000158195	WASF2	54 kDa	13.731	4.7071	11.606	0.18	0.12	0.091	1	1	1	16	6	9	6	4	5
1422	Uncharacterized protein (Fragment) OS=Ovis aries GN=RBBP5 PE=4 SV=1	RBBP5	0	tr|W5NZT0|W5NZT0_SHEEP	ENSOARG00000003443	RBBP5	retinoblastoma binding protein 5 [Source:HGNC Symbol;Acc:HGNC:9888]	ENSG00000117222	RBBP5	61 kDa	0	1.1786	0	0	0.038	0	0.05	1	0	0	2	0	0	2	0
837	Uncharacterized protein OS=Ovis aries GN=CDH1 PE=4 SV=1	CDH1	0	tr|W5NZU3|W5NZU3_SHEEP	ENSOARG00000003455	CDH1	cadherin 1, type 1 [Source:HGNC Symbol;Acc:HGNC:1748]	ENSG00000039068	CDH1	98 kDa	8.5952	0	0	0.053	0	0	1	0	0.19	10	0	0	6	0	0
968	Uncharacterized protein (Fragment) OS=Ovis aries GN=TOMM20 PE=4 SV=1	TOMM20	0	tr|W5NZU5|W5NZU5_SHEEP	ENSOARG00000003459	TOMM20	translocase of outer mitochondrial membrane 20 homolog (yeast) [Source:HGNC Symbol;Acc:HGNC:20947]	ENSG00000173726	TOMM20	12 kDa	4.0019	0.58931	2.0246	0.19	0.067	0.19	1	0.67	1	4	1	3	2	1	2
924	Uncharacterized protein OS=Ovis aries GN=EDC3 PE=4 SV=1	EDC3	0	tr|W5NZV9|W5NZV9_SHEEP	ENSOARG00000003476	EDC3	enhancer of mRNA decapping 3 [Source:HGNC Symbol;Acc:HGNC:26114]	ENSG00000179151	EDC3	56 kDa	1.0426	2.3572	1.3497	0.02	0.088	0.055	0.99	1	0.99	1	4	2	1	4	2
2	Cluster of Uncharacterized protein OS=Ovis aries GN=SPTBN1 PE=4 SV=1 (tr|W5NZX9|W5NZX9_SHEEP)	SPTBN1	0	tr|W5NZX9|W5NZX9_SHEEP	ENSOARG00000003474	SPTBN1	spectrin, beta, non-erythrocytic 1 [Source:HGNC Symbol;Acc:HGNC:11275]	ENSG00000115306	SPTBN1	274 kDa	645.12	598.33	283.24	0.039	0.042	0.042	1	1	1	742	546	341	136	139	133
1135	Uncharacterized protein (Fragment) OS=Ovis aries PE=3 SV=1	N/A	0	tr|W5P023|W5P023_SHEEP	ENSOARG00000003534		Uncharacterized protein [Source:UniProtKB/TrEMBL;Acc:W5P023]	ENSG00000260914	RP11-343C2.11	46 kDa	1.3865	1.1786	1.3497	0.053	0.027	0.027	1	0.84	0.97	2	2	2	2	1	1
832	Cluster of Uncharacterized protein OS=Ovis aries GN=RPS6KA5 PE=4 SV=1 (tr|W5P069|W5P069_SHEEP)	RPS6KA5	0	tr|W5P069|W5P069_SHEEP	ENSOARG00000003572	RPS6KA5	ribosomal protein S6 kinase, 90kDa, polypeptide 5 [Source:HGNC Symbol;Acc:HGNC:10434]	ENSG00000100784	RPS6KA5	101 kDa	1.3865	1.7679	0.67485	0.021	0.039	0.017	1	1	1	2	3	1	2	2	1
291	Uncharacterized protein OS=Ovis aries GN=ELMO1 PE=4 SV=1	ELMO1	0	tr|W5P079|W5P079_SHEEP	ENSOARG00000003585	ELMO1	engulfment and cell motility 1 [Source:HGNC Symbol;Acc:HGNC:16286]	ENSG00000155849	ELMO1	84 kDa	27.883	8.8248	29.287	0.17	0.14	0.19	1	1	1	32	11	27	14	8	16
253	Coronin OS=Ovis aries GN=CORO1A PE=3 SV=1	CORO1A	0	tr|W5P098|W5P098_SHEEP	ENSOARG00000003604	CORO1A	coronin, actin binding protein, 1A [Source:HGNC Symbol;Acc:HGNC:2252]	ENSG00000102879	CORO1A	51 kDa	14.073	61.248	9.6365	0.12	0.23	0.16	1	1	1	15	33	11	7	14	8
518	Galectin (Fragment) OS=Ovis aries GN=LGALS8 PE=4 SV=1	LGALS8	0	tr|W5P0C5|W5P0C5_SHEEP	ENSOARG00000003629	LGALS8	lectin, galactoside-binding, soluble, 8 [Source:HGNC Symbol;Acc:HGNC:6569]	ENSG00000116977	LGALS8	38 kDa	11.814	14.57	2.0246	0.2	0.14	0.065	1	1	1	14	9	3	7	6	2
907	Uncharacterized protein (Fragment) OS=Ovis aries GN=EWSR1 PE=4 SV=1	EWSR1	0	tr|W5P0E1|W5P0E1_SHEEP	ENSOARG00000003642	EWSR1	EWS RNA binding protein 1 [Source:HGNC Symbol;Acc:HGNC:3508]	ENSG00000182944	EWSR1	68 kDa	1.7359	3.5284	0.67485	0.023	0.045	0.022	0.99	1	0.9	2	4	1	2	2	1
838	Uncharacterized protein OS=Ovis aries GN=FOXK1 PE=4 SV=1	FOXK1	0	tr|W5P0E9|W5P0E9_SHEEP	ENSOARG00000003652	FOXK1	forkhead box K1 [Source:HGNC Symbol;Acc:HGNC:23480]	ENSG00000164916	FOXK1	62 kDa	0	4.7145	0	0	0.13	0	0.15	1	0.13	0	8	0	0	7	0
416	Uncharacterized protein OS=Ovis aries GN=ABCF2 PE=3 SV=1	ABCF2	0	tr|W5P0F8|W5P0F8_SHEEP	ENSOARG00000003658	ABCF2	ATP binding cassette subfamily F member 2 [Source:HGNC Symbol;Acc:HGNC:71]	ENSG00000033050	ABCF2	73 kDa	7.8964	4.7145	4.0491	0.13	0.13	0.086	1	1	1	10	8	6	7	7	5
77	Uncharacterized protein OS=Ovis aries PE=4 SV=1	N/A	0	tr|W5P0H3|W5P0H3_SHEEP						30 kDa	112.81	71.788	81.22	0.39	0.39	0.41	1	1	1	128	47	81	17	13	16
640	Uncharacterized protein (Fragment) OS=Ovis aries GN=NDUFA7 PE=4 SV=1	NDUFA7	0	tr|W5P0I2|W5P0I2_SHEEP	ENSOARG00000003683		Uncharacterized protein [Source:UniProtKB/TrEMBL;Acc:W5P0I2]	ENSG00000167774	CTD-2550O8.5	13 kDa	6.9556	4.6997	6.2622	0.32	0.24	0.36	1	1	1	8	4	6	3	3	4
423	Uncharacterized protein OS=Ovis aries GN=RPS28 PE=3 SV=1	RPS28	0	tr|W5P0I6|W5P0I6_SHEEP	ENSOARG00000003689	RPS28	ribosomal protein S28 [Source:HGNC Symbol;Acc:HGNC:10418]	ENSG00000233927	RPS28	8 kDa	13.302	13.45	14.494	0.3	0.46	0.3	1	1	1	15	9	10	2	3	2
996	Uncharacterized protein (Fragment) OS=Ovis aries GN=NUP88 PE=4 SV=1	NUP88	0	tr|W5P0I9|W5P0I9_SHEEP	ENSOARG00000003688	NUP88	nucleoporin 88kDa [Source:HGNC Symbol;Acc:HGNC:8067]	ENSG00000108559	NUP88	82 kDa	2.4292	1.7679	0.67485	0.029	0.047	0.014	0.99	1	0.97	3	3	1	3	3	1
717	Uncharacterized protein (Fragment) OS=Ovis aries GN=STK10 PE=4 SV=1	STK10	0	tr|W5P0P0|W5P0P0_SHEEP	ENSOARG00000003730	STK10	serine/threonine kinase 10 [Source:HGNC Symbol;Acc:HGNC:11388]	ENSG00000072786	STK10	114 kDa	1.3865	1.7679	3.5628	0.0091	0.032	0.02	1	1	1	2	3	2	2	3	2
1178	Uncharacterized protein OS=Ovis aries GN=DHODH PE=4 SV=1	DHODH	0	tr|W5P0R7|W5P0R7_SHEEP	ENSOARG00000003760	DHODH	dihydroorotate dehydrogenase (quinone) [Source:HGNC Symbol;Acc:HGNC:2867]	ENSG00000102967	DHODH	42 kDa	0	1.1786	1.3497	0	0.059	0.071	0	1	1	0	2	2	0	2	2
652	Cluster of Uncharacterized protein (Fragment) OS=Ovis aries GN=AGO2 PE=3 SV=1 (tr|W5P0S5|W5P0S5_SHEEP)	AGO2	0	tr|W5P0S5|W5P0S5_SHEEP	ENSOARG00000003763	AGO2	argonaute 2, RISC catalytic component [Source:HGNC Symbol;Acc:HGNC:3263]	ENSG00000123908	AGO2	97 kDa	0	3.5358	0.67485	0	0.058	0.0092	0.12	1	0.72	0	6	1	0	5	1
878	Uncharacterized protein (Fragment) OS=Ovis aries GN=IST1 PE=4 SV=1	IST1	0	tr|W5P0W0|W5P0W0_SHEEP	ENSOARG00000003803	IST1	increased sodium tolerance 1 homolog (yeast) [Source:HGNC Symbol;Acc:HGNC:28977]	ENSG00000182149	IST1	41 kDa	4.4301	1.1786	2.6994	0.045	0.048	0.18	1	1	1	5	2	4	3	2	4
919	Cluster of Uncharacterized protein OS=Ovis aries GN=AP1G1 PE=4 SV=1 (tr|W5P0Z7|W5P0Z7_SHEEP)	AP1G1	0	tr|W5P0Z7|W5P0Z7_SHEEP	ENSOARG00000003833	AP1G1	adaptor related protein complex 1 gamma 1 subunit [Source:HGNC Symbol;Acc:HGNC:555]	ENSG00000166747	AP1G1	91 kDa	3.8157	0.58931	0	0.04	0.011	0	1	1	0	5	1	0	4	1	0
164	Uncharacterized protein OS=Ovis aries GN=RPS5 PE=3 SV=1	RPS5	0	tr|W5P114|W5P114_SHEEP	ENSOARG00000003848	RPS5	ribosomal protein S5 [Source:HGNC Symbol;Acc:HGNC:10426]	ENSG00000083845	RPS5	23 kDa	37.803	31.033	27.505	0.39	0.46	0.49	1	1	1	42	27	26	11	10	10
1059	Uncharacterized protein OS=Ovis aries GN=NUDC PE=4 SV=1	NUDC	0	tr|W5P181|W5P181_SHEEP	ENSOARG00000003907	NUDC	nudC nuclear distribution protein [Source:HGNC Symbol;Acc:HGNC:8045]	ENSG00000090273	NUDC	38 kDa	3.4718	0	1.3497	0.073	0	0.073	1	0.34	1	4	0	2	3	0	2
1309	Translocating chain-associated membrane protein OS=Ovis aries GN=TRAM1 PE=3 SV=1	TRAM1	0	tr|W5P1B6|W5P1B6_SHEEP	ENSOARG00000003944	TRAM1	translocation associated membrane protein 1 [Source:HGNC Symbol;Acc:HGNC:20568]	ENSG00000067167	TRAM1	43 kDa	0.69327	1.1786	0	0.021	0.048	0	0.63	1	0.06	1	2	0	1	2	0
1400	60S ribosomal protein L13 OS=Ovis aries GN=LOC101113344 PE=3 SV=1	LOC101113344	0	tr|W5P1C7|W5P1C7_SHEEP						34 kDa	11.295	14.57	7.6119	0.027	0.09	0.027	0.78	1	0.78	12	9	8	1	4	1
55	Cluster of 60S ribosomal protein L6 OS=Ovis aries GN=RPL6 PE=3 SV=1 (tr|W5P1D5|W5P1D5_SHEEP)	RPL6	0	tr|W5P1D5|W5P1D5_SHEEP	ENSOARG00000003964		60S ribosomal protein L6 [Source:UniProtKB/TrEMBL;Acc:W5P1D5]	ENSG00000089009	RPL6	37 kDa	96.142	73.504	58.196	0.41	0.34	0.41	1	1	1	109	50	60	16	15	18
63	Cluster of Uncharacterized protein OS=Ovis aries GN=HNRNPM PE=4 SV=1 (tr|W5P1D8|W5P1D8_SHEEP)	HNRNPM	0	tr|W5P1D8|W5P1D8_SHEEP	ENSOARG00000003961	HNRNPM	heterogeneous nuclear ribonucleoprotein M [Source:HGNC Symbol;Acc:HGNC:5046]	ENSG00000099783	HNRNPM	72 kDa	68.374	91.302	45.969	0.33	0.41	0.34	1	1	1	76	70	55	25	31	26
1349	Uncharacterized protein OS=Ovis aries GN=SPATA6 PE=4 SV=1	SPATA6	0	tr|W5P1E8|W5P1E8_SHEEP	ENSOARG00000003971	SPATA6	spermatogenesis associated 6 [Source:HGNC Symbol;Acc:HGNC:18309]	ENSG00000132122	SPATA6	56 kDa	0	1.1786	0	0	0.041	0	0	1	0.12	0	2	0	0	2	0
694	Uncharacterized protein OS=Ovis aries GN=CHMP2A PE=4 SV=1	CHMP2A	0	tr|W5P1F5|W5P1F5_SHEEP	ENSOARG00000003984	CHMP2A	charged multivesicular body protein 2A [Source:HGNC Symbol;Acc:HGNC:30216]	ENSG00000130724	CHMP2A	25 kDa	2.4292	2.9391	5.8305	0.063	0.072	0.14	0.98	1	1	3	3	7	3	2	4
1221	Uncharacterized protein OS=Ovis aries GN=ERGIC1 PE=4 SV=1	ERGIC1	0	tr|W5P1G5|W5P1G5_SHEEP	ENSOARG00000003990	ERGIC1	endoplasmic reticulum-golgi intermediate compartment 1 [Source:HGNC Symbol;Acc:HGNC:29205]	ENSG00000113719	ERGIC1	33 kDa	0.69327	5.289	0	0.031	0.093	0	0.96	1	0	1	5	0	1	4	0
193	Cluster of Uncharacterized protein OS=Ovis aries GN=HNRNPF PE=4 SV=1 (tr|W5P1G7|W5P1G7_SHEEP)	HNRNPF	0	tr|W5P1G7|W5P1G7_SHEEP	ENSOARG00000003995	HNRNPF	heterogeneous nuclear ribonucleoprotein F [Source:HGNC Symbol;Acc:HGNC:5039]	ENSG00000169813	HNRNPF	45 kDa	23.887	21.76	13.011	0.22	0.22	0.2	1	1	1	27	25	16	13	13	10
577	Uncharacterized protein OS=Ovis aries GN=NCAPG PE=4 SV=1	NCAPG	0	tr|W5P1J4|W5P1J4_SHEEP	ENSOARG00000004016	NCAPG	non-SMC condensin I complex subunit G [Source:HGNC Symbol;Acc:HGNC:24304]	ENSG00000109805	NCAPG	116 kDa	5.8955	4.1251	2.0246	0.066	0.07	0.034	1	1	1	8	7	3	8	6	3
59	Cluster of Uncharacterized protein OS=Ovis aries GN=RPL26L1 PE=3 SV=1 (tr|W5P1J6|W5P1J6_SHEEP)	RPL26L1	0	tr|W5P1J6|W5P1J6_SHEEP	ENSOARG00000004024	RPL26L1	ribosomal protein L26 like 1 [Source:HGNC Symbol;Acc:HGNC:17050]	ENSG00000037241	RPL26L1	17 kDa	83.369	81.681	57.71	0.46	0.43	0.46	1	1	1	92	44	56	15	13	14
641	Uncharacterized protein OS=Ovis aries GN=SLC25A13 PE=3 SV=1	SLC25A13	0	tr|W5P1S3|W5P1S3_SHEEP	ENSOARG00000004088	SLC25A13	solute carrier family 25 (aspartate/glutamate carrier), member 13 [Source:HGNC Symbol;Acc:HGNC:10983]	ENSG00000004864	SLC25A13	74 kDa	15.545	8.2503	5.8305	0.2	0.22	0.065	1	1	1	19	15	7	11	11	4
161	Dolichyl-diphosphooligosaccharide--protein glycosyltransferase subunit 1 OS=Ovis aries GN=RPN1 PE=3 SV=1	RPN1	0	tr|W5P1S6|W5P1S6_SHEEP	ENSOARG00000004090			ENSG00000163902	RPN1	66 kDa	45.519	36.389	27.937	0.28	0.26	0.19	1	1	1	52	36	25	18	16	12
272	Uncharacterized protein OS=Ovis aries GN=TRAF4 PE=4 SV=1	TRAF4	0	tr|W5P1U4|W5P1U4_SHEEP	ENSOARG00000004112	TRAF4	TNF receptor associated factor 4 [Source:HGNC Symbol;Acc:HGNC:12034]	ENSG00000076604	TRAF4	52 kDa	18.336	29.243	6.7485	0.24	0.22	0.17	1	1	1	22	18	10	10	13	7
118	Uncharacterized protein OS=Ovis aries PE=4 SV=1	N/A	0	tr|W5P1W7|W5P1W7_SHEEP	ENSOARG00000004133		Uncharacterized protein [Source:UniProtKB/TrEMBL;Acc:W5P1W7]	ENSG00000181163	NPM1	34 kDa	24.851	73.145	20.866	0.28	0.49	0.34	1	1	1	29	69	26	8	15	10
1427	Uncharacterized protein (Fragment) OS=Ovis aries GN=DDRGK1 PE=4 SV=1	DDRGK1	0	tr|W5P1X0|W5P1X0_SHEEP	ENSOARG00000004131	DDRGK1	DDRGK domain containing 1 [Source:HGNC Symbol;Acc:HGNC:16110]	ENSG00000198171	DDRGK1	37 kDa	0.69327	1.1786	0.67485	0.062	0.084	0.062	0.71	1	0.98	1	2	1	1	2	1
296	Cluster of Fructose-bisphosphate aldolase OS=Ovis aries GN=ALDOA PE=3 SV=1 (tr|W5P1X9|W5P1X9_SHEEP)	ALDOA	0	tr|W5P1X9|W5P1X9_SHEEP	ENSOARG00000004143	ALDOA	aldolase, fructose-bisphosphate A [Source:HGNC Symbol;Acc:HGNC:414]	ENSG00000149925	ALDOA	39 kDa	18.853	8.2281	10.798	0.29	0.27	0.38	1	1	1	20	8	16	11	6	11
635	Cluster of Uncharacterized protein (Fragment) OS=Ovis aries GN=PAICS PE=4 SV=1 (tr|W5P228|W5P228_SHEEP)	PAICS	0	tr|W5P228|W5P228_SHEEP	ENSOARG00000004185		Uncharacterized protein [Source:UniProtKB/TrEMBL;Acc:W5P228]	ENSG00000128050	PAICS	47 kDa	0	10.011	0	0	0.29	0	0.16	1	0	0	15	0	0	12	0
464	Cluster of Uncharacterized protein (Fragment) OS=Ovis aries GN=NFATC1 PE=4 SV=1 (tr|W5P259|W5P259_SHEEP)	NFATC1	0	tr|W5P259|W5P259_SHEEP	ENSOARG00000004215	NFATC1	nuclear factor of activated T-cells, cytoplasmic, calcineurin-dependent 1 [Source:HGNC Symbol;Acc:HGNC:7775]	ENSG00000131196	NFATC1	83 kDa	3.8157	7.0643	6.0191	0.055	0.11	0.037	1	1	1	5	10	4	4	9	3
1006	Uncharacterized protein OS=Ovis aries GN=NNOS PE=4 SV=1	NNOS	0	tr|W5P268|W5P268_SHEEP	ENSOARG00000004210	NOS1	nitric oxide synthase 1 [Source:HGNC Symbol;Acc:HGNC:7872]	ENSG00000089250	NOS1	164 kDa	1.3865	1.7679	0	0.012	0.023	0	1	1	0	2	3	0	2	3	0
26	Uncharacterized protein OS=Ovis aries GN=CKAP5 PE=4 SV=1	CKAP5	0	tr|W5P272|W5P272_SHEEP	ENSOARG00000004217	CKAP5	cytoskeleton associated protein 5 [Source:HGNC Symbol;Acc:HGNC:28959]	ENSG00000175216	CKAP5	229 kDa	119.93	137.41	84.753	0.2	0.35	0.15	1	1	1	135	144	60	40	69	31
1380	Uncharacterized protein (Fragment) OS=Ovis aries GN=ILVBL PE=3 SV=1	ILVBL	0	tr|W5P2A5|W5P2A5_SHEEP	ENSOARG00000004252	ILVBL	ilvB (bacterial acetolactate synthase)-like [Source:HGNC Symbol;Acc:HGNC:6041]	ENSG00000105135	ILVBL	68 kDa	1.3865	0.58931	0	0.047	0.036	0	1	0.98	0.46	2	1	0	2	1	0
1152	Uncharacterized protein OS=Ovis aries GN=TARDBP PE=4 SV=1	TARDBP	0	tr|W5P2C0|W5P2C0_SHEEP	ENSOARG00000004268		Uncharacterized protein [Source:UniProtKB/TrEMBL;Acc:W5P2C0]	ENSG00000120948	TARDBP	45 kDa	0.69327	1.7679	1.3497	0.022	0.07	0.065	0.9	1	1	1	3	2	1	3	2
380	DNA topoisomerase 2 (Fragment) OS=Ovis aries GN=TOP2B PE=3 SV=1	TOP2B	0	tr|W5P2D1|W5P2D1_SHEEP	ENSOARG00000004269	TOP2B	topoisomerase (DNA) II beta [Source:HGNC Symbol;Acc:HGNC:11990]	ENSG00000077097	TOP2B	182 kDa	13.364	8.8396	45.453	0.076	0.084	0.14	1	1	1	17	15	28	15	12	23
724	Uncharacterized protein (Fragment) OS=Ovis aries GN=ARID1A PE=4 SV=1	ARID1A	0	tr|W5P2D7|W5P2D7_SHEEP	ENSOARG00000004275	ARID1A	AT-rich interaction domain 1A [Source:HGNC Symbol;Acc:HGNC:11110]	ENSG00000117713	ARID1A	206 kDa	0	3.5358	0	0	0.04	0	0.06	1	0	0	6	0	0	6	0
535	Signal recognition particle subunit SRP72 OS=Ovis aries GN=SRP72 PE=3 SV=1	SRP72	0	tr|W5P2J3|W5P2J3_SHEEP	ENSOARG00000004329	SRP72	signal recognition particle 72kDa [Source:HGNC Symbol;Acc:HGNC:11303]	ENSG00000174780	SRP72	75 kDa	5.5516	3.5358	4.724	0.092	0.12	0.15	1	1	1	7	6	7	6	6	7
925	Uncharacterized protein (Fragment) OS=Ovis aries GN=MTDH PE=4 SV=1	MTDH	0	tr|W5P2K6|W5P2K6_SHEEP	ENSOARG00000004350	MTDH	metadherin [Source:HGNC Symbol;Acc:HGNC:29608]	ENSG00000147649	MTDH	54 kDa	0	2.3572	0.67485	0	0.15	0.023	0	1	0.96	0	4	1	0	4	1
102	Uncharacterized protein OS=Ovis aries GN=IFI35 PE=4 SV=1	IFI35	0	tr|W5P2S1|W5P2S1_SHEEP	ENSOARG00000004413	IFI35	interferon induced protein 35 [Source:HGNC Symbol;Acc:HGNC:5399]	ENSG00000068079	IFI35	32 kDa	61.877	112.52	28.046	0.36	0.44	0.49	1	1	1	70	61	35	8	12	10
40	Cluster of Uncharacterized protein (Fragment) OS=Ovis aries PE=3 SV=1 (tr|W5P2S5|W5P2S5_SHEEP)	N/A	0	tr|W5P2S5|W5P2S5_SHEEP	ENSOARG00000004418		Uncharacterized protein [Source:UniProtKB/TrEMBL;Acc:W5P2S5]	ENSG00000147604	RPL7	30 kDa	121.14	109.54	57.576	0.36	0.3	0.28	1	1	1	140	60	64	23	18	20
949	Uncharacterized protein OS=Ovis aries GN=SBNO1 PE=4 SV=1	SBNO1	0	tr|W5P2S6|W5P2S6_SHEEP	ENSOARG00000004404	SBNO1	strawberry notch homolog 1 (Drosophila) [Source:HGNC Symbol;Acc:HGNC:22973]	ENSG00000139697	SBNO1	154 kDa	0	1.7679	0	0	0.032	0	0.13	1	0.89	0	3	0	0	3	0
236	Cluster of Uncharacterized protein OS=Ovis aries GN=ETF1 PE=4 SV=1 (tr|W5P2U4|W5P2U4_SHEEP)	ETF1	0	tr|W5P2U4|W5P2U4_SHEEP	ENSOARG00000004435			ENSG00000120705	ETF1	48 kDa	25.28	17.06	11.175	0.29	0.31	0.1	1	1	1	30	21	10	13	11	6
96	Uncharacterized protein (Fragment) OS=Ovis aries GN=LRRC59 PE=4 SV=1	LRRC59	0	tr|W5P2U9|W5P2U9_SHEEP	ENSOARG00000004440	LRRC59	leucine rich repeat containing 59 [Source:HGNC Symbol;Acc:HGNC:28817]	ENSG00000108829	LRRC59	37 kDa	57.718	84.753	43.781	0.4	0.51	0.4	1	1	1	66	69	37	11	16	12
137	Uncharacterized protein OS=Ovis aries GN=LOC101117120 PE=3 SV=1	LOC101117120	0	tr|W5P2W9|W5P2W9_SHEEP	ENSOARG00000004460		Uncharacterized protein [Source:UniProtKB/TrEMBL;Acc:W5P2W9]	ENSG00000134419	RPS15A	15 kDa	42.956	41.934	38.868	0.61	0.46	0.55	1	1	1	47	22	33	10	7	8
1255	Uncharacterized protein OS=Ovis aries GN=EIF2A PE=4 SV=1	EIF2A	0	tr|W5P328|W5P328_SHEEP	ENSOARG00000004511	EIF2A	eukaryotic translation initiation factor 2A [Source:HGNC Symbol;Acc:HGNC:3254]	ENSG00000144895	EIF2A	65 kDa	0	2.3572	0	0	0.074	0	0	1	0	0	4	0	0	4	0
910	Uncharacterized protein (Fragment) OS=Ovis aries GN=STIP1 PE=4 SV=1	STIP1	0	tr|W5P359|W5P359_SHEEP	ENSOARG00000004535		Uncharacterized protein [Source:UniProtKB/TrEMBL;Acc:W5P359]	ENSG00000168439	STIP1	68 kDa	5.8222	0	2.0246	0.049	0	0.037	1	0	1	6	0	3	3	0	2
217	Cluster of Ribosomal protein L15 (Fragment) OS=Ovis aries GN=RPL15 PE=3 SV=1 (tr|W5P374|W5P374_SHEEP)	RPL15	0	tr|W5P374|W5P374_SHEEP	ENSOARG00000004556	RPL15	Ribosomal protein L15 [Source:UniProtKB/TrEMBL;Acc:W5P374]	ENSG00000174748	RPL15	17 kDa	30.414	27.379	16.574	0.31	0.37	0.48	1	1	1	34	17	18	8	7	8
909	T-complex protein 1 subunit alpha (Fragment) OS=Ovis aries GN=TCP1 PE=3 SV=1	TCP1	0	tr|W5P375|W5P375_SHEEP	ENSOARG00000004554	TCP1	t-complex 1 [Source:HGNC Symbol;Acc:HGNC:11655]	ENSG00000120438	TCP1	61 kDa	2.4292	0.58931	0.67485	0.036	0.018	0.022	1	1	0.98	3	1	1	2	1	1
411	Uncharacterized protein (Fragment) OS=Ovis aries GN=LOC101116334 PE=4 SV=1	LOC101116334	0	tr|W5P381|W5P381_SHEEP	ENSOARG00000004560	RPL7A	ribosomal protein L7a [Source:HGNC Symbol;Acc:HGNC:10364]	ENSG00000148303	RPL7A	30 kDa	40.335	40.166	30.016	0.17	0.2	0.17	1	1	1	46	19	33	5	6	5
1302	Uncharacterized protein (Fragment) OS=Ovis aries GN=EEFSEC PE=4 SV=1	EEFSEC	0	tr|W5P3C2|W5P3C2_SHEEP	ENSOARG00000004600	EEFSEC	eukaryotic elongation factor, selenocysteine-tRNA-specific [Source:HGNC Symbol;Acc:HGNC:24614]	ENSG00000132394	EEFSEC	41 kDa	0.69327	0.58931	4.2377	0.021	0.021	0.056	0.48	0.62	1	1	1	3	1	1	3
920	Cluster of Uncharacterized protein OS=Ovis aries GN=PICALM PE=4 SV=1 (tr|W5P3H9|W5P3H9_SHEEP)	PICALM	0	tr|W5P3H9|W5P3H9_SHEEP	ENSOARG00000004654	PICALM	phosphatidylinositol binding clathrin assembly protein [Source:HGNC Symbol;Acc:HGNC:15514]	ENSG00000073921	PICALM	68 kDa	0	2.9465	0	0	0.093	0	0.12	1	0	0	5	0	0	5	0
1416	Mothers against decapentaplegic homolog OS=Ovis aries GN=SMAD4 PE=3 SV=1	SMAD4	0	tr|W5P3J1|W5P3J1_SHEEP	ENSOARG00000004662	SMAD4	mothers against decapentaplegic homolog 4 [Source:RefSeq peptide;Acc:NP_001254815]	ENSG00000141646	SMAD4	61 kDa	0	1.1786	0	0	0.034	0	0.08	1	0	0	2	0	0	2	0
1440	Uncharacterized protein (Fragment) OS=Ovis aries GN=LOC101110438 PE=4 SV=1	LOC101110438	0	tr|W5P3M9|W5P3M9_SHEEP						15 kDa	9.0234	0	2.0246	0.17	0	0.17	0.98	0	0.71	17	0	5	2	0	2
30	Uncharacterized protein OS=Ovis aries GN=FLOT2 PE=4 SV=1	FLOT2	0	tr|W5P3N2|W5P3N2_SHEEP	ENSOARG00000004706	FLOT2	flotillin 2 [Source:HGNC Symbol;Acc:HGNC:3758]	ENSG00000132589	FLOT2	46 kDa	166.77	114.56	64.379	0.65	0.59	0.62	1	1	1	191	82	79	30	26	26
1288	Uncharacterized protein OS=Ovis aries GN=TIMM21 PE=4 SV=1	TIMM21	0	tr|W5P3Q1|W5P3Q1_SHEEP	ENSOARG00000004716	TIMM21	translocase of inner mitochondrial membrane 21 homolog (yeast) [Source:HGNC Symbol;Acc:HGNC:25010]	ENSG00000075336	TIMM21	28 kDa	1.3865	0	1.3497	0.09	0	0.094	1	0	1	2	0	2	2	0	2
359	Uncharacterized protein (Fragment) OS=Ovis aries GN=HSD17B11 PE=3 SV=1	HSD17B11	0	tr|W5P3W5|W5P3W5_SHEEP	ENSOARG00000004779	HSD17B11	hydroxysteroid (17-beta) dehydrogenase 11 [Source:HGNC Symbol;Acc:HGNC:22960]	ENSG00000198189	HSD17B11	35 kDa	9.7287	24.618	6.6939	0.23	0.27	0.11	1	1	1	12	20	5	7	11	4
1074	Uncharacterized protein OS=Ovis aries GN=PIK3CG PE=4 SV=1	PIK3CG	0	tr|W5P3X5|W5P3X5_SHEEP	ENSOARG00000004785	PIK3CG	phosphatidylinositol-4,5-bisphosphate 3-kinase catalytic subunit gamma [Source:HGNC Symbol;Acc:HGNC:8978]	ENSG00000105851	PIK3CG	129 kDa	0.69327	1.1786	0	0.008	0.019	0	0.98	1	0	1	2	0	1	2	0
546	Uncharacterized protein OS=Ovis aries GN=FERMT3 PE=4 SV=1	FERMT3	0	tr|W5P409|W5P409_SHEEP	ENSOARG00000004812	FERMT3	fermitin family member 3 [Source:HGNC Symbol;Acc:HGNC:23151]	ENSG00000149781	FERMT3	74 kDa	0.69327	10.011	1.3497	0.02	0.26	0.04	0.98	1	1	1	15	2	1	12	2
1339	Uncharacterized protein OS=Ovis aries GN=LPCAT3 PE=4 SV=1	LPCAT3	0	tr|W5P410|W5P410_SHEEP	ENSOARG00000004814	LPCAT3	lysophosphatidylcholine acyltransferase 3 [Source:HGNC Symbol;Acc:HGNC:30244]	ENSG00000111684	LPCAT3	58 kDa	0	1.7679	0	0	0.067	0	0.11	1	0	0	3	0	0	3	0
487	Uncharacterized protein OS=Ovis aries GN=SF3B3 PE=4 SV=1	SF3B3	0	tr|W5P416|W5P416_SHEEP	ENSOARG00000004816	SF3B3	splicing factor 3b subunit 3 [Source:HGNC Symbol;Acc:HGNC:10770]	ENSG00000189091	SF3B3	136 kDa	4.1596	8.8322	0	0.058	0.095	0	1	1	0	6	13	0	6	10	0
803	Uncharacterized protein (Fragment) OS=Ovis aries GN=NIPSNAP1 PE=4 SV=1	NIPSNAP1	0	tr|W5P432|W5P432_SHEEP	ENSOARG00000004838	NIPSNAP1	nipsnap homolog 1 (C. elegans) [Source:HGNC Symbol;Acc:HGNC:7827]	ENSG00000184117	NIPSNAP1	33 kDa	2.6942	2.3498	4.4808	0.032	0.085	0.12	1	1	1	3	2	5	1	2	2
589	Uncharacterized protein OS=Ovis aries GN=RTTN PE=4 SV=1	RTTN	0	tr|W5P499|W5P499_SHEEP	ENSOARG00000004884			ENSG00000176225	RTTN	247 kDa	6.2394	2.9465	0	0.048	0.027	0	1	1	0	9	5	0	9	5	0
1311	Uncharacterized protein OS=Ovis aries GN=GAR1 PE=4 SV=1	GAR1	0	tr|W5P4A9|W5P4A9_SHEEP	ENSOARG00000004910	GAR1	GAR1 homolog, ribonucleoprotein [Source:HGNC Symbol;Acc:HGNC:14264]	ENSG00000109534	GAR1	22 kDa	0	0	2.0246	0	0	0.076	0.31	0.09	1	0	0	3	0	0	2
352	Uncharacterized protein OS=Ovis aries GN=HAUS5 PE=4 SV=1	HAUS5	0	tr|W5P4B5|W5P4B5_SHEEP	ENSOARG00000004906	HAUS5	HAUS augmin like complex subunit 5 [Source:HGNC Symbol;Acc:HGNC:29130]	ENSG00000249115	HAUS5	72 kDa	7.9808	17.06	4.0491	0.12	0.28	0.12	1	1	1	10	21	6	8	15	6
80	Cluster of Uncharacterized protein OS=Ovis aries GN=RPS13 PE=3 SV=1 (tr|W5P4C0|W5P4C0_SHEEP)	RPS13	0	tr|W5P4C0|W5P4C0_SHEEP	ENSOARG00000004920	RPS13	ribosomal protein S13 [Source:HGNC Symbol;Acc:HGNC:10386]	ENSG00000110700	RPS13	18 kDa	77.751	61.807	45.671	0.51	0.49	0.46	1	1	1	84	40	48	13	13	11
1256	Uncharacterized protein (Fragment) OS=Ovis aries GN=FGFR1OP PE=4 SV=1	FGFR1OP	0	tr|W5P4C2|W5P4C2_SHEEP	ENSOARG00000004921	FGFR1OP	FGFR1 oncogene partner [Source:HGNC Symbol;Acc:HGNC:17012]	ENSG00000213066	FGFR1OP	38 kDa	0	4.1177	0	0	0.2	0	0	1	0.16	0	5	0	0	4	0
1112	Uncharacterized protein (Fragment) OS=Ovis aries GN=RBM42 PE=4 SV=1	RBM42	0	tr|W5P4C5|W5P4C5_SHEEP	ENSOARG00000004926	RBM42	RNA binding motif protein 42 [Source:HGNC Symbol;Acc:HGNC:28117]	ENSG00000126254	RBM42	50 kDa	0	1.7679	0.67485	0	0.052	0.031	0.16	1	0.98	0	3	1	0	2	1
839	Uncharacterized protein OS=Ovis aries GN=SEPT7 PE=3 SV=1	SEPT7	0	tr|W5P4C7|W5P4C7_SHEEP	ENSOARG00000004927	SEPT7	septin 7 [Source:HGNC Symbol;Acc:HGNC:1717]	ENSG00000122545	SEPT7	49 kDa	6.166	8.8322	1.3497	0.022	0.26	0.022	0.14	1	0.81	7	13	2	1	8	1
1187	Transcription factor BTF3 OS=Ovis aries GN=BTF3L4 PE=3 SV=1	BTF3L4	0	tr|W5P4F0|W5P4F0_SHEEP	ENSOARG00000004948	BTF3L4	basic transcription factor 3-like 4 [Source:HGNC Symbol;Acc:HGNC:30547]	ENSG00000134717	BTF3L4	17 kDa	2.6942	0	4.2377	0.044	0	0.16	0.84	0	1	3	0	3	1	0	2
1407	Uncharacterized protein OS=Ovis aries GN=PRKAR2B PE=4 SV=1	PRKAR2B	0	tr|W5P4F9|W5P4F9_SHEEP	ENSOARG00000004957	PRKAR2B	protein kinase, cAMP-dependent, regulatory subunit type II beta [Source:HGNC Symbol;Acc:HGNC:9392]	ENSG00000005249	PRKAR2B	41 kDa	0	2.3572	0.67485	0	0.16	0.04	0.09	1	0.79	0	4	1	0	4	1
966	Uncharacterized protein (Fragment) OS=Ovis aries GN=LAS1L PE=4 SV=1	LAS1L	0	tr|W5P4H7|W5P4H7_SHEEP	ENSOARG00000004973	LAS1L	LAS1-like, ribosome biogenesis factor [Source:HGNC Symbol;Acc:HGNC:25726]	ENSG00000001497	LAS1L	87 kDa	0.69327	1.1786	2.4563	0.022	0.046	0.022	1	1	0.96	1	2	2	1	2	2
398	Uncharacterized protein OS=Ovis aries GN=RUVBL1 PE=4 SV=1	RUVBL1	0	tr|W5P4I0|W5P4I0_SHEEP	ENSOARG00000004977	RUVBL1	RuvB-like AAA ATPase 1 [Source:HGNC Symbol;Acc:HGNC:10474]	ENSG00000175792	RUVBL1	46 kDa	10.331	8.2503	6.7485	0.21	0.23	0.21	1	1	1	12	14	10	6	7	6
1273	Uncharacterized protein OS=Ovis aries GN=HNRNPH3 PE=4 SV=1	HNRNPH3	0	tr|W5P4I5|W5P4I5_SHEEP	ENSOARG00000004981	HNRNPH3	heterogeneous nuclear ribonucleoprotein H3 (2H9) [Source:HGNC Symbol;Acc:HGNC:5043]	ENSG00000096746	HNRNPH3	37 kDa	1.7359	1.1786	0.67485	0.049	0.078	0.04	1	1	0.99	2	2	1	2	2	1
162	Uncharacterized protein OS=Ovis aries GN=HNRNPU PE=4 SV=1	HNRNPU	0	tr|W5P4I9|W5P4I9_SHEEP	ENSOARG00000004985	HNRNPU	heterogeneous nuclear ribonucleoprotein U (scaffold attachment factor A) [Source:HGNC Symbol;Acc:HGNC:5048]	ENSG00000153187	HNRNPU	82 kDa	28.848	62.508	19.893	0.12	0.17	0.12	1	1	1	34	43	18	9	17	9
536	Uncharacterized protein OS=Ovis aries GN=VAV1 PE=4 SV=1	VAV1	0	tr|W5P4J1|W5P4J1_SHEEP	ENSOARG00000004983	VAV1	vav guanine nucleotide exchange factor 1 [Source:HGNC Symbol;Acc:HGNC:12657]	ENSG00000141968	VAV1	98 kDa	5.2077	8.8248	0	0.051	0.12	0	1	1	0	6	11	0	6	10	0
926	Uncharacterized protein OS=Ovis aries GN=CEP85 PE=4 SV=1	CEP85	0	tr|W5P4K7|W5P4K7_SHEEP	ENSOARG00000004999	CEP85	centrosomal protein 85kDa [Source:HGNC Symbol;Acc:HGNC:25309]	ENSG00000130695	CEP85	86 kDa	1.3865	1.7679	0.67485	0.025	0.066	0.014	1	1	0.6	2	3	1	2	3	1
1055	Uncharacterized protein OS=Ovis aries GN=U2AF1L4 PE=4 SV=1	U2AF1L4	0	tr|W5P4L5|W5P4L5_SHEEP	ENSOARG00000005013		Uncharacterized protein [Source:UniProtKB/TrEMBL;Acc:W5P4L5]	ENSG00000161265	U2AF1L4	28 kDa	3.1224	3.5284	0.67485	0.06	0.06	0.051	1	1	0.98	4	4	1	2	2	1
95	Uncharacterized protein (Fragment) OS=Ovis aries GN=PHB2 PE=4 SV=1	PHB2	0	tr|W5P4M1|W5P4M1_SHEEP	ENSOARG00000005015	PHB2	prohibitin 2 [Source:HGNC Symbol;Acc:HGNC:30306]	ENSG00000215021	PHB2	31 kDa	66.741	54.346	37.628	0.51	0.5	0.56	1	1	1	75	39	41	12	12	13
1447	Uncharacterized protein (Fragment) OS=Ovis aries GN=PTDSS1 PE=4 SV=1	PTDSS1	0	tr|W5P4N9|W5P4N9_SHEEP	ENSOARG00000005028	PTDSS1	phosphatidylserine synthase 1 [Source:HGNC Symbol;Acc:HGNC:9587]	ENSG00000156471	PTDSS1	57 kDa	0	1.1786	0	0	0.056	0	0	1	0	0	2	0	0	2	0
927	Tyrosine-protein phosphatase non-receptor type OS=Ovis aries GN=PTPN6 PE=3 SV=1	PTPN6	0	tr|W5P4P3|W5P4P3_SHEEP	ENSOARG00000005032	PTPN6	protein tyrosine phosphatase, non-receptor type 6 [Source:HGNC Symbol;Acc:HGNC:9658]	ENSG00000111679	PTPN6	68 kDa	1.0426	4.1251	0.67485	0.015	0.16	0.015	0.76	1	1	1	7	1	1	7	1
610	DNA mismatch repair protein MSH6 OS=Ovis aries GN=MSH6 PE=3 SV=1	MSH6	0	tr|W5P4Q3|W5P4Q3_SHEEP	ENSOARG00000005046	MSH6	mutS homolog 6 [Source:HGNC Symbol;Acc:HGNC:7329]	ENSG00000116062	MSH6	152 kDa	1.3865	4.1251	0	0.021	0.054	0	1	1	0.94	2	7	0	2	6	0
4	Cluster of Uncharacterized protein OS=Ovis aries GN=MSN PE=4 SV=1 (tr|W5P4R1|W5P4R1_SHEEP)	MSN	0	tr|W5P4R1|W5P4R1_SHEEP	ENSOARG00000005050	MSN	moesin [Source:HGNC Symbol;Acc:HGNC:7373]	ENSG00000147065	MSN	78 kDa	308.85	747.78	329.71	0.49	0.58	0.54	1	1	1	344	505	300	68	85	68
399	Uncharacterized protein (Fragment) OS=Ovis aries GN=EMD PE=4 SV=1	EMD	0	tr|W5P4R9|W5P4R9_SHEEP	ENSOARG00000005057	EMD	emerin [Source:HGNC Symbol;Acc:HGNC:3331]	ENSG00000102119	EMD	23 kDa	11.47	12.943	5.1557	0.32	0.53	0.18	1	1	1	13	16	6	5	8	3
951	Uncharacterized protein OS=Ovis aries GN=BRK1 PE=4 SV=1	BRK1	0	tr|W5P4V6|W5P4V6_SHEEP	ENSOARG00000005090			ENSG00000254999	BRK1	12 kDa	4.9547	0.58931	5.3442	0.19	0.1	0.26	1	0.99	1	6	1	3	2	1	3
560	Uncharacterized protein OS=Ovis aries GN=ARHGEF2 PE=4 SV=1	ARHGEF2	0	tr|W5P4W2|W5P4W2_SHEEP	ENSOARG00000005093	ARHGEF2	Rho/Rac guanine nucleotide exchange factor 2 [Source:HGNC Symbol;Acc:HGNC:682]	ENSG00000116584	ARHGEF2	111 kDa	1.3865	12.361	1.3497	0.017	0.17	0.017	1	1	1	2	17	2	2	15	2
463	Cluster of Uncharacterized protein OS=Ovis aries GN=LOC101120819 PE=4 SV=1 (tr|W5P4X4|W5P4X4_SHEEP)	LOC101120819	0	tr|W5P4X4|W5P4X4_SHEEP						34 kDa	13.206	13.517	3.3743	0.18	0.23	0.19	1	1	1	15	13	5	8	9	5
750	Uncharacterized protein OS=Ovis aries GN=MSH2 PE=3 SV=1	MSH2	0	tr|W5P506|W5P506_SHEEP	ENSOARG00000005136	MSH2	mutS homolog 2 [Source:HGNC Symbol;Acc:HGNC:7325]	ENSG00000095002	MSH2	105 kDa	0.69327	4.1251	0.67485	0.012	0.082	0.017	0.83	1	0.98	1	7	1	1	7	1
1080	Uncharacterized protein (Fragment) OS=Ovis aries GN=LOC101119454 PE=4 SV=1	LOC101119454	0	tr|W5P523|W5P523_SHEEP	ENSOARG00000005157	PNKP	polynucleotide kinase 3'-phosphatase [Source:HGNC Symbol;Acc:HGNC:9154]	ENSG00000039650	PNKP	26 kDa	1.0426	0	4.2377	0.038	0	0.11	0.79	0.92	1	1	0	3	1	0	3
1403	Uncharacterized protein OS=Ovis aries PE=4 SV=1	N/A	0	tr|W5P534|W5P534_SHEEP	ENSOARG00000005163	DDX19B	DEAD (Asp-Glu-Ala-Asp) box polypeptide 19B [Source:HGNC Symbol;Acc:HGNC:2742]	ENSG00000157349	DDX19B	52 kDa	0	1.7679	0	0	0.063	0	0	1	0.08	0	3	0	0	3	0
1411	Uncharacterized protein (Fragment) OS=Ovis aries GN=ARFGAP2 PE=4 SV=1	ARFGAP2	0	tr|W5P566|W5P566_SHEEP	ENSOARG00000005192	ARFGAP2	ADP ribosylation factor GTPase activating protein 2 [Source:HGNC Symbol;Acc:HGNC:13504]	ENSG00000149182	ARFGAP2	54 kDa	0	1.1786	0	0	0.038	0	0	1	0.19	0	2	0	0	2	0
1352	Syndecan (Fragment) OS=Ovis aries GN=SDC4 PE=3 SV=1	SDC4	0	tr|W5P587|W5P587_SHEEP	ENSOARG00000005209	SDC4	syndecan 4 [Source:HGNC Symbol;Acc:HGNC:10661]	ENSG00000124145	SDC4	22 kDa	2.0798	0	0	0.12	0	0	1	0	0	3	0	0	2	0	0
537	Uncharacterized protein (Fragment) OS=Ovis aries GN=FLNA PE=4 SV=1	FLNA	0	tr|W5P5A0|W5P5A0_SHEEP	ENSOARG00000005208	FLNA	filamin A [Source:HGNC Symbol;Acc:HGNC:3754]	ENSG00000196924	FLNA	280 kDa	11.786	2.3572	2.6994	0.098	0.016	0.019	1	1	1	17	4	4	17	4	4
1181	Uncharacterized protein OS=Ovis aries GN=VPS16 PE=4 SV=1	VPS16	0	tr|W5P5A7|W5P5A7_SHEEP	ENSOARG00000005226	VPS16	VPS16, CORVET/HOPS core subunit [Source:HGNC Symbol;Acc:HGNC:14584]	ENSG00000215305	VPS16	95 kDa	2.4292	0.58931	0	0.03	0.023	0	1	0.99	0	3	1	0	3	1	0
376	Cluster of Uncharacterized protein (Fragment) OS=Ovis aries GN=SEC61A1 PE=3 SV=1 (tr|W5P5C1|W5P5C1_SHEEP)	SEC61A1	0	tr|W5P5C1|W5P5C1_SHEEP	ENSOARG00000005237	SEC61A1	Sec61 translocon alpha 1 subunit [Source:HGNC Symbol;Acc:HGNC:18276]	ENSG00000058262	SEC61A1	53 kDa	12.163	21.619	6.6939	0.08	0.12	0.06	1	1	1	14	15	5	5	6	3
792	Uncharacterized protein OS=Ovis aries GN=DDX50 PE=4 SV=1	DDX50	0	tr|W5P5E9|W5P5E9_SHEEP	ENSOARG00000005264	DDX50	DEAD (Asp-Glu-Ala-Asp) box polypeptide 50 [Source:HGNC Symbol;Acc:HGNC:17906]	ENSG00000107625	DDX50	83 kDa	4.8584	3.5358	2.6994	0.06	0.096	0.066	1	1	1	6	6	4	5	5	4
1077	Uncharacterized protein OS=Ovis aries GN=USMG5 PE=4 SV=1	USMG5	0	tr|W5P5H1|W5P5H1_SHEEP	ENSOARG00000005290	USMG5	up-regulated during skeletal muscle growth 5 homolog (mouse) [Source:HGNC Symbol;Acc:HGNC:30889]	ENSG00000173915	USMG5	6 kDa	2.6099	2.3498	2.4563	0.43	0.26	0.26	1	0.89	0.79	3	2	2	2	2	1
497	Cluster of Uncharacterized protein OS=Ovis aries GN=DDX21 PE=4 SV=1 (tr|W5P5J5|W5P5J5_SHEEP)	DDX21	0	tr|W5P5J5|W5P5J5_SHEEP	ENSOARG00000005307	DDX21	Ovis aries DEAD (Asp-Glu-Ala-Asp) box helicase 21 (DDX21), mRNA. [Source:RefSeq mRNA;Acc:NM_001276454]	ENSG00000165732	DDX21	87 kDa	11.633	5.3038	5.5874	0.097	0.12	0.05	1	1	1	14	9	5	10	7	5
1465	Uncharacterized protein OS=Ovis aries GN=TSSC1 PE=4 SV=1	TSSC1	0	tr|W5P5M9|W5P5M9_SHEEP	ENSOARG00000005339	TSSC1	tumor suppressing subtransferable candidate 1 [Source:HGNC Symbol;Acc:HGNC:12383]	ENSG00000032389	TSSC1	39 kDa	0.69327	1.1786	0	0.037	0.062	0	0.62	1	0	1	2	0	1	2	0
1370	Uncharacterized protein (Fragment) OS=Ovis aries GN=SCFD1 PE=4 SV=1	SCFD1	0	tr|W5P5N6|W5P5N6_SHEEP	ENSOARG00000005346	SCFD1	sec1 family domain containing 1 [Source:HGNC Symbol;Acc:HGNC:20726]	ENSG00000092108	SCFD1	70 kDa	0.69327	1.1786	0.67485	0.023	0.055	0.023	0.98	1	0.98	1	2	1	1	2	1
1106	Uncharacterized protein OS=Ovis aries PE=4 SV=1	N/A	0	tr|W5P5P4|W5P5P4_SHEEP	ENSOARG00000005352	TECR	Uncharacterized protein [Source:UniProtKB/TrEMBL;Acc:W5P5P4]	ENSG00000099797	TECR	37 kDa	2.6942	2.3572	0.67485	0.024	0.11	0.024	0.95	1	0.87	3	4	1	1	3	1
698	Uncharacterized protein OS=Ovis aries GN=MVP PE=4 SV=1	MVP	0	tr|W5P5Q2|W5P5Q2_SHEEP	ENSOARG00000005356	MVP	major vault protein [Source:HGNC Symbol;Acc:HGNC:7531]	ENSG00000013364	MVP	99 kDa	5.5461	0	0.67485	0.11	0	0.013	1	0.4	0.57	8	0	1	8	0	1
712	Uncharacterized protein OS=Ovis aries GN=EMC3 PE=4 SV=1	EMC3	0	tr|W5P5S5|W5P5S5_SHEEP	ENSOARG00000005382	EMC3	ER membrane protein complex subunit 3 [Source:HGNC Symbol;Acc:HGNC:23999]	ENSG00000125037	EMC3	30 kDa	6.9556	2.9465	2.4563	0.084	0.13	0.053	1	1	1	8	5	2	2	3	2
1418	Uncharacterized protein OS=Ovis aries GN=SUPV3L1 PE=4 SV=1	SUPV3L1	0	tr|W5P5T3|W5P5T3_SHEEP	ENSOARG00000005389	SUPV3L1	SUV3-like helicase [Source:HGNC Symbol;Acc:HGNC:11471]	ENSG00000156502	SUPV3L1	74 kDa	0	1.1786	0	0	0.034	0	0	1	0	0	2	0	0	2	0
139	Uncharacterized protein (Fragment) OS=Ovis aries GN=RPS7 PE=4 SV=1	RPS7	0	tr|W5P5T8|W5P5T8_SHEEP	ENSOARG00000005397		Uncharacterized protein [Source:UniProtKB/TrEMBL;Acc:W5P5T8]	ENSG00000171863	RPS7	20 kDa	52.499	42.06	46.292	0.49	0.43	0.49	1	1	1	60	28	44	10	9	12
561	Uncharacterized protein OS=Ovis aries GN=NDUFB7 PE=4 SV=1	NDUFB7	0	tr|W5P5V3|W5P5V3_SHEEP	ENSOARG00000005411	NDUFB7	NADH:ubiquinone oxidoreductase subunit B7 [Source:HGNC Symbol;Acc:HGNC:7702]	ENSG00000099795	NDUFB7	16 kDa	8.3477	9.3993	4.4808	0.3	0.33	0.23	1	1	1	9	8	5	4	5	3
381	Uncharacterized protein OS=Ovis aries GN=TTC7A PE=4 SV=1	TTC7A	0	tr|W5P5X2|W5P5X2_SHEEP	ENSOARG00000005419	TTC7A	tetratricopeptide repeat domain 7A [Source:HGNC Symbol;Acc:HGNC:19750]	ENSG00000068724	TTC7A	96 kDa	10.241	7.0569	4.0491	0.12	0.072	0.09	1	1	1	13	8	6	9	6	6
870	Cluster of Casein kinase I isoform alpha OS=Ovis aries GN=CSNK1A1 PE=3 SV=1 (tr|W5P5Y5|W5P5Y5_SHEEP)	CSNK1A1	0	tr|W5P5Y5|W5P5Y5_SHEEP	ENSOARG00000005440			ENSG00000113712	CSNK1A1	39 kDa	0.69327	2.3572	1.3497	0.062	0.12	0.095	1	1	1	1	4	2	1	4	2
108	Uncharacterized protein OS=Ovis aries GN=DNAJB1 PE=4 SV=1	DNAJB1	0	tr|W5P5Y7|W5P5Y7_SHEEP	ENSOARG00000005443	DNAJB1	DnaJ heat shock protein family (Hsp40) member B1 [Source:HGNC Symbol;Acc:HGNC:5270]	ENSG00000132002	DNAJB1	38 kDa	71.364	71.848	34.74	0.45	0.48	0.43	1	1	1	80	49	40	18	19	16
659	Uncharacterized protein OS=Ovis aries GN=CEP41 PE=4 SV=1	CEP41	0	tr|W5P5Z0|W5P5Z0_SHEEP	ENSOARG00000005445	CEP41	centrosomal protein 41kDa [Source:HGNC Symbol;Acc:HGNC:12370]	ENSG00000106477	CEP41	41 kDa	0	2.9465	4.724	0	0.21	0.2	0	1	1	0	5	7	0	5	6
611	Uncharacterized protein OS=Ovis aries GN=STOM PE=4 SV=1	STOM	0	tr|W5P601|W5P601_SHEEP	ENSOARG00000005457	STOM	stomatin [Source:HGNC Symbol;Acc:HGNC:3383]	ENSG00000148175	STOM	31 kDa	11.374	1.1786	1.3497	0.29	0.093	0.1	1	1	1	13	2	2	8	2	2
377	Uncharacterized protein OS=Ovis aries PE=4 SV=1	N/A	0	tr|W5P620|W5P620_SHEEP	ENSOARG00000005438	OBSCN	obscurin, cytoskeletal calmodulin and titin-interacting RhoGEF [Source:HGNC Symbol;Acc:HGNC:15719]	ENSG00000154358	OBSCN	757 kDa	3.9964	2.3498	0.67485	0.0023	0.0011	0.0011	1	1	0.99	5	2	1	2	1	1
906	Uncharacterized protein OS=Ovis aries GN=ARGLU1 PE=4 SV=1	ARGLU1	0	tr|W5P624|W5P624_SHEEP	ENSOARG00000005479	ARGLU1	arginine and glutamate rich 1 [Source:HGNC Symbol;Acc:HGNC:25482]	ENSG00000134884	ARGLU1	27 kDa	2.7786	1.7679	0.67485	0.066	0.1	0.035	1	1	1	3	3	1	2	3	1
384	Uncharacterized protein OS=Ovis aries GN=GSN PE=4 SV=1	GSN	0	tr|W5P627|W5P627_SHEEP	ENSOARG00000005473	GSN	gelsolin [Source:RefSeq peptide;Acc:NP_001232935]	ENSG00000148180	GSN	86 kDa	16.937	0.58931	4.724	0.15	0.022	0.12	1	1	1	20	1	7	12	1	7
677	Uncharacterized protein OS=Ovis aries GN=LMNA PE=3 SV=1	LMNA	0	tr|W5P640|W5P640_SHEEP	ENSOARG00000005489	LMNA	lamin A/C [Source:HGNC Symbol;Acc:HGNC:6636]	ENSG00000160789	LMNA	74 kDa	0	5.8931	1.3497	0	0.15	0.03	0.05	1	1	0	10	2	0	10	2
25	Uncharacterized protein OS=Ovis aries GN=CNTRL PE=4 SV=1	CNTRL	0	tr|W5P691|W5P691_SHEEP	ENSOARG00000005528	CNTRL	centriolin [Source:HGNC Symbol;Acc:HGNC:1858]	ENSG00000119397	CNTRL	270 kDa	137.93	63.556	58.901	0.3	0.28	0.3	1	1	1	163	84	84	81	60	61
196	Uncharacterized protein OS=Ovis aries GN=RPLP2 PE=3 SV=1	RPLP2	0	tr|W5P694|W5P694_SHEEP						12 kDa	25.043	36.196	27.56	0.43	0.52	0.68	1	1	1	27	26	31	5	7	8
1091	DNA-directed RNA polymerase OS=Ovis aries GN=POLR2B PE=3 SV=1	POLR2B	0	tr|W5P6A2|W5P6A2_SHEEP	ENSOARG00000005538	POLR2B	polymerase (RNA) II (DNA directed) polypeptide B, 140kDa [Source:HGNC Symbol;Acc:HGNC:9188]	ENSG00000047315	POLR2B	134 kDa	0	2.9465	0	0	0.049	0	0	1	0	0	5	0	0	5	0
1130	Uncharacterized protein OS=Ovis aries GN=UQCR10 PE=4 SV=1	UQCR10	0	tr|W5P6B2|W5P6B2_SHEEP	ENSOARG00000005560	UQCR10	ubiquinol-cytochrome c reductase, complex III subunit X [Source:HGNC Symbol;Acc:HGNC:30863]	ENSG00000184076	UQCR10	7 kDa	1.0426	2.3498	3.806	0.13	0.13	0.38	0.67	0.89	1	1	2	4	1	2	3
970	Uncharacterized protein OS=Ovis aries GN=DDX41 PE=4 SV=1	DDX41	0	tr|W5P6C3|W5P6C3_SHEEP	ENSOARG00000005568	DDX41	DEAD (Asp-Glu-Ala-Asp) box polypeptide 41 [Source:HGNC Symbol;Acc:HGNC:18674]	ENSG00000183258	DDX41	70 kDa	2.6099	0.58931	1.3497	0.014	0.019	0.047	0.85	0.99	1	3	1	2	2	1	2
678	DNA ligase OS=Ovis aries GN=LIG4 PE=3 SV=1	LIG4	0	tr|W5P6E1|W5P6E1_SHEEP	ENSOARG00000005590	LIG4	ligase IV, DNA, ATP-dependent [Source:HGNC Symbol;Acc:HGNC:6601]	ENSG00000174405	LIG4	86 kDa	0	3.5358	1.7814	0	0.092	0.011	0.81	1	0.89	0	6	1	0	6	1
538	Uncharacterized protein OS=Ovis aries GN=MIOS PE=4 SV=1	MIOS	0	tr|W5P6K2|W5P6K2_SHEEP	ENSOARG00000005643	MIOS	missing oocyte, meiosis regulator, homolog (Drosophila) [Source:HGNC Symbol;Acc:HGNC:21905]	ENSG00000164654	MIOS	98 kDa	13.104	1.7679	1.3497	0.12	0.037	0.032	1	1	1	16	3	2	11	3	2
901	Uncharacterized protein OS=Ovis aries GN=PRIM2 PE=4 SV=1	PRIM2	0	tr|W5P6L0|W5P6L0_SHEEP	ENSOARG00000005654	PRIM2	primase, DNA, polypeptide 2 (58kDa) [Source:HGNC Symbol;Acc:HGNC:9370]	ENSG00000146143	PRIM2	58 kDa	1.7359	1.7679	1.3497	0.024	0.045	0.043	0.98	1	1	2	3	2	2	2	2
1409	Uncharacterized protein OS=Ovis aries GN=HBS1L PE=4 SV=1	HBS1L	0	tr|W5P6M7|W5P6M7_SHEEP	ENSOARG00000005671		Uncharacterized protein [Source:UniProtKB/TrEMBL;Acc:W5P6M7]	ENSG00000112339	HBS1L	76 kDa	0	1.1786	0	0	0.05	0	0.13	1	0	0	2	0	0	2	0
1262	Uncharacterized protein OS=Ovis aries GN=ZNF24 PE=4 SV=1	ZNF24	0	tr|W5P6P7|W5P6P7_SHEEP	ENSOARG00000005687	ZNF24	zinc finger protein 24 [Source:HGNC Symbol;Acc:HGNC:13032]	ENSG00000172466	ZNF24	42 kDa	0.69327	2.3572	1.7814	0.024	0.1	0.035	0.24	1	0.98	1	4	1	1	4	1
740	Uncharacterized protein (Fragment) OS=Ovis aries GN=PFN1 PE=4 SV=1	PFN1	0	tr|W5P6Q5|W5P6Q5_SHEEP	ENSOARG00000005695			ENSG00000108518	PFN1	11 kDa	6.4311	5.289	2.6994	0.29	0.29	0.37	1	1	1	7	5	4	3	3	3
725	Uncharacterized protein OS=Ovis aries GN=SLA PE=4 SV=1	SLA	0	tr|W5P6S7|W5P6S7_SHEEP	ENSOARG00000005721	SLA	Src-like-adaptor [Source:HGNC Symbol;Acc:HGNC:10902]	ENSG00000155926	SLA	31 kDa	2.3448	4.7071	2.6994	0.062	0.21	0.14	1	1	1	3	6	4	2	6	3
365	Uncharacterized protein (Fragment) OS=Ovis aries GN=CDK5RAP2 PE=4 SV=1	CDK5RAP2	0	tr|W5P6V1|W5P6V1_SHEEP	ENSOARG00000005733	CDK5RAP2	CDK5 regulatory subunit associated protein 2 [Source:HGNC Symbol;Acc:HGNC:18672]	ENSG00000136861	CDK5RAP2	205 kDa	3.8212	11.779	6.0737	0.017	0.11	0.059	1	1	1	4	18	9	3	17	9
1144	Uncharacterized protein OS=Ovis aries GN=COL17A1 PE=4 SV=1	COL17A1	0	tr|W5P6V2|W5P6V2_SHEEP	ENSOARG00000005727	COL17A1	collagen, type XVII, alpha 1 [Source:HGNC Symbol;Acc:HGNC:2194]	ENSG00000065618	COL17A1	150 kDa	2.0798	0	0	0.024	0	0	1	0	0.1	3	0	0	3	0	0
590	Uncharacterized protein OS=Ovis aries GN=GLG1 PE=4 SV=1	GLG1	0	tr|W5P6V4|W5P6V4_SHEEP	ENSOARG00000005736	GLG1	golgi glycoprotein 1 [Source:HGNC Symbol;Acc:HGNC:4316]	ENSG00000090863	GLG1	110 kDa	8.9391	1.1786	2.6994	0.078	0.02	0.036	1	1	1	11	2	4	9	2	4
1226	Mitogen-activated protein kinase kinase kinase kinase OS=Ovis aries GN=MAP4K1 PE=3 SV=1	MAP4K1	0	tr|W5P6W3|W5P6W3_SHEEP	ENSOARG00000005746	MAP4K1	mitogen-activated protein kinase kinase kinase kinase 1 [Source:HGNC Symbol;Acc:HGNC:6863]	ENSG00000104814	MAP4K1	92 kDa	0	1.1786	0	0	0.028	0	0.06	1	0	0	2	0	0	2	0
1191	Uncharacterized protein OS=Ovis aries GN=MAPRE2 PE=4 SV=1	MAPRE2	0	tr|W5P6Z6|W5P6Z6_SHEEP	ENSOARG00000005783	MAPRE2	microtubule associated protein RP/EB family member 2 [Source:HGNC Symbol;Acc:HGNC:6891]	ENSG00000166974	MAPRE2	37 kDa	0	2.9391	0	0	0.12	0	0	1	0	0	3	0	0	3	0
465	Cluster of Uncharacterized protein (Fragment) OS=Ovis aries GN=MECP2 PE=4 SV=1 (tr|W5P722|W5P722_SHEEP)	MECP2	0	tr|W5P722|W5P722_SHEEP	ENSOARG00000005806	MECP2	methyl-CpG binding protein 2 [Source:HGNC Symbol;Acc:HGNC:6990]	ENSG00000169057	MECP2	52 kDa	12.507	0	18.3	0.33	0	0.3	1	0.06	1	15	0	14	9	0	9
41	Uncharacterized protein (Fragment) OS=Ovis aries GN=BAG2 PE=4 SV=1	BAG2	0	tr|W5P741|W5P741_SHEEP	ENSOARG00000005824	BAG2	BCL2 associated athanogene 2 [Source:HGNC Symbol;Acc:HGNC:938]	ENSG00000112208	BAG2	20 kDa	105.01	177.14	49.1	0.69	0.69	0.69	1	1	1	117	98	58	13	14	13
660	T-complex protein 1 subunit gamma (Fragment) OS=Ovis aries GN=CCT3 PE=3 SV=1	CCT3	0	tr|W5P765|W5P765_SHEEP	ENSOARG00000005845	CCT3	chaperonin containing TCP1, subunit 3 (gamma) [Source:HGNC Symbol;Acc:HGNC:1616]	ENSG00000163468	CCT3	64 kDa	2.4292	4.7071	1.3497	0.04	0.099	0.059	1	1	1	3	6	2	2	6	2
1301	Transmembrane channel-like protein (Fragment) OS=Ovis aries GN=TMC8 PE=3 SV=1	TMC8	0	tr|W5P766|W5P766_SHEEP	ENSOARG00000005846	TMC8	transmembrane channel like 8 [Source:HGNC Symbol;Acc:HGNC:20474]	ENSG00000167895	TMC8	82 kDa	2.4292	1.1786	0	0.039	0.044	0	1	1	0	3	2	0	2	2	0
799	Uncharacterized protein (Fragment) OS=Ovis aries GN=HNRNPL PE=4 SV=1	HNRNPL	0	tr|W5P779|W5P779_SHEEP	ENSOARG00000005864	HNRNPL	heterogeneous nuclear ribonucleoprotein L [Source:HGNC Symbol;Acc:HGNC:5045]	ENSG00000104824	HNRNPL	55 kDa	4.4301	3.5284	3.806	0.055	0.069	0.045	1	1	1	5	4	4	3	3	3
807	Cluster of Uncharacterized protein OS=Ovis aries GN=PIK3R1 PE=4 SV=1 (tr|W5P790|W5P790_SHEEP)	PIK3R1	0	tr|W5P790|W5P790_SHEEP	ENSOARG00000005870	PIK3R1	phosphoinositide-3-kinase regulatory subunit 1 [Source:HGNC Symbol;Acc:HGNC:8979]	ENSG00000145675	PIK3R1	84 kDa	0.69327	4.7145	0	0.026	0.13	0	1	1	0.45	1	8	0	1	8	0
1201	Cluster of Uncharacterized protein OS=Ovis aries GN=SAR1A PE=3 SV=1 (tr|W5P7A1|W5P7A1_SHEEP)	SAR1A	0	tr|W5P7A1|W5P7A1_SHEEP	ENSOARG00000005884	SAR1A	secretion associated, Ras related GTPase 1A [Source:HGNC Symbol;Acc:HGNC:10534]	ENSG00000079332	SAR1A	22 kDa	0	0.58931	1.3497	0	0.056	0.12	0.05	1	1	0	1	2	0	1	2
188	Uncharacterized protein OS=Ovis aries GN=DDX31 PE=3 SV=1	DDX31	0	tr|W5P7B0|W5P7B0_SHEEP	ENSOARG00000005879	DDX31	DEAD (Asp-Glu-Ala-Asp) box polypeptide 31 [Source:HGNC Symbol;Acc:HGNC:16715]	ENSG00000125485	DDX31	78 kDa	34.737	17.664	19.893	0.25	0.32	0.15	1	1	1	41	26	18	17	18	10
562	Uncharacterized protein OS=Ovis aries GN=DHX15 PE=4 SV=1	DHX15	0	tr|W5P7B4|W5P7B4_SHEEP	ENSOARG00000005891	DHX15	DEAH (Asp-Glu-Ala-His) box helicase 15 [Source:HGNC Symbol;Acc:HGNC:2738]	ENSG00000109606	DHX15	91 kDa	4.1651	9.4067	1.3497	0.035	0.086	0.031	1	1	1	5	10	2	4	7	2
1357	Uncharacterized protein (Fragment) OS=Ovis aries GN=ERCC6L PE=4 SV=1	ERCC6L	0	tr|W5P7C6|W5P7C6_SHEEP	ENSOARG00000005908	ERCC6L	excision repair cross-complementation group 6 like [Source:HGNC Symbol;Acc:HGNC:20794]	ENSG00000186871	ERCC6L	138 kDa	0	1.1786	0	0	0.017	0	0.09	1	0.71	0	2	0	0	2	0
1184	Uncharacterized protein OS=Ovis aries GN=TNC PE=4 SV=1	TNC	0	tr|W5P7G4|W5P7G4_SHEEP	ENSOARG00000005941	TNC	tenascin C [Source:HGNC Symbol;Acc:HGNC:5318]	ENSG00000041982	TNC	260 kDa	1.3865	0	0	0.0092	0	0	1	0.48	0.07	2	0	0	2	0	0
751	Uncharacterized protein OS=Ovis aries GN=HCFC1 PE=4 SV=1	HCFC1	0	tr|W5P7J4|W5P7J4_SHEEP	ENSOARG00000005976	HCFC1	host cell factor C1 [Source:HGNC Symbol;Acc:HGNC:4839]	ENSG00000172534	HCFC1	47 kDa	0	10.593	1.7814	0	0.27	0.026	0.09	1	0.98	0	14	1	0	8	1
1050	Uncharacterized protein OS=Ovis aries GN=TWF2 PE=4 SV=1	TWF2	0	tr|W5P7J7|W5P7J7_SHEEP	ENSOARG00000005975	TWF2	twinfilin actin binding protein 2 [Source:HGNC Symbol;Acc:HGNC:9621]	ENSG00000247596	TWF2	39 kDa	0	2.9391	1.3497	0	0.089	0.06	0.07	1	1	0	3	2	0	3	2
1468	Uncharacterized protein OS=Ovis aries GN=MKLN1 PE=4 SV=1	MKLN1	0	tr|W5P7L3|W5P7L3_SHEEP	ENSOARG00000005989	MKLN1	muskelin 1 [Source:HGNC Symbol;Acc:HGNC:7109]	ENSG00000128585	MKLN1	85 kDa	0	1.1786	0	0	0.022	0	0	0.99	0	0	2	0	0	2	0
619	Uncharacterized protein OS=Ovis aries GN=MADD PE=4 SV=1	MADD	0	tr|W5P7M4|W5P7M4_SHEEP	ENSOARG00000005998	MADD	MAP-kinase activating death domain [Source:HGNC Symbol;Acc:HGNC:6766]	ENSG00000110514	MADD	185 kDa	4.0807	4.7145	1.3497	0.021	0.052	0.015	1	1	1	5	8	2	4	8	2
563	Uncharacterized protein OS=Ovis aries GN=MYO18A PE=4 SV=1	MYO18A	0	tr|W5P7P6|W5P7P6_SHEEP	ENSOARG00000006006	MYO18A	myosin XVIIIA [Source:HGNC Symbol;Acc:HGNC:31104]	ENSG00000196535	MYO18A	228 kDa	0.69327	4.1251	2.0246	0.0055	0.044	0.024	1	1	1	1	7	3	1	7	3
679	Uncharacterized protein OS=Ovis aries GN=ERBB2IP PE=4 SV=1	ERBB2IP	0	tr|W5P7P9|W5P7P9_SHEEP	ENSOARG00000006023	ERBB2IP	erbb2 interacting protein [Source:HGNC Symbol;Acc:HGNC:15842]	ENSG00000112851	ERBB2IP	163 kDa	7.2032	0	3.3743	0.04	0	0.028	1	0.43	1	9	0	5	6	0	4
53	Cluster of Uncharacterized protein OS=Ovis aries GN=PHB PE=4 SV=1 (tr|W5P7Q3|W5P7Q3_SHEEP)	PHB	0	tr|W5P7Q3|W5P7Q3_SHEEP	ENSOARG00000006032	PHB	prohibitin [Source:HGNC Symbol;Acc:HGNC:8912]	ENSG00000167085	PHB	30 kDa	93.954	80.606	54.147	0.59	0.64	0.59	1	1	1	106	56	54	17	17	16
360	Uncharacterized protein OS=Ovis aries GN=AKNA PE=4 SV=1	AKNA	0	tr|W5P7R4|W5P7R4_SHEEP	ENSOARG00000006030	AKNA	AT-hook transcription factor [Source:HGNC Symbol;Acc:HGNC:24108]	ENSG00000106948	AKNA	148 kDa	7.5471	12.95	3.3743	0.067	0.13	0.034	1	1	1	10	18	5	8	15	3
92	Uncharacterized protein (Fragment) OS=Ovis aries GN=RPS16 PE=3 SV=1	RPS16	0	tr|W5P7Z1|W5P7Z1_SHEEP						18 kDa	84.345	79.757	40.65	0.42	0.43	0.37	1	1	1	92	41	34	8	10	7
519	Uncharacterized protein (Fragment) OS=Ovis aries GN=SEPT1 PE=3 SV=1	SEPT1	0	tr|W5P815|W5P815_SHEEP	ENSOARG00000006135	SEPT1	septin 1 [Source:HGNC Symbol;Acc:HGNC:2879]	ENSG00000180096	SEPT1	42 kDa	2.7731	12.943	0.67485	0.11	0.34	0.03	1	1	0.92	4	16	1	4	12	1
1214	Uncharacterized protein OS=Ovis aries GN=PRF1 PE=4 SV=1	PRF1	0	tr|W5P819|W5P819_SHEEP	ENSOARG00000006139	PRF1	perforin 1 (pore forming protein) [Source:HGNC Symbol;Acc:HGNC:9360]	ENSG00000180644	PRF1	61 kDa	1.3865	0.58931	2.0246	0.04	0.027	0.067	1	0.98	1	2	1	3	2	1	3
473	Uncharacterized protein (Fragment) OS=Ovis aries GN=LOC101103096 PE=4 SV=1	LOC101103096	0	tr|W5P824|W5P824_SHEEP	ENSOARG00000006145		Uncharacterized protein [Source:UniProtKB/TrEMBL;Acc:W5P824]	ENSG00000241553	ARPC4	20 kDa	7.5581	16.979	4.0491	0.23	0.34	0.23	1	1	1	8	13	6	5	5	4
1041	Uncharacterized protein (Fragment) OS=Ovis aries GN=ABHD16A PE=4 SV=1	ABHD16A	0	tr|W5P874|W5P874_SHEEP	ENSOARG00000006185	ABHD16A	abhydrolase domain containing 16A [Source:HGNC Symbol;Acc:HGNC:13921]	ENSG00000204427	ABHD16A	66 kDa	1.3865	1.7679	0	0.031	0.044	0	1	1	0	2	3	0	2	3	0
505	Uncharacterized protein (Fragment) OS=Ovis aries GN=SEPT9 PE=3 SV=1	SEPT9	0	tr|W5P889|W5P889_SHEEP	ENSOARG00000006205	SEPT9	septin 9 [Source:HGNC Symbol;Acc:HGNC:7323]	ENSG00000184640	SEPT9	63 kDa	3.8157	13.524	2.6994	0.066	0.15	0.064	1	1	1	5	15	4	4	9	4
752	Uncharacterized protein OS=Ovis aries GN=ABI3 PE=4 SV=1	ABI3	0	tr|W5P8A0|W5P8A0_SHEEP	ENSOARG00000006211	ABI3	ABI family member 3 [Source:HGNC Symbol;Acc:HGNC:29859]	ENSG00000108798	ABI3	49 kDa	3.8157	1.7679	3.1311	0.085	0.088	0.066	1	1	1	5	3	3	3	3	3
1475	Uncharacterized protein (Fragment) OS=Ovis aries PE=4 SV=1	N/A	0	tr|W5P8A5|W5P8A5_SHEEP	ENSOARG00000006221	GNL3L	Uncharacterized protein [Source:UniProtKB/TrEMBL;Acc:W5P8A5]	ENSG00000130119	GNL3L	65 kDa	0	1.1786	0	0	0.059	0	0	1	0	0	2	0	0	2	0
940	Uncharacterized protein (Fragment) OS=Ovis aries GN=TIMM50 PE=4 SV=1	TIMM50	0	tr|W5P8B3|W5P8B3_SHEEP	ENSOARG00000006227	TIMM50	translocase of inner mitochondrial membrane 50 homolog (S. cerevisiae) [Source:HGNC Symbol;Acc:HGNC:23656]	ENSG00000105197	TIMM50	41 kDa	4.0807	1.1786	2.0246	0.11	0.075	0.12	1	1	1	5	2	3	3	2	3
1318	Uncharacterized protein (Fragment) OS=Ovis aries GN=AGPAT5 PE=4 SV=1	AGPAT5	0	tr|W5P8F3|W5P8F3_SHEEP	ENSOARG00000006265	AGPAT5	1-acylglycerol-3-phosphate O-acyltransferase 5 [Source:HGNC Symbol;Acc:HGNC:20886]	ENSG00000155189	AGPAT5	33 kDa	1.3865	0.58931	0	0.086	0.062	0	1	0.89	0.12	2	1	0	2	1	0
371	Uncharacterized protein OS=Ovis aries GN=SGPL1 PE=3 SV=1	SGPL1	0	tr|W5P8H8|W5P8H8_SHEEP	ENSOARG00000006286	SGPL1	sphingosine-1-phosphate lyase 1 [Source:HGNC Symbol;Acc:HGNC:10817]	ENSG00000166224	SGPL1	64 kDa	12.237	3.5358	9.1502	0.18	0.13	0.065	1	1	1	16	6	7	10	6	5
1385	Uncharacterized protein OS=Ovis aries GN=PITPNM2 PE=4 SV=1	PITPNM2	0	tr|W5P8I8|W5P8I8_SHEEP	ENSOARG00000006283	PITPNM2	phosphatidylinositol transfer protein, membrane associated 2 [Source:HGNC Symbol;Acc:HGNC:21044]	ENSG00000090975	PITPNM2	146 kDa	0	1.1786	0	0	0.021	0	0.4	1	0.15	0	2	0	0	2	0
143	T-cell surface glycoprotein CD4 OS=Ovis aries GN=CD4 PE=4 SV=1	CD4	0	tr|W5P8J4|W5P8J4_SHEEP	ENSOARG00000006301	CD4	T-cell surface glycoprotein CD4 precursor [Source:RefSeq peptide;Acc:NP_001123374]	ENSG00000010610	CD4	58 kDa	33.801	56.114	23.997	0.26	0.3	0.31	1	1	1	38	42	29	12	16	14
1024	Cluster of Uncharacterized protein OS=Ovis aries GN=VPS4B PE=3 SV=1 (tr|W5P8J7|W5P8J7_SHEEP)	VPS4B	0	tr|W5P8J7|W5P8J7_SHEEP	ENSOARG00000006303	VPS4B	vacuolar protein sorting 4 homolog B (S. cerevisiae) [Source:HGNC Symbol;Acc:HGNC:10895]	ENSG00000119541	VPS4B	49 kDa	3.1224	0.58931	1.3497	0.063	0.027	0.027	1	0.99	0.98	4	1	2	3	1	1
1030	Uncharacterized protein OS=Ovis aries GN=DCTN2 PE=4 SV=1	DCTN2	0	tr|W5P8K0|W5P8K0_SHEEP	ENSOARG00000006304	DCTN2	dynactin subunit 2 [Source:HGNC Symbol;Acc:HGNC:2712]	ENSG00000175203	DCTN2	45 kDa	0	4.1251	1.3497	0	0.21	0.059	0	1	1	0	7	2	0	6	2
1134	Uncharacterized protein OS=Ovis aries GN=HNRNPAB PE=4 SV=1	HNRNPAB	0	tr|W5P8K5|W5P8K5_SHEEP	ENSOARG00000006311	HNRNPAB	heterogeneous nuclear ribonucleoprotein A/B [Source:HGNC Symbol;Acc:HGNC:5034]	ENSG00000197451	HNRNPAB	36 kDa	4.5145	1.7679	2.0246	0.072	0.054	0.072	1	1	1	5	3	3	2	2	2
147	Uncharacterized protein OS=Ovis aries GN=ALDH18A1 PE=4 SV=1	ALDH18A1	0	tr|W5P8L0|W5P8L0_SHEEP	ENSOARG00000006313	ALDH18A1	aldehyde dehydrogenase 18 family member A1 [Source:HGNC Symbol;Acc:HGNC:9722]	ENSG00000059573	ALDH18A1	87 kDa	45.525	26.982	31.554	0.24	0.22	0.2	1	1	1	51	26	32	19	19	17
840	Uncharacterized protein OS=Ovis aries GN=SDCCAG8 PE=4 SV=1	SDCCAG8	0	tr|W5P8L3|W5P8L3_SHEEP	ENSOARG00000006316	SDCCAG8	serologically defined colon cancer antigen 8 [Source:HGNC Symbol;Acc:HGNC:10671]	ENSG00000054282	SDCCAG8	83 kDa	0	2.3572	0	0	0.049	0	0.25	1	0.73	0	4	0	0	4	0
879	Uncharacterized protein OS=Ovis aries GN=WDR59 PE=4 SV=1	WDR59	0	tr|W5P8M5|W5P8M5_SHEEP	ENSOARG00000006324	WDR59	WD repeat domain 59 [Source:HGNC Symbol;Acc:HGNC:25706]	ENSG00000103091	WDR59	110 kDa	3.4663	0	0	0.049	0	0	1	0.85	0.29	5	0	0	5	0	0
620	Uncharacterized protein OS=Ovis aries GN=FBL PE=3 SV=1	FBL	0	tr|W5P8N5|W5P8N5_SHEEP	ENSOARG00000006339	FBL	fibrillarin [Source:HGNC Symbol;Acc:HGNC:3599]	ENSG00000105202	FBL	37 kDa	10.162	2.9465	9.825	0.22	0.16	0.1	1	1	1	12	5	8	7	4	4
285	Uncharacterized protein OS=Ovis aries GN=POC1A PE=4 SV=1	POC1A	0	tr|W5P8P7|W5P8P7_SHEEP	ENSOARG00000006352	POC1A	POC1 centriolar protein A [Source:HGNC Symbol;Acc:HGNC:24488]	ENSG00000164087	POC1A	45 kDa	18.763	24.065	5.3988	0.18	0.38	0.24	1	1	1	21	29	8	11	15	7
262	Cluster of Uncharacterized protein OS=Ovis aries GN=AP2B1 PE=4 SV=1 (tr|W5P8Q0|W5P8Q0_SHEEP)	AP2B1	0	tr|W5P8Q0|W5P8Q0_SHEEP	ENSOARG00000006349	AP2B1	adaptor related protein complex 2, beta 1 subunit [Source:HGNC Symbol;Acc:HGNC:563]	ENSG00000006125	AP2B1	106 kDa	27.263	2.3572	7.8551	0.18	0.063	0.085	1	1	1	33	4	10	17	4	7
862	Uncharacterized protein OS=Ovis aries GN=XRN1 PE=4 SV=1	XRN1	0	tr|W5P8Q5|W5P8Q5_SHEEP	ENSOARG00000006343	XRN1	5'-3' exoribonuclease 1 [Source:HGNC Symbol;Acc:HGNC:30654]	ENSG00000114127	XRN1	197 kDa	0	1.1786	0.67485	0	0.014	0.0063	0.26	1	0.62	0	2	1	0	2	1
578	Uncharacterized protein OS=Ovis aries GN=NDUFA4 PE=4 SV=1	NDUFA4	0	tr|W5P8R0|W5P8R0_SHEEP	ENSOARG00000006367		Uncharacterized protein [Source:UniProtKB/TrEMBL;Acc:W5P8R0]	ENSG00000189043	NDUFA4	9 kDa	8.3477	6.4602	4.724	0.37	0.27	0.46	1	1	1	9	5	7	3	3	4
1056	Uncharacterized protein OS=Ovis aries PE=4 SV=1	N/A	0	tr|W5P8R9|W5P8R9_SHEEP	ENSOARG00000006374		Uncharacterized protein [Source:UniProtKB/TrEMBL;Acc:W5P8R9]	ENSG00000211751	TRBC1	26 kDa	3.6525	2.3498	2.0246	0.056	0.056	0.16	0.98	0.98	1	4	2	3	1	1	2
299	Cluster of Uncharacterized protein OS=Ovis aries GN=MYH13 PE=4 SV=1 (tr|W5P8Z5|W5P8Z5_SHEEP)	MYH13	0	tr|W5P8Z5|W5P8Z5_SHEEP	ENSOARG00000006444	MYH13	myosin, heavy chain 13, skeletal muscle [Source:HGNC Symbol;Acc:HGNC:7571]	ENSG00000006788	MYH13	223 kDa	3.9964	1.7679	0	0.018	0.015	0	1	1	0.98	5	3	0	5	3	0
1353	Uncharacterized protein OS=Ovis aries GN=SLC46A2 PE=4 SV=1	SLC46A2	0	tr|W5P8Z6|W5P8Z6_SHEEP	ENSOARG00000006452	SLC46A2	solute carrier family 46 member 2 [Source:HGNC Symbol;Acc:HGNC:16055]	ENSG00000119457	SLC46A2	68 kDa	1.3865	0	0	0.037	0	0	1	0	0	2	0	0	2	0	0
511	Uncharacterized protein OS=Ovis aries GN=RPL29 PE=4 SV=1	RPL29	0	tr|W5P900|W5P900_SHEEP	ENSOARG00000006456	RPL29	ribosomal protein L29 [Source:HGNC Symbol;Acc:HGNC:10331]	ENSG00000162244	RPL29	17 kDa	8.5952	7.0569	8.2868	0.19	0.19	0.19	1	1	1	10	8	9	3	3	3
564	Uncharacterized protein OS=Ovis aries GN=NOP56 PE=4 SV=1	NOP56	0	tr|W5P916|W5P916_SHEEP	ENSOARG00000006470	NOP56	NOP56 ribonucleoprotein [Source:HGNC Symbol;Acc:HGNC:15911]	ENSG00000101361	NOP56	67 kDa	6.7749	2.3572	11.606	0.083	0.085	0.09	1	1	1	8	4	9	7	4	8
104	Uncharacterized protein OS=Ovis aries GN=LOC101116249 PE=3 SV=1	LOC101116249	0	tr|W5P918|W5P918_SHEEP	ENSOARG00000006468		Uncharacterized protein [Source:UniProtKB/TrEMBL;Acc:W5P918]	ENSG00000168925	CTRB1	27 kDa	100.12	0	47.101	0.28	0	0.11	1	0	1	107	0	37	7	0	3
722	Cluster of Uncharacterized protein OS=Ovis aries GN=TMEM30A PE=4 SV=1 (tr|W5P931|W5P931_SHEEP)	TMEM30A	0	tr|W5P931|W5P931_SHEEP	ENSOARG00000006481	TMEM30A	transmembrane protein 30A [Source:HGNC Symbol;Acc:HGNC:16667]	ENSG00000112697	TMEM30A	52 kDa	3.3875	0	1.3497	0.033	0	0.069	1	0.16	1	4	0	2	3	0	2
964	Lon protease homolog, mitochondrial OS=Ovis aries GN=LONP1 PE=3 SV=1	LONP1	0	tr|W5P994|W5P994_SHEEP	ENSOARG00000006541	LONP1	lon peptidase 1, mitochondrial [Source:HGNC Symbol;Acc:HGNC:9479]	ENSG00000196365	LONP1	105 kDa	1.3865	0	0.67485	0.021	0	0.012	1	0.42	1	2	0	1	2	0	1
326	Uncharacterized protein OS=Ovis aries GN=LOC101116501 PE=3 SV=1	LOC101116501	0	tr|W5P9B8|W5P9B8_SHEEP	ENSOARG00000006561		Uncharacterized protein [Source:UniProtKB/TrEMBL;Acc:W5P9B8]	ENSG00000168925	CTRB1	28 kDa	27.466	0	17.005	0.2	0	0.25	1	0	1	29	0	17	5	0	4
967	Uncharacterized protein (Fragment) OS=Ovis aries GN=ARHGAP9 PE=4 SV=1	ARHGAP9	0	tr|W5P9F0|W5P9F0_SHEEP	ENSOARG00000006591	ARHGAP9	Rho GTPase activating protein 9 [Source:HGNC Symbol;Acc:HGNC:14130]	ENSG00000123329	ARHGAP9	83 kDa	0	1.1786	0	0	0.033	0	0	1	0.83	0	2	0	0	2	0
565	Uncharacterized protein (Fragment) OS=Ovis aries GN=NDUFC2 PE=4 SV=1	NDUFC2	0	tr|W5P9Q8|W5P9Q8_SHEEP	ENSOARG00000006694		Uncharacterized protein [Source:UniProtKB/TrEMBL;Acc:W5P9Q8]	ENSG00000259112	NDUFC2-KCTD14	14 kDa	10.698	10.519	4.4808	0.17	0.17	0.33	1	1	1	11	8	5	2	2	3
372	Uncharacterized protein (Fragment) OS=Ovis aries GN=KIAA0368 PE=4 SV=1	KIAA0368	0	tr|W5P9U2|W5P9U2_SHEEP	ENSOARG00000006712	KIAA0368	KIAA0368 [Source:HGNC Symbol;Acc:HGNC:29020]	ENSG00000136813	KIAA0368	204 kDa	10.073	5.3038	1.3497	0.061	0.06	0.015	1	1	1	13	9	2	10	9	2
513	Cluster of Small nuclear ribonucleoprotein-associated protein OS=Ovis aries GN=SNRPB PE=3 SV=1 (tr|W5P9V9|W5P9V9_SHEEP)	SNRPB	0	tr|W5P9V9|W5P9V9_SHEEP	ENSOARG00000006740	SNRPB	small nuclear ribonucleoprotein polypeptides B and B1 [Source:HGNC Symbol;Acc:HGNC:11153]	ENSG00000125835	SNRPB	24 kDa	10.427	8.2281	6.0191	0.16	0.095	0.065	1	1	1	12	8	4	5	3	2
180	Uncharacterized protein OS=Ovis aries GN=CHCHD3 PE=4 SV=1	CHCHD3	0	tr|W5P9X2|W5P9X2_SHEEP	ENSOARG00000006757	CHCHD3	coiled-coil-helix-coiled-coil-helix domain containing 3 [Source:HGNC Symbol;Acc:HGNC:21906]	ENSG00000106554	CHCHD3	27 kDa	35.025	19.343	27.371	0.34	0.49	0.51	1	1	1	39	19	34	11	11	15
1266	Casein kinase II subunit beta OS=Ovis aries GN=CSNK2B PE=3 SV=1	CSNK2B	0	tr|W5P9Z9|W5P9Z9_SHEEP	ENSOARG00000006774	CSNK2B	casein kinase 2, beta polypeptide [Source:HGNC Symbol;Acc:HGNC:2460]	ENSG00000204435	CSNK2B	27 kDa	1.6516	1.7679	0.67485	0.038	0.14	0.047	0.87	1	0.98	2	3	1	1	3	1
1378	Uncharacterized protein (Fragment) OS=Ovis aries GN=SPCS3 PE=4 SV=1	SPCS3	0	tr|W5PA30|W5PA30_SHEEP	ENSOARG00000006804	SPCS3	signal peptidase complex subunit 3 [Source:HGNC Symbol;Acc:HGNC:26212]	ENSG00000129128	SPCS3	16 kDa	0	1.1786	0.67485	0	0.16	0.068	0.45	1	0.56	0	2	1	0	2	1
450	Uncharacterized protein OS=Ovis aries GN=ZC3H7A PE=4 SV=1	ZC3H7A	0	tr|W5PA36|W5PA36_SHEEP	ENSOARG00000006808	ZC3H7A	zinc finger CCCH-type containing 7A [Source:HGNC Symbol;Acc:HGNC:30959]	ENSG00000122299	ZC3H7A	110 kDa	8.3247	9.4067	3.1311	0.096	0.097	0.037	1	1	1	11	10	3	10	10	3
1047	Uncharacterized protein OS=Ovis aries GN=DIMT1 PE=3 SV=1	DIMT1	0	tr|W5PA67|W5PA67_SHEEP	ENSOARG00000006840	DIMT1	DIM1 dimethyladenosine transferase 1 homolog [Source:HGNC Symbol;Acc:HGNC:30217]	ENSG00000086189	DIMT1	35 kDa	0	1.7679	0	0	0.11	0	0.07	1	0	0	3	0	0	3	0
806	Cluster of Uncharacterized protein (Fragment) OS=Ovis aries PE=3 SV=1 (tr|W5PA75|W5PA75_SHEEP)	N/A	0	tr|W5PA75|W5PA75_SHEEP						34 kDa	4.6897	1.1786	1.3497	0.15	0.15	0.11	1	1	1	6	2	2	5	2	2
455	Kinesin-like protein (Fragment) OS=Ovis aries GN=KIF2A PE=3 SV=1	KIF2A	0	tr|W5PAF9|W5PAF9_SHEEP	ENSOARG00000006919	KIF2A	kinesin heavy chain member 2A [Source:HGNC Symbol;Acc:HGNC:6318]	ENSG00000068796	KIF2A	78 kDa	11.549	7.0717	14.063	0.11	0.12	0.094	1	1	1	14	12	11	8	8	9
1199	Lysine--tRNA ligase OS=Ovis aries GN=KARS PE=3 SV=1	KARS	0	tr|W5PAG0|W5PAG0_SHEEP	ENSOARG00000006928	KARS	lysyl-tRNA synthetase [Source:HGNC Symbol;Acc:HGNC:6215]	ENSG00000065427	KARS	65 kDa	2.7786	0	0	0.028	0	0	0.99	0.28	0.06	3	0	0	2	0	0
488	Uncharacterized protein OS=Ovis aries GN=AKAP2 PE=4 SV=1	AKAP2	0	tr|W5PAI1|W5PAI1_SHEEP	ENSOARG00000006946	AKAP2	A-kinase anchoring protein 2 [Source:HGNC Symbol;Acc:HGNC:372]	ENSG00000241978	AKAP2	127 kDa	0.69327	17.642	0	0.0069	0.13	0	0.89	1	0.39	1	20	0	1	12	0
1188	Uncharacterized protein OS=Ovis aries GN=PSAP PE=4 SV=1	PSAP	0	tr|W5PAJ2|W5PAJ2_SHEEP	ENSOARG00000006957	PSAP	prosaposin [Source:HGNC Symbol;Acc:HGNC:9498]	ENSG00000197746	PSAP	58 kDa	3.5682	1.7605	0	0.03	0.017	0	1	0.51	0	4	1	0	2	1	0
962	Uncharacterized protein (Fragment) OS=Ovis aries GN=TRIM25 PE=4 SV=1	TRIM25	0	tr|W5PAQ3|W5PAQ3_SHEEP	ENSOARG00000007011	TRIM25	tripartite motif containing 25 [Source:HGNC Symbol;Acc:HGNC:12932]	ENSG00000121060	TRIM25	50 kDa	0.69327	2.9391	0	0.03	0.048	0	1	1	0	1	3	0	1	3	0
1072	Uncharacterized protein OS=Ovis aries GN=NDUFA11 PE=4 SV=1	NDUFA11	0	tr|W5PAR2|W5PAR2_SHEEP	ENSOARG00000007018		Uncharacterized protein [Source:UniProtKB/TrEMBL;Acc:W5PAR2]	ENSG00000174886	NDUFA11	15 kDa	4.0019	1.7679	0.67485	0.078	0.24	0.078	0.99	1	0.98	4	3	1	1	2	1
782	Uncharacterized protein (Fragment) OS=Ovis aries GN=LOC101113832 PE=4 SV=1	LOC101113832	0	tr|W5PAT6|W5PAT6_SHEEP	ENSOARG00000007039		Uncharacterized protein [Source:UniProtKB/TrEMBL;Acc:W5PAT6]	ENSG00000188157	AGRN	216 kDa	8.1615	0	0	0.038	0	0	1	0	0.42	10	0	0	8	0	0
1010	Uncharacterized protein OS=Ovis aries GN=COPB2 PE=4 SV=1	COPB2	0	tr|W5PAX6|W5PAX6_SHEEP	ENSOARG00000007072		Uncharacterized protein [Source:UniProtKB/TrEMBL;Acc:W5PAX6]	ENSG00000184432	COPB2	102 kDa	2.0798	1.1786	0	0.018	0.021	0	1	1	0	3	2	0	2	2	0
435	Uncharacterized protein (Fragment) OS=Ovis aries GN=ATP13A1 PE=3 SV=1	ATP13A1	0	tr|W5PB02|W5PB02_SHEEP	ENSOARG00000007097	ATP13A1	ATPase type 13A1 [Source:HGNC Symbol;Acc:HGNC:24215]	ENSG00000105726	ATP13A1	123 kDa	7.8964	8.2503	3.5628	0.085	0.18	0.019	1	1	1	10	14	2	8	14	2
198	Uncharacterized protein (Fragment) OS=Ovis aries GN=NDUFS3 PE=3 SV=1	NDUFS3	0	tr|W5PB27|W5PB27_SHEEP	ENSOARG00000007122	NDUFS3	NADH:ubiquinone oxidoreductase core subunit S3 [Source:HGNC Symbol;Acc:HGNC:7710]	ENSG00000213619	NDUFS3	30 kDa	25.285	24.058	19.759	0.31	0.44	0.48	1	1	1	29	27	26	9	11	11
1272	Uncharacterized protein (Fragment) OS=Ovis aries GN=CDKN2AIP PE=4 SV=1	CDKN2AIP	0	tr|W5PB45|W5PB45_SHEEP	ENSOARG00000007148	CDKN2AIP	CDKN2A interacting protein [Source:HGNC Symbol;Acc:HGNC:24325]	ENSG00000168564	CDKN2AIP	61 kDa	0	1.1786	0	0	0.042	0	0	1	0	0	2	0	0	2	0
1328	Uncharacterized protein (Fragment) OS=Ovis aries GN=PLTP PE=4 SV=1	PLTP	0	tr|W5PB46|W5PB46_SHEEP	ENSOARG00000007141	PLTP	phospholipid transfer protein [Source:HGNC Symbol;Acc:HGNC:9093]	ENSG00000100979	PLTP	56 kDa	2.0798	0	0	0.078	0	0	1	0	0	3	0	0	3	0	0
1133	Uncharacterized protein OS=Ovis aries GN=SRP54 PE=3 SV=1	SRP54	0	tr|W5PB70|W5PB70_SHEEP	ENSOARG00000007160	SRP54	signal recognition particle 54kDa [Source:HGNC Symbol;Acc:HGNC:11301]	ENSG00000100883	SRP54	56 kDa	2.4292	0.58931	0	0.034	0.02	0	1	1	0.18	3	1	0	3	1	0
339	Uncharacterized protein (Fragment) OS=Ovis aries GN=BCAP31 PE=4 SV=1	BCAP31	0	tr|W5PB89|W5PB89_SHEEP	ENSOARG00000007184	BCAP31	B-cell receptor-associated protein 31 [Source:HGNC Symbol;Acc:HGNC:16695]	ENSG00000185825	BCAP31	30 kDa	12.507	22.85	7.1802	0.29	0.28	0.23	1	1	1	15	17	9	7	10	5
841	Uncharacterized protein OS=Ovis aries GN=SKAP1 PE=4 SV=1	SKAP1	0	tr|W5PBB0|W5PBB0_SHEEP	ENSOARG00000007203	SKAP1	src kinase associated phosphoprotein 1 [Source:HGNC Symbol;Acc:HGNC:15605]	ENSG00000141293	SKAP1	31 kDa	2.7786	2.3572	2.6994	0.089	0.16	0.12	1	1	1	3	4	4	3	4	3
661	Uncharacterized protein (Fragment) OS=Ovis aries GN=CD74 PE=4 SV=1	CD74	0	tr|W5PBE0|W5PBE0_SHEEP	ENSOARG00000007229	CD74	CD74 molecule, major histocompatibility complex, class II invariant chain [Source:HGNC Symbol;Acc:HGNC:1697]	ENSG00000019582	CD74	33 kDa	9.7342	0.58931	2.0246	0.11	0.048	0.085	1	0.95	1	11	1	3	5	1	3
1100	Uncharacterized protein (Fragment) OS=Ovis aries GN=ISG17 PE=4 SV=1	ISG17	0	tr|W5PBE1|W5PBE1_SHEEP	ENSOARG00000007233	ISG15	interferon stimulated gene 17 [Source:RefSeq peptide;Acc:NP_001009735]	ENSG00000187608	ISG15	18 kDa	3.3875	1.7679	0.67485	0.14	0.22	0.054	1	1	0.98	4	3	1	2	3	1
228	Uncharacterized protein OS=Ovis aries GN=EFR3A PE=4 SV=1	EFR3A	0	tr|W5PBF2|W5PBF2_SHEEP	ENSOARG00000007240	EFR3A	EFR3 homolog A [Source:HGNC Symbol;Acc:HGNC:28970]	ENSG00000132294	EFR3A	95 kDa	23.966	29.332	4.0491	0.24	0.23	0.081	1	1	1	30	28	6	19	16	6
148	Uncharacterized protein (Fragment) OS=Ovis aries GN=TUBGCP3 PE=4 SV=1	TUBGCP3	0	tr|W5PBG7|W5PBG7_SHEEP	ENSOARG00000007259	TUBGCP3	tubulin gamma complex associated protein 3 [Source:HGNC Symbol;Acc:HGNC:18598]	ENSG00000126216	TUBGCP3	100 kDa	32.657	49.361	13.254	0.23	0.34	0.14	1	1	1	38	60	18	19	29	11
1265	Uncharacterized protein OS=Ovis aries GN=PPP2R3C PE=4 SV=1	PPP2R3C	0	tr|W5PBL2|W5PBL2_SHEEP	ENSOARG00000007299	PPP2R3C	protein phosphatase 2 regulatory subunit B'', gamma [Source:HGNC Symbol;Acc:HGNC:17485]	ENSG00000092020	PPP2R3C	53 kDa	0	1.7679	0	0	0.068	0	0.08	1	0	0	3	0	0	3	0
107	Uncharacterized protein (Fragment) OS=Ovis aries GN=RPL11 PE=3 SV=1	RPL11	0	tr|W5PBM0|W5PBM0_SHEEP	ENSOARG00000007306	RPL11	ribosomal protein L11 [Source:HGNC Symbol;Acc:HGNC:10301]	ENSG00000142676	RPL11	20 kDa	65.642	64.65	46.535	0.31	0.3	0.34	1	1	1	71	31	46	7	7	8
259	Uncharacterized protein (Fragment) OS=Ovis aries GN=CD1E PE=4 SV=1	CD1E	0	tr|W5PBM2|W5PBM2_SHEEP	ENSOARG00000007307	CD1E	CD1e molecule [Source:HGNC Symbol;Acc:HGNC:1638]	ENSG00000158488	CD1E	44 kDa	16.69	28.094	10.311	0.14	0.19	0.17	1	1	1	19	24	12	7	7	7
119	Cluster of Uncharacterized protein (Fragment) OS=Ovis aries GN=RPS14 PE=3 SV=1 (tr|W5PBP1|W5PBP1_SHEEP)	RPS14	0	tr|W5PBP1|W5PBP1_SHEEP						17 kDa	60.694	30.893	55.387	0.41	0.34	0.41	1	1	1	66	17	46	10	4	10
621	Uncharacterized protein OS=Ovis aries GN=MTCH2 PE=3 SV=1	MTCH2	0	tr|W5PBQ7|W5PBQ7_SHEEP	ENSOARG00000007337	MTCH2	mitochondrial carrier 2 [Source:HGNC Symbol;Acc:HGNC:17587]	ENSG00000109919	MTCH2	33 kDa	8.5054	1.7679	2.6994	0.22	0.1	0.16	1	1	1	11	3	4	6	3	4
307	Cluster of Uncharacterized protein (Fragment) OS=Ovis aries GN=CEP70 PE=4 SV=1 (tr|W5PBS0|W5PBS0_SHEEP)	CEP70	0	tr|W5PBS0|W5PBS0_SHEEP	ENSOARG00000007346	CEP70	centrosomal protein 70kDa [Source:HGNC Symbol;Acc:HGNC:29972]	ENSG00000114107	CEP70	70 kDa	7.8176	12.957	8.7731	0.08	0.18	0.19	1	1	1	9	20	13	6	11	10
436	Uncharacterized protein OS=Ovis aries GN=NIPSNAP3A PE=4 SV=1	NIPSNAP3A	0	tr|W5PBU5|W5PBU5_SHEEP	ENSOARG00000007371	NIPSNAP3A	nipsnap homolog 3A (C. elegans) [Source:HGNC Symbol;Acc:HGNC:23619]	ENSG00000136783	NIPSNAP3A	29 kDa	11.2	12.353	1.3497	0.29	0.48	0.13	1	1	1	14	15	2	6	10	2
204	60S ribosomal protein L36 OS=Ovis aries GN=RPL36 PE=3 SV=1	RPL36	0	tr|W5PBV8|W5PBV8_SHEEP	ENSOARG00000007383		60S ribosomal protein L36 [Source:UniProtKB/TrEMBL;Acc:W5PBV8]	ENSG00000130255	RPL36	12 kDa	33.717	23.38	26.399	0.3	0.3	0.33	1	1	1	38	16	26	5	4	6
980	Uncharacterized protein OS=Ovis aries GN=FAR1 PE=4 SV=1	FAR1	0	tr|W5PBX4|W5PBX4_SHEEP	ENSOARG00000007397	FAR1	fatty acyl-CoA reductase 1 [Source:HGNC Symbol;Acc:HGNC:26222]	ENSG00000197601	FAR1	59 kDa	2.7731	1.1786	0	0.076	0.049	0	1	1	0.11	4	2	0	4	2	0
91	Structural maintenance of chromosomes protein OS=Ovis aries GN=SMC2 PE=3 SV=1	SMC2	0	tr|W5PBX7|W5PBX7_SHEEP	ENSOARG00000007399	SMC2	structural maintenance of chromosomes 2 [Source:HGNC Symbol;Acc:HGNC:14011]	ENSG00000136824	SMC2	136 kDa	58.884	44.676	43.538	0.28	0.25	0.18	1	1	1	71	46	35	35	33	28
918	Cluster of Uncharacterized protein OS=Ovis aries GN=AKR1B1 PE=4 SV=1 (tr|W5PC00|W5PC00_SHEEP)	AKR1B1	0	tr|W5PC00|W5PC00_SHEEP	ENSOARG00000007414		Uncharacterized protein [Source:UniProtKB/TrEMBL;Acc:W5PC00]	ENSG00000085662	AKR1B1	36 kDa	3.0381	0	0	0.073	0	0	1	0	0	4	0	0	4	0	0
413	Cluster of Uncharacterized protein (Fragment) OS=Ovis aries GN=CHD4 PE=4 SV=1 (tr|W5PC02|W5PC02_SHEEP)	CHD4	0	tr|W5PC02|W5PC02_SHEEP	ENSOARG00000007398	CHD4	chromodomain helicase DNA binding protein 4 [Source:HGNC Symbol;Acc:HGNC:1919]	ENSG00000111642	CHD4	215 kDa	1.7359	6.4824	0	0.0069	0.052	0	1	1	0.76	2	11	0	2	11	0
622	Uncharacterized protein OS=Ovis aries GN=DNAJB6 PE=4 SV=1	DNAJB6	0	tr|W5PC44|W5PC44_SHEEP	ENSOARG00000007460	DNAJB6	DnaJ heat shock protein family (Hsp40) member B6 [Source:HGNC Symbol;Acc:HGNC:14888]	ENSG00000105993	DNAJB6	30 kDa	3.4718	4.1177	7.1802	0.089	0.11	0.15	1	1	1	4	5	9	3	3	4
68	Uncharacterized protein OS=Ovis aries GN=SPTA1 PE=4 SV=1	SPTA1	0	tr|W5PC91|W5PC91_SHEEP	ENSOARG00000007488	SPTA1	spectrin, alpha, erythrocytic 1 [Source:HGNC Symbol;Acc:HGNC:11272]	ENSG00000163554	SPTA1	281 kDa	135.04	5.8931	3.3743	0.37	0.049	0.02	1	1	1	163	10	5	85	10	5
1248	Uncharacterized protein OS=Ovis aries GN=CDK5RAP3 PE=4 SV=1	CDK5RAP3	0	tr|W5PCA6|W5PCA6_SHEEP	ENSOARG00000007516	CDK5RAP3	CDK5 regulatory subunit associated protein 3 [Source:HGNC Symbol;Acc:HGNC:18673]	ENSG00000108465	CDK5RAP3	57 kDa	0.69327	1.1786	1.3497	0.02	0.042	0.048	0.99	1	1	1	2	2	1	2	2
344	Uncharacterized protein (Fragment) OS=Ovis aries GN=DNAJC9 PE=4 SV=1	DNAJC9	0	tr|W5PCB1|W5PCB1_SHEEP	ENSOARG00000007522	DNAJC9	DnaJ heat shock protein family (Hsp40) member C9 [Source:HGNC Symbol;Acc:HGNC:19123]	ENSG00000213551	DNAJC9	30 kDa	5.4728	11.182	17.625	0.13	0.28	0.24	1	1	1	6	15	13	3	7	8
1192	Uncharacterized protein OS=Ovis aries GN=LPAR2 PE=3 SV=1	LPAR2	0	tr|W5PCD3|W5PCD3_SHEEP	ENSOARG00000007549	LPAR2	lysophosphatidic acid receptor 2 [Source:HGNC Symbol;Acc:HGNC:3168]	ENSG00000064547	LPAR2	39 kDa	0	2.9391	0	0	0.043	0	0.13	1	0	0	3	0	0	3	0
451	Uncharacterized protein OS=Ovis aries GN=UBTF PE=4 SV=1	UBTF	0	tr|W5PCE5|W5PCE5_SHEEP	ENSOARG00000007557	UBTF	upstream binding transcription factor, RNA polymerase I [Source:HGNC Symbol;Acc:HGNC:12511]	ENSG00000108312	UBTF	84 kDa	0.69327	5.8931	11.175	0.024	0.14	0.074	1	1	1	1	10	10	1	8	6
1145	Uncharacterized protein OS=Ovis aries GN=C19orf70 PE=4 SV=1	C19orf70	0	tr|W5PCE9|W5PCE9_SHEEP	ENSOARG00000007562	C19orf70	chromosome 19 open reading frame 70 [Source:HGNC Symbol;Acc:HGNC:33702]	ENSG00000174917	C19orf70	13 kDa	1.6516	1.7605	2.0246	0.19	0.076	0.46	1	0.97	1	2	1	3	2	1	3
547	Uncharacterized protein OS=Ovis aries GN=RBM14 PE=4 SV=1	RBM14	0	tr|W5PCF3|W5PCF3_SHEEP	ENSOARG00000007565	RBM14	RNA binding motif protein 14 [Source:HGNC Symbol;Acc:HGNC:14219]	ENSG00000239306	RBM14	69 kDa	2.6942	23.439	0	0.018	0.14	0	1	1	0	3	18	0	3	10	0
1092	Uncharacterized protein OS=Ovis aries GN=TAP2 PE=3 SV=1	TAP2	0	tr|W5PCG2|W5PCG2_SHEEP	ENSOARG00000007573		Uncharacterized protein [Source:UniProtKB/TrEMBL;Acc:W5PCG2]	ENSG00000204267	TAP2	79 kDa	1.3865	2.3572	0	0.031	0.078	0	1	1	0	2	4	0	2	4	0
437	Uncharacterized protein OS=Ovis aries GN=DNTT PE=4 SV=1	DNTT	0	tr|W5PCG3|W5PCG3_SHEEP	ENSOARG00000007571	DNTT	DNA nucleotidylexotransferase [Source:HGNC Symbol;Acc:HGNC:2983]	ENSG00000107447	DNTT	59 kDa	5.1234	9.4215	3.806	0.056	0.22	0.086	1	1	1	6	14	4	5	9	4
642	Uncharacterized protein OS=Ovis aries PE=4 SV=1	N/A	0	tr|W5PCJ3|W5PCJ3_SHEEP						45 kDa	5.3884	2.9391	9.5819	0.05	0.052	0.11	1	1	1	6	3	6	2	2	4
361	Uncharacterized protein OS=Ovis aries GN=HNRNPR PE=4 SV=1	HNRNPR	0	tr|W5PCK4|W5PCK4_SHEEP	ENSOARG00000007609	HNRNPR	heterogeneous nuclear ribonucleoprotein R [Source:HGNC Symbol;Acc:HGNC:5047]	ENSG00000125944	HNRNPR	71 kDa	18.763	11.771	10.311	0.13	0.21	0.1	1	1	1	21	16	12	9	11	6
576	Cluster of Uncharacterized protein OS=Ovis aries GN=ACSL1 PE=4 SV=1 (tr|W5PCL4|W5PCL4_SHEEP)	ACSL1	0	tr|W5PCL4|W5PCL4_SHEEP	ENSOARG00000007614	ACSL1	acyl-CoA synthetase long-chain family member 1 [Source:HGNC Symbol;Acc:HGNC:3569]	ENSG00000151726	ACSL1	82 kDa	4.1596	7.0643	0	0.067	0.14	0	1	1	0	6	10	0	5	8	0
1053	Uncharacterized protein OS=Ovis aries GN=NOP2 PE=4 SV=1	NOP2	0	tr|W5PCN4|W5PCN4_SHEEP	ENSOARG00000007641	NOP2	NOP2 nucleolar protein [Source:HGNC Symbol;Acc:HGNC:7867]	ENSG00000111641	NOP2	91 kDa	0	1.1786	1.3497	0	0.028	0.035	0.47	1	1	0	2	2	0	2	2
36	Cluster of Uncharacterized protein OS=Ovis aries GN=SLC25A4 PE=3 SV=1 (tr|W5PCQ8|W5PCQ8_SHEEP)	SLC25A4	0	tr|W5PCQ8|W5PCQ8_SHEEP	ENSOARG00000007666	SLC25A4	Ovis aries solute carrier family 25 (mitochondrial carrier; adenine nucleotide translocator), member 4 (SLC25A4), mRNA. [Source:RefSeq mRNA;Acc:NM_001127278]	ENSG00000151729	SLC25A4	33 kDa	102.03	167.23	58.573	0.44	0.44	0.41	1	1	1	117	97	54	20	22	18
461	Cluster of Uncharacterized protein OS=Ovis aries PE=4 SV=1 (tr|W5PCR3|W5PCR3_SHEEP)	N/A	0	tr|W5PCR3|W5PCR3_SHEEP	ENSOARG00000007662		Uncharacterized protein [Source:UniProtKB/TrEMBL;Acc:W5PCR3]	ENSG00000160633	SAFB	100 kDa	7.8121	8.2355	3.806	0.052	0.043	0.026	1	1	1	10	10	4	8	5	4
1366	Uncharacterized protein OS=Ovis aries GN=PIK3CD PE=4 SV=1	PIK3CD	0	tr|W5PCR4|W5PCR4_SHEEP	ENSOARG00000007664	PIK3CD	phosphatidylinositol-4,5-bisphosphate 3-kinase catalytic subunit delta [Source:HGNC Symbol;Acc:HGNC:8977]	ENSG00000171608	PIK3CD	126 kDa	0.69327	1.1786	0	0.013	0.018	0	0.74	1	0	1	2	0	1	2	0
820	Uncharacterized protein (Fragment) OS=Ovis aries GN=HAUS7 PE=4 SV=1	HAUS7	0	tr|W5PCS8|W5PCS8_SHEEP	ENSOARG00000007682	HAUS7	HAUS augmin like complex subunit 7 [Source:HGNC Symbol;Acc:HGNC:32979]	ENSG00000213397	HAUS7	38 kDa	3.3875	4.1177	2.0246	0.065	0.11	0.06	1	1	1	4	5	3	2	3	2
753	Uncharacterized protein OS=Ovis aries GN=RBM4 PE=4 SV=1	RBM4	0	tr|W5PCU7|W5PCU7_SHEEP	ENSOARG00000007700	RBM4	Uncharacterized protein [Source:UniProtKB/TrEMBL;Acc:W5PCU7]	ENSG00000173933	RBM4	40 kDa	4.8584	4.1103	1.3497	0.11	0.05	0.072	1	1	1	6	3	2	5	3	2
1313	Uncharacterized protein OS=Ovis aries GN=RALGAPA1 PE=4 SV=1	RALGAPA1	0	tr|W5PCV3|W5PCV3_SHEEP	ENSOARG00000007701	RALGAPA1	Ral GTPase activating protein, alpha subunit 1 (catalytic) [Source:HGNC Symbol;Acc:HGNC:17770]	ENSG00000174373	RALGAPA1	231 kDa	0.69327	1.1786	0	0.0039	0.0093	0	0.34	1	0.05	1	2	0	1	2	0
981	Uncharacterized protein (Fragment) OS=Ovis aries GN=KDM1A PE=4 SV=1	KDM1A	0	tr|W5PCX3|W5PCX3_SHEEP	ENSOARG00000007715	KDM1A	lysine (K)-specific demethylase 1A [Source:HGNC Symbol;Acc:HGNC:29079]	ENSG00000004487	KDM1A	84 kDa	0	1.7679	0	0	0.057	0	0.05	1	0	0	3	0	0	3	0
506	Uncharacterized protein OS=Ovis aries PE=4 SV=1	N/A	0	tr|W5PD03|W5PD03_SHEEP	ENSOARG00000007749		Uncharacterized protein [Source:UniProtKB/TrEMBL;Acc:W5PD03]	ENSG00000258674	CTC-260F20.3	29 kDa	8.3477	7.6388	5.8305	0.077	0.12	0.14	1	1	1	9	7	7	3	4	3
1320	Uncharacterized protein (Fragment) OS=Ovis aries GN=RBM15B PE=4 SV=1	RBM15B	0	tr|W5PD08|W5PD08_SHEEP	ENSOARG00000007757	RBM15B	RNA binding motif protein 15B [Source:HGNC Symbol;Acc:HGNC:24303]	ENSG00000259956	RBM15B	69 kDa	0	1.1786	0	0	0.039	0	0.18	1	0	0	2	0	0	2	0
20	Cluster of Elongation factor 1-alpha OS=Ovis aries GN=LOC100125610 PE=3 SV=1 (tr|W5PD15|W5PD15_SHEEP)	LOC100125610	0	tr|W5PD15|W5PD15_SHEEP						50 kDa	156.59	244.95	94.122	0.47	0.56	0.46	1	1	1	179	164	87	19	22	17
1013	alpha-1,2-Mannosidase OS=Ovis aries GN=EDEM1 PE=3 SV=1	EDEM1	0	tr|W5PD16|W5PD16_SHEEP	ENSOARG00000007760	EDEM1	ER degradation enhancer, mannosidase alpha-like 1 [Source:HGNC Symbol;Acc:HGNC:18967]	ENSG00000134109	EDEM1	74 kDa	0.69327	1.1786	0	0.011	0.029	0	0.98	1	0	1	2	0	1	2	0
1247	Uncharacterized protein OS=Ovis aries GN=SKIV2L2 PE=4 SV=1	SKIV2L2	0	tr|W5PD19|W5PD19_SHEEP	ENSOARG00000007764	SKIV2L2	superkiller viralicidic activity 2-like 2 (S. cerevisiae) [Source:HGNC Symbol;Acc:HGNC:18734]	ENSG00000039123	SKIV2L2	118 kDa	1.3865	0.58931	0	0.019	0.0096	0	1	0.97	0	2	1	0	2	1	0
1414	Uncharacterized protein (Fragment) OS=Ovis aries GN=MANF PE=4 SV=1	MANF	0	tr|W5PD32|W5PD32_SHEEP	ENSOARG00000007779	MANF	mesencephalic astrocyte-derived neurotrophic factor [Source:HGNC Symbol;Acc:HGNC:15461]	ENSG00000145050	MANF	21 kDa	0	1.1786	0	0	0.059	0	0	1	0	0	2	0	0	2	0
1420	Uncharacterized protein OS=Ovis aries GN=DCTN4 PE=4 SV=1	DCTN4	0	tr|W5PD33|W5PD33_SHEEP	ENSOARG00000007777	DCTN4	dynactin subunit 4 [Source:HGNC Symbol;Acc:HGNC:15518]	ENSG00000132912	DCTN4	53 kDa	0	1.1786	0	0	0.06	0	0	1	0	0	2	0	0	2	0
1086	Cluster of Uncharacterized protein OS=Ovis aries GN=GIT1 PE=4 SV=1 (tr|W5PD41|W5PD41_SHEEP)	GIT1	0	tr|W5PD41|W5PD41_SHEEP	ENSOARG00000007782	GIT1	G protein-coupled receptor kinase interacting ArfGAP 1 [Source:HGNC Symbol;Acc:HGNC:4272]	ENSG00000108262	GIT1	84 kDa	0.69327	1.1786	0.67485	0.012	0.021	0.02	0.97	1	0.9	1	2	1	1	2	1
842	Uncharacterized protein OS=Ovis aries GN=ARRB2 PE=4 SV=1	ARRB2	0	tr|W5PD58|W5PD58_SHEEP	ENSOARG00000007797	ARRB2	arrestin, beta 2 [Source:HGNC Symbol;Acc:HGNC:712]	ENSG00000141480	ARRB2	46 kDa	1.7359	2.9465	0.67485	0.029	0.19	0.029	0.74	1	1	2	5	1	2	5	1
783	Uncharacterized protein OS=Ovis aries GN=CALD1 PE=4 SV=1	CALD1	0	tr|W5PD77|W5PD77_SHEEP	ENSOARG00000007819	CALD1	caldesmon 1 [Source:HGNC Symbol;Acc:HGNC:1441]	ENSG00000122786	CALD1	94 kDa	4.8639	0.58931	1.3497	0.065	0.0087	0.031	1	0.79	1	5	1	2	5	1	2
1093	Non-specific protein-tyrosine kinase (Fragment) OS=Ovis aries GN=SYK PE=4 SV=1	SYK	0	tr|W5PD78|W5PD78_SHEEP	ENSOARG00000007814	SYK	spleen tyrosine kinase [Source:HGNC Symbol;Acc:HGNC:11491]	ENSG00000165025	SYK	72 kDa	0.69327	2.9465	0.67485	0.013	0.12	0.019	0.56	1	0.98	1	6	1	1	5	1
263	Uncharacterized protein OS=Ovis aries GN=SLC4A1 PE=4 SV=1	SLC4A1	0	tr|W5PD87|W5PD87_SHEEP	ENSOARG00000007821	SLC4A1	solute carrier family 4 (anion exchanger), member 1 (Diego blood group) [Source:HGNC Symbol;Acc:HGNC:11027]	ENSG00000004939	SLC4A1	104 kDa	39.605	4.1177	1.3497	0.23	0.035	0.013	1	1	0.96	43	5	2	19	4	1
1001	Uncharacterized protein OS=Ovis aries GN=PPAP2B PE=4 SV=1	PPAP2B	0	tr|W5PD88|W5PD88_SHEEP	ENSOARG00000007826	PLPP3	phospholipid phosphatase 3 [Source:HGNC Symbol;Acc:HGNC:9229]	ENSG00000162407	PLPP3	35 kDa	4.8584	0	0.67485	0.15	0	0.038	1	0.63	0.98	6	0	1	4	0	1
273	Uncharacterized protein OS=Ovis aries GN=AUH PE=3 SV=1	AUH	0	tr|W5PD90|W5PD90_SHEEP	ENSOARG00000007832	AUH	AU RNA binding protein/enoyl-CoA hydratase [Source:HGNC Symbol;Acc:HGNC:890]	ENSG00000148090	AUH	24 kDa	25.906	10.585	12.713	0.37	0.3	0.25	1	1	1	30	12	9	9	9	5
811	Uncharacterized protein OS=Ovis aries GN=DHX29 PE=4 SV=1	DHX29	0	tr|W5PDA3|W5PDA3_SHEEP	ENSOARG00000007827	DHX29	DEAH (Asp-Glu-Ala-His) box polypeptide 29 [Source:HGNC Symbol;Acc:HGNC:15815]	ENSG00000067248	DHX29	155 kDa	1.3865	2.9465	1.7814	0.015	0.038	0.0088	1	1	0.98	2	5	1	2	5	1
232	Uncharacterized protein (Fragment) OS=Ovis aries GN=LOC780467 PE=4 SV=1	LOC780467	0	tr|W5PDB9|W5PDB9_SHEEP	ENSOARG00000007855		Uncharacterized protein [Source:UniProtKB/TrEMBL;Acc:W5PDB9]	ENSG00000109475	RPL34	15 kDa	32.004	30.244	17.68	0.27	0.26	0.27	1	1	1	34	14	18	5	4	5
283	Cluster of Uncharacterized protein OS=Ovis aries GN=LCP1 PE=4 SV=1 (tr|W5PDC8|W5PDC8_SHEEP)	LCP1	0	tr|W5PDC8|W5PDC8_SHEEP	ENSOARG00000007864	LCP1	lymphocyte cytosolic protein 1 (L-plastin) [Source:HGNC Symbol;Acc:HGNC:6528]	ENSG00000136167	LCP1	72 kDa	14.496	6.4824	10.798	0.12	0.17	0.27	1	1	1	17	11	16	8	9	14
945	Uncharacterized protein (Fragment) OS=Ovis aries GN=GATAD2A PE=4 SV=1	GATAD2A	0	tr|W5PDE0|W5PDE0_SHEEP	ENSOARG00000007874	GATAD2A	GATA zinc finger domain containing 2A [Source:HGNC Symbol;Acc:HGNC:29989]	ENSG00000167491	GATAD2A	69 kDa	0	2.3572	0	0	0.075	0	0.2	1	0.12	0	4	0	0	4	0
128	Cluster of Glyceraldehyde-3-phosphate dehydrogenase OS=Ovis aries GN=GAPDH PE=3 SV=1 (tr|W5PDG3|W5PDG3_SHEEP)	GAPDH	0	tr|W5PDG3|W5PDG3_SHEEP						36 kDa	25.989	117.12	22.106	0.29	0.55	0.24	1	1	1	28	67	18	9	16	7
1094	Uncharacterized protein OS=Ovis aries GN=NUP160 PE=4 SV=1	NUP160	0	tr|W5PDN8|W5PDN8_SHEEP	ENSOARG00000007967	NUP160	nucleoporin 160kDa [Source:HGNC Symbol;Acc:HGNC:18017]	ENSG00000030066	NUP160	159 kDa	0	2.9465	0	0	0.052	0	0.34	1	0	0	5	0	0	5	0
1454	Uncharacterized protein (Fragment) OS=Ovis aries GN=C1QC PE=4 SV=1	C1QC	0	tr|W5PDQ9|W5PDQ9_SHEEP	ENSOARG00000007991	C1QC	complement component 1, q subcomponent, C chain [Source:HGNC Symbol;Acc:HGNC:1245]	ENSG00000159189	C1QC	29 kDa	1.3865	0	1.7814	0.081	0	0.037	1	0	0.98	2	0	1	2	0	1
1448	Uncharacterized protein OS=Ovis aries GN=NCAPG2 PE=4 SV=1	NCAPG2	0	tr|W5PDR9|W5PDR9_SHEEP	ENSOARG00000007995	NCAPG2	non-SMC condensin II complex subunit G2 [Source:HGNC Symbol;Acc:HGNC:21904]	ENSG00000146918	NCAPG2	130 kDa	0.69327	1.1786	0	0.011	0.023	0	0.92	1	0.1	1	2	0	1	2	0
1230	Uncharacterized protein OS=Ovis aries GN=SEC24C PE=4 SV=1	SEC24C	0	tr|W5PDT0|W5PDT0_SHEEP	ENSOARG00000007968	SEC24C	SEC24 homolog C, COPII coat complex component [Source:HGNC Symbol;Acc:HGNC:10705]	ENSG00000176986	SEC24C	121 kDa	0	1.1786	0	0	0.021	0	0.1	1	0	0	2	0	0	2	0
1291	Uncharacterized protein OS=Ovis aries GN=PHF2 PE=4 SV=1	PHF2	0	tr|W5PDU1|W5PDU1_SHEEP	ENSOARG00000008012	PHF2	PHD finger protein 2 [Source:HGNC Symbol;Acc:HGNC:8920]	ENSG00000197724	PHF2	124 kDa	0	1.1786	0	0	0.021	0	0	1	0	0	2	0	0	2	0
1300	Uncharacterized protein (Fragment) OS=Ovis aries GN=LRCH1 PE=4 SV=1	LRCH1	0	tr|W5PDU6|W5PDU6_SHEEP	ENSOARG00000008014	LRCH1	leucine-rich repeats and calponin homology (CH) domain containing 1 [Source:HGNC Symbol;Acc:HGNC:20309]	ENSG00000136141	LRCH1	75 kDa	1.6516	1.1786	0	0.02	0.033	0	0.87	1	0	2	3	0	2	3	0
591	Uncharacterized protein OS=Ovis aries GN=SORBS2 PE=4 SV=1	SORBS2	0	tr|W5PDV0|W5PDV0_SHEEP	ENSOARG00000008022	SORBS2	sorbin and SH3 domain containing 2 [Source:HGNC Symbol;Acc:HGNC:24098]	ENSG00000154556	SORBS2	53 kDa	12.772	0	3.806	0.071	0	0.051	1	0	1	15	0	4	4	0	2
308	Condensin complex subunit 1 OS=Ovis aries GN=NCAPD2 PE=3 SV=1	NCAPD2	0	tr|W5PDW6|W5PDW6_SHEEP	ENSOARG00000008036	NCAPD2	non-SMC condensin I complex subunit D2 [Source:HGNC Symbol;Acc:HGNC:24305]	ENSG00000010292	NCAPD2	156 kDa	12.744	19.425	1.3497	0.15	0.19	0.022	1	1	1	18	27	2	16	21	2
1346	Uncharacterized protein (Fragment) OS=Ovis aries GN=GSK3A PE=4 SV=1	GSK3A	0	tr|W5PDY0|W5PDY0_SHEEP	ENSOARG00000008052			ENSG00000268643	AC006486.9	48 kDa	0.69327	1.7679	0	0.022	0.1	0	0.92	1	0	1	3	0	1	3	0
138	Cluster of Uncharacterized protein OS=Ovis aries PE=3 SV=1 (tr|W5PDZ7|W5PDZ7_SHEEP)	N/A	0	tr|W5PDZ7|W5PDZ7_SHEEP						9 kDa	43.137	60.614	35.36	0.58	0.5	0.54	1	1	1	47	34	36	9	7	9
584	Uncharacterized protein OS=Ovis aries GN=NDUFS4 PE=4 SV=1	NDUFS4	0	tr|W5PE07|W5PE07_SHEEP	ENSOARG00000008081	NDUFS4	NADH:ubiquinone oxidoreductase subunit S4 [Source:HGNC Symbol;Acc:HGNC:7711]	ENSG00000164258	NDUFS4	19 kDa	4.6952	3.5284	5.8305	0.15	0.21	0.15	1	1	1	5	4	7	2	3	3
456	Uncharacterized protein OS=Ovis aries GN=PELP1 PE=4 SV=1		0	tr|W5PE21|W5PE21_SHEEP	ENSOARG00000008090	PELP1	proline, glutamate and leucine rich protein 1 [Source:HGNC Symbol;Acc:HGNC:30134]	ENSG00000141456	PELP1	117 kDa	13.201	6.475	0.67485	0.12	0.091	0.012	1	1	1	16	9	1	9	7	1
1389	Uncharacterized protein OS=Ovis aries GN=LOC101103454 PE=3 SV=1	LOC101103454	0	tr|W5PE30|W5PE30_SHEEP	ENSOARG00000008105		Uncharacterized protein [Source:UniProtKB/TrEMBL;Acc:W5PE30]	ENSG00000219073	CELA3B	29 kDa	5.0445	0	0.67485	0.064	0	0.038	0.98	0	0.7	6	0	1	2	0	1
494	Uncharacterized protein (Fragment) OS=Ovis aries GN=IFITM1 PE=4 SV=1	IFITM1	0	tr|W5PE37|W5PE37_SHEEP						14 kDa	14.182	6.9902	7.1802	0.18	0.13	0.19	1	0.98	1	15	4	9	2	2	3
1052	Uncharacterized protein OS=Ovis aries GN=C9orf89 PE=4 SV=1	C9orf89	0	tr|W5PE52|W5PE52_SHEEP	ENSOARG00000008125	CARD19	caspase recruitment domain family member 19 [Source:HGNC Symbol;Acc:HGNC:28148]	ENSG00000165233	CARD19	27 kDa	4.0862	0	2.6994	0.12	0	0.12	1	0.21	1	4	0	4	3	0	3
796	DNA primase OS=Ovis aries GN=PRIM1 PE=3 SV=1	PRIM1	0	tr|W5PEB9|W5PEB9_SHEEP	ENSOARG00000008185	PRIM1	primase, DNA, polypeptide 1 (49kDa) [Source:HGNC Symbol;Acc:HGNC:9369]	ENSG00000198056	PRIM1	49 kDa	1.3865	1.1786	0	0.043	0.06	0	1	1	0.26	2	2	0	2	2	0
864	Annexin OS=Ovis aries GN=ANXA6 PE=3 SV=1	ANXA6	0	tr|W5PEC3|W5PEC3_SHEEP	ENSOARG00000008188	ANXA6	annexin A6 [Source:HGNC Symbol;Acc:HGNC:544]	ENSG00000197043	ANXA6	84 kDa	0.69327	0	1.3497	0.012	0	0.033	0.98	0.48	1	1	0	2	1	0	2
825	Dolichyl-diphosphooligosaccharide--protein glycosyltransferase subunit 1 OS=Ovis aries GN=LOC101123268 PE=3 SV=1	LOC101123268	0	tr|W5PEC5|W5PEC5_SHEEP	ENSOARG00000008196		Dolichyl-diphosphooligosaccharide--protein glycosyltransferase subunit 1 [Source:UniProtKB/TrEMBL;Acc:W5PEC5]	ENSG00000163902	RPN1	69 kDa	8.0826	4.7071	0.67485	0.053	0.067	0.016	1	1	0.99	9	6	1	4	4	1
474	Uncharacterized protein OS=Ovis aries GN=CEP63 PE=4 SV=1	CEP63	0	tr|W5PEC9|W5PEC9_SHEEP	ENSOARG00000008193	CEP63	centrosomal protein 63kDa [Source:HGNC Symbol;Acc:HGNC:25815]	ENSG00000182923	CEP63	88 kDa	2.0009	6.475	3.3743	0.016	0.12	0.063	0.99	1	1	2	9	5	2	7	4
301	DNA ligase OS=Ovis aries GN=LIG3 PE=3 SV=1	LIG3	0	tr|W5PED1|W5PED1_SHEEP	ENSOARG00000008197	LIG3	ligase III, DNA, ATP-dependent [Source:HGNC Symbol;Acc:HGNC:6600]	ENSG00000005156	LIG3	114 kDa	6.5154	8.8396	28.557	0.044	0.15	0.12	1	1	1	7	15	21	6	14	16
1005	Pescadillo homolog OS=Ovis aries GN=PES1 PE=3 SV=1		0	tr|W5PEF1|W5PEF1_SHEEP	ENSOARG00000008214	PES1	pescadillo ribosomal biogenesis factor 1 [Source:HGNC Symbol;Acc:HGNC:8848]	ENSG00000100029	PES1	61 kDa	2.0798	0	0	0.045	0	0	1	0	0.06	3	0	0	3	0	0
557	Cluster of Uncharacterized protein OS=Ovis aries GN=CETN2 PE=4 SV=1 (tr|W5PEG1|W5PEG1_SHEEP)	CETN2	0	tr|W5PEG1|W5PEG1_SHEEP	ENSOARG00000008227	CETN2	Ovis aries centrin, EF-hand protein, 2 (CETN2), mRNA. [Source:RefSeq mRNA;Acc:NM_001163594]	ENSG00000147400	CETN2	20 kDa	2.0853	5.8857	6.0737	0.15	0.41	0.32	1	1	1	2	8	9	2	7	5
612	Signal recognition particle subunit SRP68 OS=Ovis aries GN=SRP68 PE=3 SV=1	SRP68	0	tr|W5PEH7|W5PEH7_SHEEP	ENSOARG00000008242	SRP68	signal recognition particle 68kDa [Source:HGNC Symbol;Acc:HGNC:11302]	ENSG00000167881	SRP68	71 kDa	6.2449	2.3572	4.724	0.11	0.094	0.078	1	1	1	8	4	7	7	4	4
928	Uncharacterized protein (Fragment) OS=Ovis aries GN=RB1 PE=4 SV=1	RB1	0	tr|W5PEI6|W5PEI6_SHEEP	ENSOARG00000008246	RB1	retinoblastoma 1 [Source:HGNC Symbol;Acc:HGNC:9884]	ENSG00000139687	RB1	107 kDa	0	2.3572	0	0	0.068	0	0.24	1	0.39	0	4	0	0	4	0
311	Uncharacterized protein OS=Ovis aries GN=RGS19 PE=4 SV=1	RGS19	0	tr|W5PEJ0|W5PEJ0_SHEEP	ENSOARG00000008258	RGS19	regulator of G-protein signaling 19 [Source:HGNC Symbol;Acc:HGNC:13735]	ENSG00000171700	RGS19	23 kDa	25.815	13.517	8.0982	0.32	0.33	0.4	1	1	1	29	13	12	6	7	7
833	Cluster of Uncharacterized protein OS=Ovis aries GN=FMNL2 PE=4 SV=1 (tr|W5PEK6|W5PEK6_SHEEP)	FMNL2	0	tr|W5PEK6|W5PEK6_SHEEP	ENSOARG00000008264	FMNL2	formin like 2 [Source:HGNC Symbol;Acc:HGNC:18267]	ENSG00000157827	FMNL2	121 kDa	0.69327	1.1786	0.67485	0.013	0.026	0.013	0.99	1	1	1	2	1	1	2	1
278	Uncharacterized protein OS=Ovis aries GN=NACA PE=4 SV=1	NACA	0	tr|W5PEL1|W5PEL1_SHEEP	ENSOARG00000008276	NACA	nascent polypeptide-associated complex alpha subunit [Source:HGNC Symbol;Acc:HGNC:7629]	ENSG00000196531	NACA	188 kDa	27.291	5.289	19.705	0.029	0.022	0.038	1	1	1	30	5	21	5	3	7
662	Uncharacterized protein (Fragment) OS=Ovis aries GN=HSPG2 PE=4 SV=1	HSPG2	0	tr|W5PEL7|W5PEL7_SHEEP	ENSOARG00000008248	HSPG2	heparan sulfate proteoglycan 2 [Source:HGNC Symbol;Acc:HGNC:5273]	ENSG00000142798	HSPG2	451 kDa	7.9808	0	4.4808	0.02	0	0.011	1	0	1	10	0	5	8	0	5
592	Uncharacterized protein OS=Ovis aries GN=NCOA5 PE=4 SV=1	NCOA5	0	tr|W5PEL9|W5PEL9_SHEEP	ENSOARG00000008282	NCOA5	nuclear receptor coactivator 5 [Source:HGNC Symbol;Acc:HGNC:15909]	ENSG00000124160	NCOA5	66 kDa	6.7749	2.3572	1.3497	0.083	0.085	0.048	1	1	1	8	4	2	6	4	2
159	ATP synthase subunit beta OS=Ovis aries GN=ATP5B PE=3 SV=1	ATP5B	0	tr|W5PEP7|W5PEP7_SHEEP	ENSOARG00000008306	ATP5B	ATP synthase, H+ transporting, mitochondrial F1 complex, beta polypeptide [Source:HGNC Symbol;Acc:HGNC:830]	ENSG00000110955	ATP5B	56 kDa	42.577	11.779	33.445	0.35	0.27	0.39	1	1	1	48	18	43	16	11	16
462	Cluster of Uncharacterized protein OS=Ovis aries GN=MIB1 PE=4 SV=1 (tr|W5PEQ0|W5PEQ0_SHEEP)	MIB1	0	tr|W5PEQ0|W5PEQ0_SHEEP	ENSOARG00000008311	MIB1	mindbomb E3 ubiquitin protein ligase 1 [Source:HGNC Symbol;Acc:HGNC:21086]	ENSG00000101752	MIB1	112 kDa	12.411	5.2964	3.806	0.18	0.098	0.15	1	1	1	15	7	4	10	6	4
279	Uncharacterized protein OS=Ovis aries GN=SRSF1 PE=4 SV=1	SRSF1	0	tr|W5PEQ9|W5PEQ9_SHEEP	ENSOARG00000008323	SRSF1	serine/arginine-rich splicing factor 1 [Source:HGNC Symbol;Acc:HGNC:10780]	ENSG00000136450	SRSF1	27 kDa	25.273	6.4676	11.85	0.3	0.18	0.25	1	1	1	29	7	11	9	4	8
1121	Uncharacterized protein OS=Ovis aries GN=TM9SF3 PE=4 SV=1	TM9SF3	0	tr|W5PER3|W5PER3_SHEEP	ENSOARG00000008322	TM9SF3	transmembrane 9 superfamily member 3 [Source:HGNC Symbol;Acc:HGNC:21529]	ENSG00000077147	TM9SF3	63 kDa	2.7731	0.58931	0	0.053	0.018	0	1	0.82	0	4	1	0	3	1	0
1402	Uncharacterized protein OS=Ovis aries GN=STX4 PE=3 SV=1	STX4	0	tr|W5PES0|W5PES0_SHEEP	ENSOARG00000008331	STX4	syntaxin 4 [Source:HGNC Symbol;Acc:HGNC:11439]	ENSG00000103496	STX4	34 kDa	2.0798	0.58931	0	0.14	0.037	0	1	0.98	0	3	1	0	3	1	0
1347	Uncharacterized protein OS=Ovis aries GN=CAMK2G PE=4 SV=1	CAMK2G	0	tr|W5PET9|W5PET9_SHEEP	ENSOARG00000008337	CAMK2G	calcium/calmodulin-dependent protein kinase II gamma [Source:HGNC Symbol;Acc:HGNC:1463]	ENSG00000148660	CAMK2G	61 kDa	0	1.7679	0	0	0.082	0	0	1	0.05	0	3	0	0	3	0
265	Uncharacterized protein (Fragment) OS=Ovis aries GN=ARHGEF1 PE=4 SV=1	ARHGEF1	0	tr|W5PEU4|W5PEU4_SHEEP	ENSOARG00000008352	ARHGEF1	Rho guanine nucleotide exchange factor 1 [Source:HGNC Symbol;Acc:HGNC:681]	ENSG00000076928	ARHGEF1	104 kDa	8.9391	19.432	2.0246	0.1	0.28	0.038	1	1	1	11	29	3	8	21	3
146	Uncharacterized protein (Fragment) OS=Ovis aries GN=RPS19 PE=4 SV=1	RPS19	0	tr|W5PEV6|W5PEV6_SHEEP	ENSOARG00000008365	RPS19	ribosomal protein S19 [Source:HGNC Symbol;Acc:HGNC:10402]	ENSG00000105372	RPS19	17 kDa	52.413	46.111	37.33	0.45	0.46	0.51	1	1	1	58	29	34	10	10	10
880	Uncharacterized protein OS=Ovis aries GN=KIAA0196 PE=4 SV=1	KIAA0196	0	tr|W5PEX1|W5PEX1_SHEEP	ENSOARG00000008376	KIAA0196	KIAA0196 [Source:HGNC Symbol;Acc:HGNC:28984]	ENSG00000164961	KIAA0196	134 kDa	6.5888	0.58931	0.67485	0.08	0.0069	0.0086	1	0.59	0.91	9	1	1	8	1	1
736	Uncharacterized protein OS=Ovis aries GN=FNDC3A PE=4 SV=1	FNDC3A	0	tr|W5PEX4|W5PEX4_SHEEP	ENSOARG00000008377	FNDC3A	fibronectin type III domain containing 3A [Source:HGNC Symbol;Acc:HGNC:20296]	ENSG00000102531	FNDC3A	131 kDa	5.5571	0.58931	3.5628	0.03	0.017	0.017	1	0.9	1	6	1	2	4	1	2
400	Uncharacterized protein (Fragment) OS=Ovis aries GN=CCDC69 PE=4 SV=1	CCDC69	0	tr|W5PEZ3|W5PEZ3_SHEEP	ENSOARG00000008399	CCDC69	coiled-coil domain containing 69 [Source:HGNC Symbol;Acc:HGNC:24487]	ENSG00000198624	CCDC69	32 kDa	9.5535	12.928	5.3988	0.19	0.25	0.18	1	1	1	11	12	8	7	7	5
929	Uncharacterized protein (Fragment) OS=Ovis aries GN=CYP2U1 PE=3 SV=1	CYP2U1	0	tr|W5PEZ7|W5PEZ7_SHEEP	ENSOARG00000008403	CYP2U1	cytochrome P450 family 2 subfamily U member 1 [Source:HGNC Symbol;Acc:HGNC:20582]	ENSG00000155016	CYP2U1	57 kDa	1.3865	2.3572	0	0.04	0.086	0	1	1	0.1	2	4	0	2	4	0
699	Uncharacterized protein OS=Ovis aries GN=SRPRB PE=4 SV=1	SRPRB	0	tr|W5PF02|W5PF02_SHEEP	ENSOARG00000008412	SRPRB	SRP receptor beta subunit [Source:HGNC Symbol;Acc:HGNC:24085]	ENSG00000144867	SRPRB	26 kDa	1.3865	5.8857	0.67485	0.12	0.39	0.055	1	1	1	2	8	1	2	7	1
401	Uncharacterized protein OS=Ovis aries GN=HSD17B10 PE=3 SV=1	HSD17B10	0	tr|W5PF12|W5PF12_SHEEP	ENSOARG00000008420	HSD17B10	hydroxysteroid (17-beta) dehydrogenase 10 [Source:HGNC Symbol;Acc:HGNC:4800]	ENSG00000072506	HSD17B10	27 kDa	0	41.604	0	0	0.57	0	0	1	0.08	0	35	0	0	12	0
680	Uncharacterized protein OS=Ovis aries GN=TF PE=3 SV=1	TF	0	tr|W5PF65|W5PF65_SHEEP	ENSOARG00000008456	TF	transferrin [Source:HGNC Symbol;Acc:HGNC:11740]	ENSG00000091513	TF	77 kDa	4.6897	0	4.9125	0.054	0	0.027	1	0	1	6	0	4	4	0	4
843	Uncharacterized protein (Fragment) OS=Ovis aries GN=KPNB1 PE=4 SV=1	KPNB1	0	tr|W5PF71|W5PF71_SHEEP	ENSOARG00000008469	KPNB1	karyopherin (importin) beta 1 [Source:HGNC Symbol;Acc:HGNC:6400]	ENSG00000108424	KPNB1	96 kDa	2.6942	2.3572	0.67485	0.014	0.059	0.014	1	1	0.96	3	4	1	1	4	1
56	Cluster of Uncharacterized protein OS=Ovis aries PE=3 SV=1 (tr|W5PF97|W5PF97_SHEEP)	N/A	0	tr|W5PF97|W5PF97_SHEEP	ENSOARG00000008494		Uncharacterized protein [Source:UniProtKB/TrEMBL;Acc:W5PF97]	ENSG00000122406	RPL5	39 kDa	84.22	95.757	46.778	0.36	0.41	0.4	1	1	1	95	64	48	18	16	16
700	Uncharacterized protein OS=Ovis aries GN=UHRF1 PE=4 SV=1	UHRF1	0	tr|W5PFD4|W5PFD4_SHEEP	ENSOARG00000008530	UHRF1	ubiquitin-like with PHD and ring finger domains 1 [Source:HGNC Symbol;Acc:HGNC:12556]	ENSG00000276043	UHRF1	85 kDa	0	5.8931	0	0	0.15	0	0.23	1	0.13	0	10	0	0	9	0
754	Uncharacterized protein OS=Ovis aries GN=NNT PE=4 SV=1	NNT	0	tr|W5PFI3|W5PFI3_SHEEP	ENSOARG00000008573	NNT	nicotinamide nucleotide transhydrogenase [Source:HGNC Symbol;Acc:HGNC:7863]	ENSG00000112992	NNT	114 kDa	2.3448	2.3572	0	0.021	0.056	0	1	1	0.18	3	4	0	3	4	0
1335	Uncharacterized protein OS=Ovis aries GN=RASGRP2 PE=4 SV=1	RASGRP2	0	tr|W5PFI6|W5PFI6_SHEEP	ENSOARG00000008574	RASGRP2	RAS guanyl releasing protein 2 (calcium and DAG-regulated) [Source:HGNC Symbol;Acc:HGNC:9879]	ENSG00000068831	RASGRP2	69 kDa	0	1.7679	0	0	0.059	0	0	1	0	0	3	0	0	3	0
663	Uncharacterized protein OS=Ovis aries GN=VCL PE=4 SV=1	VCL	0	tr|W5PFI7|W5PFI7_SHEEP	ENSOARG00000008576	VCL	vinculin [Source:HGNC Symbol;Acc:HGNC:12665]	ENSG00000035403	VCL	117 kDa	8.697	0	3.1311	0.026	0	0.017	1	0.32	1	9	0	3	3	0	3
321	Structural maintenance of chromosomes protein OS=Ovis aries GN=SMC1A PE=3 SV=1	SMC1A	0	tr|W5PFJ5|W5PFJ5_SHEEP	ENSOARG00000008581	SMC1A	structural maintenance of chromosomes 1A [Source:HGNC Symbol;Acc:HGNC:11111]	ENSG00000072501	SMC1A	143 kDa	15.178	4.7145	15.169	0.15	0.074	0.058	1	1	1	20	8	11	18	8	10
613	Uncharacterized protein (Fragment) OS=Ovis aries GN=CEP85L PE=4 SV=1	CEP85L	0	tr|W5PFK8|W5PFK8_SHEEP	ENSOARG00000008594	CEP85L	centrosomal protein 85kDa-like [Source:HGNC Symbol;Acc:HGNC:21638]	ENSG00000111860	CEP85L	90 kDa	3.8212	2.9465	2.6994	0.037	0.069	0.045	1	1	1	4	5	4	4	5	3
489	Uncharacterized protein OS=Ovis aries GN=BCKDK PE=4 SV=1	BCKDK	0	tr|W5PFL7|W5PFL7_SHEEP	ENSOARG00000008603	BCKDK	branched chain ketoacid dehydrogenase kinase [Source:HGNC Symbol;Acc:HGNC:16902]	ENSG00000103507	BCKDK	46 kDa	6.0817	2.9465	5.8305	0.083	0.15	0.17	1	1	1	7	5	7	4	4	5
520	Coatomer subunit alpha OS=Ovis aries GN=COPA PE=4 SV=1	COPA	0	tr|W5PFV7|W5PFV7_SHEEP	ENSOARG00000008680	COPA	coatomer protein complex subunit alpha [Source:HGNC Symbol;Acc:HGNC:2230]	ENSG00000122218	COPA	138 kDa	5.5516	2.3572	1.3497	0.057	0.038	0.02	1	1	1	7	4	2	7	4	2
39	Cluster of 40S ribosomal protein S4 OS=Ovis aries GN=RPS4X PE=3 SV=1 (tr|W5PFW3|W5PFW3_SHEEP)	RPS4X	0	tr|W5PFW3|W5PFW3_SHEEP	ENSOARG00000008692	RPS4X	ribosomal protein S4, X-linked [Source:HGNC Symbol;Acc:HGNC:10424]	ENSG00000198034	RPS4X	30 kDa	122.98	132.34	109.86	0.61	0.6	0.59	1	1	1	141	77	89	21	18	20
1083	Uncharacterized protein OS=Ovis aries GN=EIF4G3 PE=4 SV=1	EIF4G3	0	tr|W5PFZ0|W5PFZ0_SHEEP	ENSOARG00000008710	EIF4G3	eukaryotic translation initiation factor 4 gamma, 3 [Source:HGNC Symbol;Acc:HGNC:3298]	ENSG00000075151	EIF4G3	176 kDa	2.4292	1.1786	0	0.0095	0.012	0	0.89	0.99	0.08	3	2	0	3	2	0
800	Uncharacterized protein (Fragment) OS=Ovis aries GN=XRCC1 PE=4 SV=1	XRCC1	0	tr|W5PFZ9|W5PFZ9_SHEEP	ENSOARG00000008717	XRCC1	X-ray repair complementing defective repair in Chinese hamster cells 1 [Source:HGNC Symbol;Acc:HGNC:12828]	ENSG00000073050	XRCC1	69 kDa	4.4301	1.1786	4.2377	0.036	0.032	0.035	1	1	1	5	2	3	3	2	2
130	Uncharacterized protein OS=Ovis aries GN=VDAC2 PE=4 SV=1	VDAC2	0	tr|W5PG36|W5PG36_SHEEP	ENSOARG00000008758	VDAC2	voltage-dependent anion channel 2 [Source:HGNC Symbol;Acc:HGNC:12672]	ENSG00000165637	VDAC2	32 kDa	60.304	29.273	34.497	0.53	0.45	0.53	1	1	1	69	26	38	14	10	12
973	Cluster of Uncharacterized protein OS=Ovis aries GN=HMGB3 PE=4 SV=1 (tr|W5PG42|W5PG42_SHEEP)	HMGB3	0	tr|W5PG42|W5PG42_SHEEP						23 kDa	0.69327	5.8857	2.4563	0.097	0.24	0.061	0.73	1	1	1	8	2	1	5	1
385	Uncharacterized protein OS=Ovis aries GN=SRSF7 PE=4 SV=1	SRSF7	0	tr|W5PG50|W5PG50_SHEEP	ENSOARG00000008771	SRSF7	serine/arginine-rich splicing factor 7 [Source:HGNC Symbol;Acc:HGNC:10789]	ENSG00000115875	SRSF7	28 kDa	19.812	5.289	11.418	0.27	0.095	0.2	1	1	1	23	5	12	7	2	5
566	Uncharacterized protein (Fragment) OS=Ovis aries GN=PRPF6 PE=4 SV=1	PRPF6	0	tr|W5PG62|W5PG62_SHEEP	ENSOARG00000008776	PRPF6	pre-mRNA processing factor 6 [Source:HGNC Symbol;Acc:HGNC:15860]	ENSG00000101161	PRPF6	107 kDa	7.5471	4.6997	6.0191	0.084	0.022	0.026	1	1	1	10	4	4	8	4	4
1432	Uncharacterized protein OS=Ovis aries GN=BSG PE=4 SV=1	BSG	0	tr|W5PG64|W5PG64_SHEEP	ENSOARG00000008783	BSG	basigin (Ok blood group) [Source:HGNC Symbol;Acc:HGNC:1116]	ENSG00000172270	BSG	30 kDa	1.3865	0.58931	0.67485	0.074	0.063	0.033	1	0.51	0.98	2	1	1	2	1	1
349	Cluster of Uncharacterized protein (Fragment) OS=Ovis aries GN=DDX39B PE=4 SV=1 (tr|W5PG71|W5PG71_SHEEP)	DDX39B	0	tr|W5PG71|W5PG71_SHEEP	ENSOARG00000008787	DDX39B	DEAD (Asp-Glu-Ala-Asp) box polypeptide 39B [Source:HGNC Symbol;Acc:HGNC:13917]	ENSG00000198563	DDX39B	50 kDa	13.29	8.2355	8.9616	0.12	0.14	0.14	1	1	1	15	10	10	8	7	8
302	Uncharacterized protein OS=Ovis aries GN=HP1BP3 PE=3 SV=1	HP1BP3	0	tr|W5PG93|W5PG93_SHEEP	ENSOARG00000008814	HP1BP3	heterochromatin protein 1, binding protein 3 [Source:HGNC Symbol;Acc:HGNC:24973]	ENSG00000127483	HP1BP3	61 kDa	17.027	3.5358	20.568	0.1	0.098	0.17	1	1	1	19	6	19	8	5	11
97	Cluster of Uncharacterized protein (Fragment) OS=Ovis aries GN=HSPA1A PE=3 SV=1 (tr|W5PG95|W5PG95_SHEEP)	HSPA1A	0	tr|W5PG95|W5PG95_SHEEP	ENSOARG00000008817		heat shock 70 kDa protein 1A/1B [Source:RefSeq peptide;Acc:NP_001254803]	ENSG00000204389	HSPA1A	70 kDa	105.74	114.53	53.393	0.4	0.44	0.42	1	1	1	119	88	66	29	27	24
410	Uncharacterized protein OS=Ovis aries GN=NDUFB9 PE=4 SV=1	NDUFB9	0	tr|W5PGA3|W5PGA3_SHEEP	ENSOARG00000008825	NDUFB9	NADH:ubiquinone oxidoreductase subunit B9 [Source:HGNC Symbol;Acc:HGNC:7704]	ENSG00000147684	NDUFB9	22 kDa	8.8602	9.3993	6.5054	0.12	0.18	0.16	1	1	1	10	8	8	3	4	3
1377	Uncharacterized protein OS=Ovis aries GN=ELMO2 PE=4 SV=1	ELMO2	0	tr|W5PGA6|W5PGA6_SHEEP	ENSOARG00000008824	ELMO2	engulfment and cell motility 2 [Source:HGNC Symbol;Acc:HGNC:17233]	ENSG00000062598	ELMO2	83 kDa	7.9808	2.3572	8.7185	0.056	0.07	0.059	1	1	0.96	12	4	8	5	3	4
1170	Uncharacterized protein OS=Ovis aries GN=CHMP4B PE=4 SV=1	CHMP4B	0	tr|W5PGC1|W5PGC1_SHEEP	ENSOARG00000008841	CHMP4B	charged multivesicular body protein 4B [Source:HGNC Symbol;Acc:HGNC:16171]	ENSG00000101421	CHMP4B	25 kDa	2.3448	0.58931	1.3497	0.11	0.062	0.062	1	0.64	1	3	1	2	2	1	1
257	Uncharacterized protein OS=Ovis aries GN=CEP57 PE=4 SV=1	CEP57	0	tr|W5PGC2|W5PGC2_SHEEP	ENSOARG00000008840	CEP57	centrosomal protein 57kDa [Source:HGNC Symbol;Acc:HGNC:30794]	ENSG00000166037	CEP57	57 kDa	9.1198	20.589	7.4234	0.13	0.3	0.21	1	1	1	11	25	11	7	14	9
1236	Uncharacterized protein OS=Ovis aries GN=MMAA PE=4 SV=1	MMAA	0	tr|W5PGC9|W5PGC9_SHEEP	ENSOARG00000008850	MMAA	methylmalonic aciduria (cobalamin deficiency) cblA type [Source:HGNC Symbol;Acc:HGNC:18871]	ENSG00000151611	MMAA	47 kDa	0	0	1.3497	0	0	0.045	0	0.4	1	0	0	2	0	0	2
955	Uncharacterized protein OS=Ovis aries GN=BZW2 PE=4 SV=1	BZW2	0	tr|W5PGD6|W5PGD6_SHEEP	ENSOARG00000008855	BZW2	basic leucine zipper and W2 domains 2 [Source:HGNC Symbol;Acc:HGNC:18808]	ENSG00000136261	BZW2	50 kDa	5.8167	2.3572	0	0.1	0.053	0	1	1	0	7	4	0	6	3	0
844	Uncharacterized protein (Fragment) OS=Ovis aries GN=PAG1 PE=4 SV=1	PAG1	0	tr|W5PGE1|W5PGE1_SHEEP	ENSOARG00000008858	PAG1	phosphoprotein membrane anchor with glycosphingolipid microdomains 1 [Source:HGNC Symbol;Acc:HGNC:30043]	ENSG00000076641	PAG1	48 kDa	2.4292	1.1786	4.0491	0.045	0.09	0.16	1	1	1	3	2	6	3	2	4
1203	Cluster of Uncharacterized protein OS=Ovis aries GN=MTMR1 PE=4 SV=1 (tr|W5PGG6|W5PGG6_SHEEP)	MTMR1	0	tr|W5PGG6|W5PGG6_SHEEP	ENSOARG00000008874	MTMR1	myotubularin related protein 1 [Source:HGNC Symbol;Acc:HGNC:7449]	ENSG00000063601	MTMR1	71 kDa	0	1.7679	0	0	0.069	0	0.2	1	0	0	3	0	0	3	0
812	Uncharacterized protein (Fragment) OS=Ovis aries GN=HNRNPLL PE=4 SV=1	HNRNPLL	0	tr|W5PGK6|W5PGK6_SHEEP	ENSOARG00000008915	HNRNPLL	heterogeneous nuclear ribonucleoprotein L-like [Source:HGNC Symbol;Acc:HGNC:25127]	ENSG00000143889	HNRNPLL	53 kDa	1.3865	5.8857	0	0.046	0.19	0	1	1	0.08	2	8	0	2	7	0
222	Cluster of Uncharacterized protein OS=Ovis aries GN=LOC101123349 PE=4 SV=1 (tr|W5PGN1|W5PGN1_SHEEP)	LOC101123349	0	tr|W5PGN1|W5PGN1_SHEEP	ENSOARG00000008935		Uncharacterized protein [Source:UniProtKB/TrEMBL;Acc:W5PGN1]	ENSG00000165119	HNRNPK	51 kDa	19.191	24.11	10.123	0.24	0.37	0.34	1	1	1	22	27	15	12	15	10
1388	Palmitoyltransferase OS=Ovis aries GN=ZDHHC13 PE=3 SV=1	ZDHHC13	0	tr|W5PGN8|W5PGN8_SHEEP	ENSOARG00000008938	ZDHHC13	zinc finger, DHHC-type containing 13 [Source:HGNC Symbol;Acc:HGNC:18413]	ENSG00000177054	ZDHHC13	73 kDa	1.3865	0.58931	0	0.038	0.016	0	0.98	0.48	0	2	1	0	2	1	0
373	Uncharacterized protein OS=Ovis aries GN=RALY PE=4 SV=1	RALY	0	tr|W5PGQ4|W5PGQ4_SHEEP	ENSOARG00000008957	RALY	RALY heterogeneous nuclear ribonucleoprotein [Source:HGNC Symbol;Acc:HGNC:15921]	ENSG00000125970	RALY	32 kDa	11.735	8.8174	7.1802	0.17	0.18	0.16	1	1	1	13	9	9	7	8	5
1267	Uncharacterized protein (Fragment) OS=Ovis aries GN=LOC101103530 PE=4 SV=1	LOC101103530	0	tr|W5PGS7|W5PGS7_SHEEP						38 kDa	0	7.0495	0	0	0.15	0	0	1	0	0	6	0	0	5	0
593	Uncharacterized protein OS=Ovis aries GN=PCM1 PE=4 SV=1	PCM1	0	tr|W5PGU8|W5PGU8_SHEEP	ENSOARG00000008888	PCM1	pericentriolar material 1 [Source:HGNC Symbol;Acc:HGNC:8727]	ENSG00000078674	PCM1	238 kDa	1.7359	5.2964	3.3743	0.0094	0.027	0.028	1	1	1	2	7	5	2	5	4
424	Uncharacterized protein OS=Ovis aries GN=C2CD3 PE=4 SV=1	C2CD3	0	tr|W5PGW7|W5PGW7_SHEEP	ENSOARG00000009005	C2CD3	C2 calcium-dependent domain containing 3 [Source:HGNC Symbol;Acc:HGNC:24564]	ENSG00000168014	C2CD3	258 kDa	6.5044	6.4824	0.67485	0.039	0.051	0.0064	1	1	0.67	9	11	1	8	10	1
247	Dolichyl-diphosphooligosaccharide--protein glycosyltransferase 48 kDa subunit (Fragment) OS=Ovis aries GN=DDOST PE=3 SV=1	DDOST	0	tr|W5PGX0|W5PGX0_SHEEP	ENSOARG00000009017	DDOST	dolichyl-diphosphooligosaccharide--protein glycosyltransferase subunit (non-catalytic) [Source:HGNC Symbol;Acc:HGNC:2728]	ENSG00000244038	DDOST	51 kDa	24.242	15.292	17.625	0.23	0.21	0.15	1	1	1	28	18	13	10	9	8
221	Uncharacterized protein OS=Ovis aries GN=SSRP1 PE=4 SV=1	SSRP1	0	tr|W5PGX7|W5PGX7_SHEEP	ENSOARG00000009018	SSRP1	structure specific recognition protein 1 [Source:HGNC Symbol;Acc:HGNC:11327]	ENSG00000149136	SSRP1	80 kDa	9.9817	17.657	26.587	0.096	0.23	0.19	1	1	1	12	24	23	7	13	12
327	Uncharacterized protein OS=Ovis aries GN=DNAJC13 PE=4 SV=1	DNAJC13	0	tr|W5PGX8|W5PGX8_SHEEP	ENSOARG00000008995	DNAJC13	DnaJ heat shock protein family (Hsp40) member C13 [Source:HGNC Symbol;Acc:HGNC:30343]	ENSG00000138246	DNAJC13	254 kDa	20.043	1.1786	0	0.11	0.014	0	1	1	0.88	27	2	0	23	2	0
425	Uncharacterized protein OS=Ovis aries GN=EFTUD2 PE=4 SV=1	EFTUD2	0	tr|W5PH31|W5PH31_SHEEP	ENSOARG00000009078	EFTUD2	elongation factor Tu GTP binding domain containing 2 [Source:HGNC Symbol;Acc:HGNC:30858]	ENSG00000108883	EFTUD2	113 kDa	15.63	14.106	0	0.14	0.089	0	1	1	0.33	19	16	0	13	10	0
997	Uncharacterized protein OS=Ovis aries GN=NUP205 PE=4 SV=1	NUP205	0	tr|W5PH42|W5PH42_SHEEP	ENSOARG00000009081	NUP205	nucleoporin 205kDa [Source:HGNC Symbol;Acc:HGNC:18658]	ENSG00000155561	NUP205	228 kDa	1.3865	1.7679	0	0.0084	0.014	0	0.99	1	0	2	3	0	2	3	0
71	Uncharacterized protein (Fragment) OS=Ovis aries GN=RPS18 PE=3 SV=1	RPS18	0	tr|W5PH51|W5PH51_SHEEP	ENSOARG00000009101	RPS18	ribosomal protein S18 [Source:HGNC Symbol;Acc:HGNC:10401]	ENSG00000231500	RPS18	18 kDa	79.559	89.208	66.319	0.53	0.53	0.53	1	1	1	86	49	54	11	11	13
43	Uncharacterized protein OS=Ovis aries GN=NMI PE=4 SV=1	NMI	0	tr|W5PH52|W5PH52_SHEEP	ENSOARG00000009103	NMI	N-myc and STAT interactor [Source:HGNC Symbol;Acc:HGNC:7854]	ENSG00000123609	NMI	41 kDa	109.33	141.14	44.863	0.7	0.61	0.64	1	1	1	123	82	55	26	26	22
671	Uncharacterized protein OS=Ovis aries GN=OAS2 PE=4 SV=1	OAS2	0	tr|W5PH55|W5PH55_SHEEP	ENSOARG00000009097	OAS2	2'-5'-oligoadenylate synthetase 2 [Source:HGNC Symbol;Acc:HGNC:8087]	ENSG00000111335	OAS2	132 kDa	3.1224	2.3498	1.3497	0.031	0.011	0.029	1	1	1	4	2	2	3	2	2
1180	Uncharacterized protein OS=Ovis aries GN=CHAMP1 PE=4 SV=1	CHAMP1	0	tr|W5PH80|W5PH80_SHEEP	ENSOARG00000009132	CHAMP1	chromosome alignment maintaining phosphoprotein 1 [Source:HGNC Symbol;Acc:HGNC:20311]	ENSG00000198824	CHAMP1	85 kDa	0	1.7679	0.67485	0	0.023	0.012	0	1	0.85	0	3	1	0	2	1
530	Cluster of Uncharacterized protein OS=Ovis aries GN=G3BP1 PE=4 SV=1 (tr|W5PH87|W5PH87_SHEEP)	G3BP1	0	tr|W5PH87|W5PH87_SHEEP	ENSOARG00000009135	G3BP1	GTPase activating protein (SH3 domain) binding protein 1 [Source:HGNC Symbol;Acc:HGNC:30292]	ENSG00000145907	G3BP1	50 kDa	5.5571	11.182	3.1311	0.13	0.27	0.069	1	1	1	6	15	3	4	8	2
868	Cluster of Uncharacterized protein (Fragment) OS=Ovis aries PE=4 SV=1 (tr|W5PH95|W5PH95_SHEEP)	N/A	0	tr|W5PH95|W5PH95_SHEEP	ENSOARG00000009143		Uncharacterized protein [Source:UniProtKB/TrEMBL;Acc:W5PH95]	ENSG00000211893	IGHG2	50 kDa	6.7749	0	2.4563	0.087	0	0.058	1	0	1	8	0	2	2	0	2
353	Uncharacterized protein (Fragment) OS=Ovis aries GN=EIF2S2 PE=4 SV=1	EIF2S2	0	tr|W5PHC4|W5PHC4_SHEEP	ENSOARG00000009171	EIF2S2	eukaryotic translation initiation factor 2 subunit beta [Source:HGNC Symbol;Acc:HGNC:3266]	ENSG00000125977	EIF2S2	38 kDa	12	4.7071	16.519	0.11	0.18	0.16	1	1	1	13	6	13	6	6	7
826	Uncharacterized protein OS=Ovis aries GN=TAX1BP1 PE=4 SV=1	TAX1BP1	0	tr|W5PHD8|W5PHD8_SHEEP	ENSOARG00000009182	TAX1BP1	Tax1 (human T-cell leukemia virus type I) binding protein 1 [Source:HGNC Symbol;Acc:HGNC:11575]	ENSG00000106052	TAX1BP1	94 kDa	2.7731	2.3498	0	0.037	0.011	0	1	1	0.42	4	2	0	4	1	0
457	Uncharacterized protein OS=Ovis aries GN=RBM43 PE=4 SV=1	RBM43	0	tr|W5PHF0|W5PHF0_SHEEP	ENSOARG00000009199	RBM43	RNA binding motif protein 43 [Source:HGNC Symbol;Acc:HGNC:24790]	ENSG00000184898	RBM43	39 kDa	9.9762	9.3993	3.3743	0.29	0.13	0.11	1	1	1	13	8	5	9	6	3
23	Cluster of Histone H3 (Fragment) OS=Ovis aries GN=LOC101118739 PE=3 SV=1 (tr|W5PHG0|W5PHG0_SHEEP)	LOC101118739	0	tr|W5PHG0|W5PHG0_SHEEP	ENSOARG00000009204	HIST1H3E	Histone H3 [Source:UniProtKB/TrEMBL;Acc:W5PHG0]	ENSG00000274750	HIST1H3E	17 kDa	72.58	198.18	152.56	0.24	0.63	0.37	1	1	1	80	114	108	5	12	11
6	Cluster of Histone H4 (Fragment) OS=Ovis aries GN=LOC101123670 PE=3 SV=1 (tr|W5PHL0|W5PHL0_SHEEP)	LOC101123670	0	tr|W5PHL0|W5PHL0_SHEEP	ENSOARG00000009253			ENSG00000277157	HIST1H4D	12 kDa	291.46	470.23	503.93	0.63	0.59	0.63	1	1	1	321	334	345	13	14	15
475	Uncharacterized protein OS=Ovis aries GN=LOC101105274 PE=4 SV=1	LOC101105274	0	tr|W5PHL1|W5PHL1_SHEEP	ENSOARG00000009254		Uncharacterized protein [Source:UniProtKB/TrEMBL;Acc:W5PHL1]	ENSG00000156575	PRG3	25 kDa	12.079	3.5358	8.5299	0.036	0.14	0.24	1	1	1	14	6	11	2	4	6
1172	Uncharacterized protein (Fragment) OS=Ovis aries GN=CDC73 PE=4 SV=1	CDC73	0	tr|W5PHL5|W5PHL5_SHEEP	ENSOARG00000009257	CDC73	cell division cycle 73 [Source:HGNC Symbol;Acc:HGNC:16783]	ENSG00000134371	CDC73	56 kDa	0	1.1786	0	0	0.041	0	0.24	1	0	0	2	0	0	2	0
701	Uncharacterized protein OS=Ovis aries GN=CARD6 PE=4 SV=1	CARD6	0	tr|W5PHL9|W5PHL9_SHEEP	ENSOARG00000009262	CARD6	caspase recruitment domain family member 6 [Source:HGNC Symbol;Acc:HGNC:16394]	ENSG00000132357	CARD6	116 kDa	0.69327	4.7145	0	0.0097	0.092	0	1	1	0.22	1	8	0	1	7	0
490	T-complex protein 1 subunit delta (Fragment) OS=Ovis aries PE=3 SV=1	N/A	0	tr|W5PHP4|W5PHP4_SHEEP	ENSOARG00000009285		T-complex protein 1 subunit delta [Source:UniProtKB/TrEMBL;Acc:W5PHP4]	ENSG00000115484	CCT4	57 kDa	5.2022	7.0569	3.3743	0.12	0.12	0.1	1	1	1	7	8	5	7	6	5
181	Cluster of Uncharacterized protein OS=Ovis aries PE=4 SV=1 (tr|W5PHP6|W5PHP6_SHEEP)	N/A	0	tr|W5PHP6|W5PHP6_SHEEP						15 kDa	36.513	50.618	31.068	0.3	0.3	0.34	1	1	1	40	23	28	5	4	6
29	Uncharacterized protein (Fragment) OS=Ovis aries GN=MPO PE=4 SV=1	MPO	0	tr|W5PHQ0|W5PHQ0_SHEEP	ENSOARG00000009287	MPO	myeloperoxidase [Source:HGNC Symbol;Acc:HGNC:7218]	ENSG00000005381	MPO	84 kDa	128.88	86.632	127.51	0.34	0.41	0.4	1	1	1	145	74	125	26	28	29
64	Uncharacterized protein OS=Ovis aries GN=ADD3 PE=4 SV=1	ADD3	0	tr|W5PHR3|W5PHR3_SHEEP	ENSOARG00000009304	ADD3	adducin 3 [Source:HGNC Symbol;Acc:HGNC:245]	ENSG00000148700	ADD3	79 kDa	62.993	99.308	43.756	0.36	0.4	0.45	1	1	1	73	74	55	23	24	26
982	Uncharacterized protein OS=Ovis aries GN=SLC29A1 PE=4 SV=1	SLC29A1	0	tr|W5PHS7|W5PHS7_SHEEP	ENSOARG00000009319	SLC29A1	solute carrier family 29 (equilibrative nucleoside transporter), member 1 [Source:HGNC Symbol;Acc:HGNC:11003]	ENSG00000112759	SLC29A1	59 kDa	1.7359	4.7071	2.4563	0.028	0.091	0.019	1	1	0.98	2	6	2	2	4	1
521	Peptidyl-prolyl cis-trans isomerase (Fragment) OS=Ovis aries GN=FKBP3 PE=4 SV=1	FKBP3	0	tr|W5PHT7|W5PHT7_SHEEP	ENSOARG00000009326	FKBP3	FK506 binding protein 3 [Source:HGNC Symbol;Acc:HGNC:3719]	ENSG00000100442	FKBP3	25 kDa	5.3884	5.8857	4.4808	0.12	0.3	0.19	1	1	1	6	8	5	2	6	3
317	Uncharacterized protein OS=Ovis aries GN=SLC43A3 PE=4 SV=1	SLC43A3	0	tr|W5PHV3|W5PHV3_SHEEP	ENSOARG00000009339			ENSG00000134802	SLC43A3	25 kDa	14.503	7.6536	13.686	0.18	0.13	0.22	1	1	1	18	11	17	5	5	6
254	Uncharacterized protein OS=Ovis aries GN=HSP90AB1 PE=3 SV=1	HSP90AB1	0	tr|W5PHW0|W5PHW0_SHEEP	ENSOARG00000009343	HSP90AB1	heat shock protein 90kDa alpha family class B member 1 [Source:HGNC Symbol;Acc:HGNC:5258]	ENSG00000096384	HSP90AB1	83 kDa	48.056	35.196	18.221	0.21	0.21	0.26	1	1	1	53	30	27	17	16	17
1375	Uncharacterized protein OS=Ovis aries GN=PAN2 PE=4 SV=1	PAN2	0	tr|W5PI08|W5PI08_SHEEP	ENSOARG00000009379	PAN2	PAN2 poly(A) specific ribonuclease subunit [Source:HGNC Symbol;Acc:HGNC:20074]	ENSG00000135473	PAN2	135 kDa	0	1.7679	0	0	0.03	0	0	1	0	0	3	0	0	3	0
1361	Uncharacterized protein OS=Ovis aries GN=ARHGAP30 PE=4 SV=1	ARHGAP30	0	tr|W5PI24|W5PI24_SHEEP	ENSOARG00000009399	ARHGAP30	Rho GTPase activating protein 30 [Source:HGNC Symbol;Acc:HGNC:27414]	ENSG00000186517	ARHGAP30	117 kDa	0	1.1786	0	0	0.022	0	0	1	0	0	2	0	0	2	0
227	Cluster of Uncharacterized protein OS=Ovis aries GN=PTBP1 PE=4 SV=1 (tr|W5PI41|W5PI41_SHEEP)	PTBP1	0	tr|W5PI41|W5PI41_SHEEP	ENSOARG00000009416	PTBP1	polypyrimidine tract binding protein 1 [Source:HGNC Symbol;Acc:HGNC:9583]	ENSG00000011304	PTBP1	65 kDa	18.245	19.999	9.8796	0.17	0.23	0.18	1	1	1	21	24	13	8	12	8
1428	Uncharacterized protein OS=Ovis aries GN=CNOT7 PE=4 SV=1	CNOT7	0	tr|W5PI55|W5PI55_SHEEP	ENSOARG00000009433	CNOT7	CCR4-NOT transcription complex subunit 7 [Source:HGNC Symbol;Acc:HGNC:14101]	ENSG00000198791	CNOT7	33 kDa	0	1.7679	0.67485	0	0.074	0.035	0	1	0.97	0	3	1	0	2	1
156	Uncharacterized protein OS=Ovis aries GN=NDUFA9 PE=4 SV=1	NDUFA9	0	tr|W5PI58|W5PI58_SHEEP	ENSOARG00000009435		Uncharacterized protein [Source:UniProtKB/TrEMBL;Acc:W5PI58]	ENSG00000255639	RP11-234B24.6	43 kDa	41.547	26.408	26.265	0.39	0.43	0.47	1	1	1	47	29	34	13	15	17
777	Cluster of Uncharacterized protein OS=Ovis aries GN=BUB3 PE=4 SV=1 (tr|W5PI96|W5PI96_SHEEP)	BUB3	0	tr|W5PI96|W5PI96_SHEEP	ENSOARG00000009467			ENSG00000154473	BUB3	37 kDa	0.69327	5.8857	1.3497	0.031	0.13	0.083	1	1	1	1	8	2	1	5	2
274	Uncharacterized protein OS=Ovis aries GN=NME7 PE=3 SV=1	NME7	0	tr|W5PIB4|W5PIB4_SHEEP	ENSOARG00000009486	NME7	NME/NM23 family member 7 [Source:HGNC Symbol;Acc:HGNC:20461]	ENSG00000143156	NME7	43 kDa	14.333	16.471	8.7731	0.16	0.29	0.23	1	1	1	16	20	13	8	11	8
1254	Cluster of Uncharacterized protein (Fragment) OS=Ovis aries GN=HDAC2 PE=4 SV=1 (tr|W5PIC2|W5PIC2_SHEEP)	HDAC2	0	tr|W5PIC2|W5PIC2_SHEEP	ENSOARG00000009493	HDAC2	histone deacetylase 2 [Source:HGNC Symbol;Acc:HGNC:4853]	ENSG00000196591	HDAC2	61 kDa	0	1.7679	0	0	0.038	0	0	1	0	0	3	0	0	2	0
1071	Uncharacterized protein (Fragment) OS=Ovis aries GN=BST1 PE=4 SV=1	BST1	0	tr|W5PIC9|W5PIC9_SHEEP	ENSOARG00000009499	BST1	bone marrow stromal cell antigen 1 [Source:HGNC Symbol;Acc:HGNC:1118]	ENSG00000109743	BST1	23 kDa	4.5145	0.58931	1.3497	0.091	0.053	0.053	1	0.99	0.98	5	1	2	2	1	1
1348	Uncharacterized protein OS=Ovis aries GN=TSG101 PE=4 SV=1	TSG101	0	tr|W5PID5|W5PID5_SHEEP	ENSOARG00000009503	TSG101	tumor susceptibility 101 [Source:HGNC Symbol;Acc:HGNC:15971]	ENSG00000074319	TSG101	44 kDa	0	1.1786	1.3497	0	0.051	0.079	0.2	1	1	0	2	2	0	2	2
363	Cluster of Uncharacterized protein OS=Ovis aries GN=ENO1 PE=3 SV=1 (tr|W5PIG7|W5PIG7_SHEEP)	ENO1	0	tr|W5PIG7|W5PIG7_SHEEP	ENSOARG00000009538	ENO1	enolase 1, (alpha) [Source:HGNC Symbol;Acc:HGNC:3350]	ENSG00000074800	ENO1	48 kDa	20.409	2.9391	10.311	0.26	0.084	0.24	1	1	1	24	3	12	12	3	9
702	Uncharacterized protein OS=Ovis aries GN=SMU1 PE=4 SV=1	SMU1	0	tr|W5PIJ8|W5PIJ8_SHEEP	ENSOARG00000009567	SMU1	smu-1 suppressor of mec-8 and unc-52 homolog (C. elegans) [Source:HGNC Symbol;Acc:HGNC:18247]	ENSG00000122692	SMU1	58 kDa	2.0798	5.3038	1.7814	0.079	0.18	0.016	1	1	0.92	3	9	1	3	7	1
954	Glycylpeptide N-tetradecanoyltransferase OS=Ovis aries GN=NMT1 PE=3 SV=1	NMT1	0	tr|W5PIM7|W5PIM7_SHEEP	ENSOARG00000009593		Glycylpeptide N-tetradecanoyltransferase [Source:UniProtKB/TrEMBL;Acc:W5PIM7]	ENSG00000136448	NMT1	57 kDa	3.1224	2.9391	0	0.052	0.065	0	1	1	0.13	4	3	0	2	2	0
1139	Cluster of L-lactate dehydrogenase OS=Ovis aries GN=LDHA PE=3 SV=1 (tr|W5PIN4|W5PIN4_SHEEP)	LDHA	0	tr|W5PIN4|W5PIN4_SHEEP	ENSOARG00000009602	LDHA	lactate dehydrogenase A [Source:HGNC Symbol;Acc:HGNC:6535]	ENSG00000134333	LDHA	40 kDa	1.3865	3.521	0.67485	0.058	0.063	0.048	0.99	1	0.55	2	2	1	2	2	1
1031	Kinesin-like protein OS=Ovis aries GN=KIFC1 PE=3 SV=1	KIFC1	0	tr|W5PIR9|W5PIR9_SHEEP	ENSOARG00000009637	KIFC1	kinesin family member C1 [Source:HGNC Symbol;Acc:HGNC:6389]	ENSG00000237649	KIFC1	76 kDa	0	2.9465	0.67485	0	0.078	0.02	0.15	1	1	0	5	1	0	5	1
579	Uncharacterized protein OS=Ovis aries GN=FMR1 PE=4 SV=1	FMR1	0	tr|W5PIV7|W5PIV7_SHEEP	ENSOARG00000009673	FMR1	fragile X mental retardation 1 [Source:HGNC Symbol;Acc:HGNC:3775]	ENSG00000102081	FMR1	71 kDa	9.813	6.4676	12.956	0.14	0.092	0.093	1	1	1	12	8	11	8	5	7
1336	Uncharacterized protein OS=Ovis aries GN=FOXP1 PE=4 SV=1	FOXP1	0	tr|W5PIX5|W5PIX5_SHEEP	ENSOARG00000009693	FOXP1	forkhead box P1 [Source:HGNC Symbol;Acc:HGNC:3823]	ENSG00000114861	FOXP1	75 kDa	0	1.7679	0	0	0.059	0	0	1	0	0	3	0	0	3	0
1270	Uncharacterized protein OS=Ovis aries GN=ELANE PE=3 SV=1	ELANE	0	tr|W5PIY0|W5PIY0_SHEEP	ENSOARG00000009696	ELANE	elastase, neutrophil expressed [Source:HGNC Symbol;Acc:HGNC:3309]	ENSG00000197561	ELANE	28 kDa	0	1.1786	0	0	0.1	0	0.34	1	0	0	2	0	0	2	0
250	40S ribosomal protein S24 (Fragment) OS=Ovis aries GN=LOC101104961 PE=3 SV=1	LOC101104961	0	tr|W5PIY3|W5PIY3_SHEEP						15 kDa	30.691	1.7679	20.623	0.29	0.2	0.3	1	1	1	34	3	24	4	2	5
634	Cluster of Uncharacterized protein (Fragment) OS=Ovis aries GN=ADRBK1 PE=3 SV=1 (tr|W5PIZ3|W5PIZ3_SHEEP)	ADRBK1	0	tr|W5PIZ3|W5PIZ3_SHEEP	ENSOARG00000009706	ADRBK1	adrenergic, beta, receptor kinase 1 [Source:HGNC Symbol;Acc:HGNC:289]	ENSG00000173020	ADRBK1	70 kDa	0.69327	7.0717	2.0246	0.015	0.12	0.031	1	1	1	1	12	3	1	9	3
567	Uncharacterized protein OS=Ovis aries GN=ABCE1 PE=3 SV=1	ABCE1	0	tr|W5PJ03|W5PJ03_SHEEP	ENSOARG00000009714	ABCE1	ATP binding cassette subfamily E member 1 [Source:HGNC Symbol;Acc:HGNC:69]	ENSG00000164163	ABCE1	67 kDa	6.1605	7.0569	0.67485	0.14	0.095	0.028	1	1	0.61	8	8	1	7	5	1
664	Uncharacterized protein OS=Ovis aries GN=ESYT2 PE=4 SV=1	ESYT2	0	tr|W5PJ14|W5PJ14_SHEEP	ENSOARG00000009723	ESYT2	extended synaptotagmin-like protein 2 [Source:HGNC Symbol;Acc:HGNC:22211]	ENSG00000117868	ESYT2	89 kDa	5.2022	5.3038	0.67485	0.09	0.12	0.015	1	1	0.97	7	9	1	6	7	1
1003	Uncharacterized protein OS=Ovis aries GN=EIF2AK2 PE=3 SV=1	EIF2AK2	0	tr|W5PJ40|W5PJ40_SHEEP	ENSOARG00000009740	EIF2AK2	eukaryotic translation initiation factor 2 alpha kinase 2 [Source:HGNC Symbol;Acc:HGNC:9437]	ENSG00000055332	EIF2AK2	63 kDa	0	1.7679	0.67485	0	0.061	0.02	0.24	1	1	0	3	1	0	3	1
239	Uncharacterized protein OS=Ovis aries GN=SMC3 PE=4 SV=1	SMC3	0	tr|W5PJ45|W5PJ45_SHEEP	ENSOARG00000009745	SMC3	structural maintenance of chromosomes 3 [Source:HGNC Symbol;Acc:HGNC:2468]	ENSG00000108055	SMC3	142 kDa	16.486	7.0717	11.175	0.15	0.12	0.058	1	1	1	21	12	10	18	11	7
1032	Uncharacterized protein OS=Ovis aries GN=CCDC181 PE=4 SV=1	CCDC181	0	tr|W5PJ51|W5PJ51_SHEEP	ENSOARG00000009768	CCDC181	coiled-coil domain containing 181 [Source:HGNC Symbol;Acc:HGNC:28051]	ENSG00000117477	CCDC181	59 kDa	0	3.5358	0	0	0.16	0	0	1	0	0	6	0	0	6	0
194	Uncharacterized protein OS=Ovis aries GN=NDUFS2 PE=3 SV=1	NDUFS2	0	tr|W5PJ73|W5PJ73_SHEEP	ENSOARG00000009782	NDUFS2	NADH:ubiquinone oxidoreductase core subunit S2 [Source:HGNC Symbol;Acc:HGNC:7708]	ENSG00000158864	NDUFS2	47 kDa	26.593	15.889	24.483	0.22	0.28	0.47	1	1	1	30	21	33	11	10	15
1	Uncharacterized protein OS=Ovis aries GN=SPTAN1 PE=4 SV=1	SPTAN1	0	tr|W5PJ75|W5PJ75_SHEEP	ENSOARG00000009772	SPTAN1	spectrin, alpha, non-erythrocytic 1 [Source:HGNC Symbol;Acc:HGNC:11273]	ENSG00000197694	SPTAN1	260 kDa	775.59	366.36	432.24	0.67	0.61	0.72	1	1	1	885	316	529	155	138	166
374	Uncharacterized protein OS=Ovis aries GN=SMCHD1 PE=4 SV=1	SMCHD1	0	tr|W5PJ85|W5PJ85_SHEEP	ENSOARG00000009781	SMCHD1	structural maintenance of chromosomes flexible hinge domain containing 1 [Source:HGNC Symbol;Acc:HGNC:29090]	ENSG00000101596	SMCHD1	212 kDa	8.3192	3.5358	6.6939	0.072	0.037	0.023	1	1	1	12	6	5	12	6	5
476	Uncharacterized protein (Fragment) OS=Ovis aries GN=CAPZB PE=4 SV=1	CAPZB	0	tr|W5PJ98|W5PJ98_SHEEP	ENSOARG00000009809	CAPZB	capping protein (actin filament) muscle Z-line, beta [Source:HGNC Symbol;Acc:HGNC:1491]	ENSG00000077549	CAPZB	27 kDa	3.3875	11.757	7.1802	0.071	0.33	0.22	1	1	1	4	12	9	4	8	6
1033	Uncharacterized protein (Fragment) OS=Ovis aries GN=MED16 PE=4 SV=1	MED16	0	tr|W5PJD7|W5PJD7_SHEEP	ENSOARG00000009839	MED16	mediator complex subunit 16 [Source:HGNC Symbol;Acc:HGNC:17556]	ENSG00000175221	MED16	92 kDa	0.9583	2.3572	0	0.0096	0.06	0	0.93	1	0	1	4	0	1	4	0
916	Cluster of Uncharacterized protein (Fragment) OS=Ovis aries GN=LARP1 PE=4 SV=1 (tr|W5PJJ3|W5PJJ3_SHEEP)	LARP1	0	tr|W5PJJ3|W5PJJ3_SHEEP	ENSOARG00000009893	LARP1	La ribonucleoprotein domain family member 1 [Source:HGNC Symbol;Acc:HGNC:29531]	ENSG00000155506	LARP1	108 kDa	1.3865	0.58931	2.0246	0.017	0.0085	0.036	1	1	1	2	1	3	2	1	3
1018	Uncharacterized protein (Fragment) OS=Ovis aries GN=GBAS PE=4 SV=1	GBAS	0	tr|W5PJM6|W5PJM6_SHEEP	ENSOARG00000009926	GBAS	glioblastoma amplified sequence [Source:HGNC Symbol;Acc:HGNC:4179]	ENSG00000146729	GBAS	31 kDa	1.7359	1.7605	3.806	0.035	0.035	0.062	1	0.97	1	2	1	4	2	1	2
594	Uncharacterized protein OS=Ovis aries GN=DOCK5 PE=4 SV=1	DOCK5	0	tr|W5PJM7|W5PJM7_SHEEP	ENSOARG00000009918	DOCK5	dedicator of cytokinesis 5 [Source:HGNC Symbol;Acc:HGNC:23476]	ENSG00000147459	DOCK5	211 kDa	10.85	2.3572	3.806	0.049	0.026	0.015	1	1	0.97	14	5	4	10	5	3
1146	Uncharacterized protein (Fragment) OS=Ovis aries GN=HOMER3 PE=4 SV=1	HOMER3	0	tr|W5PJN7|W5PJN7_SHEEP	ENSOARG00000009936	HOMER3	homer scaffolding protein 3 [Source:HGNC Symbol;Acc:HGNC:17514]	ENSG00000051128	HOMER3	38 kDa	0	4.1177	0	0	0.17	0	0	1	0	0	5	0	0	4	0
1169	Uncharacterized protein (Fragment) OS=Ovis aries GN=PARS2 PE=3 SV=1	PARS2	0	tr|W5PJP1|W5PJP1_SHEEP	ENSOARG00000009941	PARS2	prolyl-tRNA synthetase 2, mitochondrial (putative) [Source:HGNC Symbol;Acc:HGNC:30563]	ENSG00000162396	PARS2	54 kDa	0	1.7679	0	0	0.071	0	0.19	1	0.87	0	3	0	0	3	0
414	Cluster of Uncharacterized protein OS=Ovis aries GN=SMARCC2 PE=4 SV=1 (tr|W5PJP6|W5PJP6_SHEEP)	SMARCC2	0	tr|W5PJP6|W5PJP6_SHEEP	ENSOARG00000009931	SMARCC2	SWI/SNF related, matrix associated, actin dependent regulator of chromatin, subfamily c, member 2 [Source:HGNC Symbol;Acc:HGNC:11105]	ENSG00000139613	SMARCC2	133 kDa	0	12.368	0	0	0.13	0	0.92	1	0.05	0	19	0	0	17	0
375	Uncharacterized protein OS=Ovis aries GN=TUBGCP4 PE=4 SV=1	TUBGCP4	0	tr|W5PJU1|W5PJU1_SHEEP	ENSOARG00000009985	TUBGCP4	tubulin gamma complex associated protein 4 [Source:HGNC Symbol;Acc:HGNC:16691]	ENSG00000137822	TUBGCP4	76 kDa	5.2077	14.718	2.0246	0.045	0.32	0.05	1	1	1	6	21	3	4	16	2
881	Uncharacterized protein OS=Ovis aries GN=FMNL1 PE=4 SV=1	FMNL1	0	tr|W5PJU3|W5PJU3_SHEEP	ENSOARG00000009972	FMNL1	formin like 1 [Source:HGNC Symbol;Acc:HGNC:1212]	ENSG00000184922	FMNL1	121 kDa	0	1.7679	0	0	0.033	0	0.92	1	0	0	3	0	0	3	0
458	Uncharacterized protein OS=Ovis aries GN=FARSA PE=3 SV=1	FARSA	0	tr|W5PJU6|W5PJU6_SHEEP	ENSOARG00000009991	FARSA	phenylalanyl-tRNA synthetase alpha subunit [Source:HGNC Symbol;Acc:HGNC:3592]	ENSG00000179115	FARSA	61 kDa	7.7332	7.6462	12.956	0.11	0.18	0.15	1	1	1	9	9	11	6	7	8
697	Cluster of Uncharacterized protein OS=Ovis aries GN=CCT6A PE=3 SV=1 (tr|W5PJX0|W5PJX0_SHEEP)	CCT6A	0	tr|W5PJX0|W5PJX0_SHEEP	ENSOARG00000010011		Uncharacterized protein [Source:UniProtKB/TrEMBL;Acc:W5PJX1]	ENSG00000146731	CCT6A	58 kDa	2.6942	0.58931	3.3743	0.03	0.03	0.041	0.99	1	1	3	1	5	3	1	3
345	Uncharacterized protein OS=Ovis aries GN=EMC1 PE=4 SV=1	EMC1	0	tr|W5PJY0|W5PJY0_SHEEP	ENSOARG00000010013	EMC1	ER membrane protein complex subunit 1 [Source:HGNC Symbol;Acc:HGNC:28957]	ENSG00000127463	EMC1	112 kDa	11.543	5.8857	2.4563	0.15	0.093	0.013	1	1	1	15	8	2	12	7	2
362	Uncharacterized protein OS=Ovis aries GN=MYL6 PE=4 SV=1	MYL6	0	tr|W5PK27|W5PK27_SHEEP	ENSOARG00000010069	MYL6	myosin light chain 6 [Source:HGNC Symbol;Acc:HGNC:7587]	ENSG00000092841	MYL6	23 kDa	9.7342	13.524	11.904	0.22	0.41	0.41	1	1	1	11	15	16	5	9	8
1434	Uncharacterized protein (Fragment) OS=Ovis aries GN=EFHD2 PE=4 SV=1	EFHD2	0	tr|W5PK33|W5PK33_SHEEP	ENSOARG00000010074	EFHD2	EF-hand domain family member D2 [Source:HGNC Symbol;Acc:HGNC:28670]	ENSG00000142634	EFHD2	26 kDa	1.3865	0	0.67485	0.096	0	0.038	1	0	0.98	2	0	1	2	0	1
1257	Uncharacterized protein (Fragment) OS=Ovis aries GN=VASP PE=4 SV=1	VASP	0	tr|W5PK38|W5PK38_SHEEP	ENSOARG00000010075	VASP	vasodilator-stimulated phosphoprotein [Source:HGNC Symbol;Acc:HGNC:12652]	ENSG00000125753	VASP	44 kDa	0	2.3572	0	0	0.095	0	0.06	1	0	0	4	0	0	3	0
1147	Uncharacterized protein OS=Ovis aries GN=ANKLE2 PE=4 SV=1	ANKLE2	0	tr|W5PK46|W5PK46_SHEEP	ENSOARG00000010084	ANKLE2	ankyrin repeat and LEM domain containing 2 [Source:HGNC Symbol;Acc:HGNC:29101]	ENSG00000176915	ANKLE2	107 kDa	0	2.3572	0.67485	0	0.066	0.01	0	1	0.7	0	4	1	0	4	1
1276	Uncharacterized protein OS=Ovis aries GN=CDC40 PE=4 SV=1	CDC40	0	tr|W5PK62|W5PK62_SHEEP	ENSOARG00000010098	CDC40	cell division cycle 40 [Source:HGNC Symbol;Acc:HGNC:17350]	ENSG00000168438	CDC40	74 kDa	0.69327	1.1786	0	0.021	0.027	0	1	1	0	1	2	0	1	2	0
402	Tyrosine-protein kinase OS=Ovis aries GN=JAK1 PE=3 SV=1	JAK1	0	tr|W5PK80|W5PK80_SHEEP	ENSOARG00000010117	JAK1	Janus kinase 1 [Source:HGNC Symbol;Acc:HGNC:6190]	ENSG00000162434	JAK1	134 kDa	6.8538	11.757	0.67485	0.065	0.067	0.011	1	1	0.99	9	12	1	7	8	1
106	Uncharacterized protein OS=Ovis aries GN=ODF2 PE=4 SV=1	ODF2	0	tr|W5PK89|W5PK89_SHEEP	ENSOARG00000010125	ODF2	outer dense fiber of sperm tails 2 [Source:HGNC Symbol;Acc:HGNC:8114]	ENSG00000136811	ODF2	96 kDa	38.643	29.414	30.368	0.33	0.28	0.36	1	1	1	47	36	45	23	22	26
231	Cluster of Uncharacterized protein OS=Ovis aries GN=HNRNPA2B1 PE=4 SV=1 (tr|W5PK95|W5PK95_SHEEP)	HNRNPA2B1	0	tr|W5PK95|W5PK95_SHEEP	ENSOARG00000010132	HNRNPA2B1	heterogeneous nuclear ribonucleoprotein A2/B1 [Source:HGNC Symbol;Acc:HGNC:5033]	ENSG00000122566	HNRNPA2B1	37 kDa	30.667	25.274	8.5299	0.33	0.33	0.23	1	1	1	34	25	11	12	14	7
738	Uncharacterized protein OS=Ovis aries GN=WDR18 PE=4 SV=1	WDR18	0	tr|W5PKA2|W5PKA2_SHEEP	ENSOARG00000010138	WDR18	WD repeat domain 18 [Source:HGNC Symbol;Acc:HGNC:17956]	ENSG00000065268	WDR18	46 kDa	6.166	4.6997	2.4563	0.074	0.05	0.024	1	1	0.99	7	4	2	5	3	1
1231	Uncharacterized protein (Fragment) OS=Ovis aries GN=NOMO1 PE=4 SV=1	NOMO1	0	tr|W5PKC2|W5PKC2_SHEEP	ENSOARG00000010149		Uncharacterized protein [Source:UniProtKB/TrEMBL;Acc:W5PKC2]	ENSG00000103226	NOMO3	139 kDa	2.0798	0	0	0.024	0	0	1	0	0	3	0	0	3	0	0
1232	Uncharacterized protein OS=Ovis aries GN=SACM1L PE=4 SV=1	SACM1L	0	tr|W5PKD0|W5PKD0_SHEEP	ENSOARG00000010162	SACM1L	SAC1 suppressor of actin mutations 1-like (yeast) [Source:HGNC Symbol;Acc:HGNC:17059]	ENSG00000211456	SACM1L	67 kDa	0	1.7679	0	0	0.034	0	0	1	0.28	0	3	0	0	2	0
1298	Uncharacterized protein OS=Ovis aries GN=GCDH PE=3 SV=1	GCDH	0	tr|W5PKD2|W5PKD2_SHEEP	ENSOARG00000010163	GCDH	glutaryl-CoA dehydrogenase [Source:HGNC Symbol;Acc:HGNC:4189]	ENSG00000105607	GCDH	49 kDa	0	0.58931	3.1311	0	0.021	0.048	0.26	0.97	1	0	1	3	0	1	2
15	Cluster of Uncharacterized protein OS=Ovis aries GN=GNAI2 PE=4 SV=1 (tr|W5PKD3|W5PKD3_SHEEP)	GNAI2	0	tr|W5PKD3|W5PKD3_SHEEP	ENSOARG00000010164	GNAI2	guanine nucleotide binding protein (G protein), alpha inhibiting activity polypeptide 2 [Source:HGNC Symbol;Acc:HGNC:4385]	ENSG00000114353	GNAI2	40 kDa	288.85	191.25	113.94	0.63	0.57	0.57	1	1	1	329	112	118	31	26	28
529	Cluster of Uncharacterized protein (Fragment) OS=Ovis aries GN=SNRPD2 PE=4 SV=1 (tr|W5PKG8|W5PKG8_SHEEP)	SNRPD2	0	tr|W5PKG8|W5PKG8_SHEEP	ENSOARG00000010203			ENSG00000125743	SNRPD2	14 kDa	8.0826	9.3993	9.3933	0.31	0.41	0.41	1	1	1	9	8	9	5	5	5
813	Palmitoyltransferase OS=Ovis aries GN=ZDHHC5 PE=3 SV=1	ZDHHC5	0	tr|W5PKH0|W5PKH0_SHEEP	ENSOARG00000010201	ZDHHC5	zinc finger, DHHC-type containing 5 [Source:HGNC Symbol;Acc:HGNC:18472]	ENSG00000156599	ZDHHC5	74 kDa	1.7359	4.7071	0.67485	0.013	0.06	0.013	0.98	1	0.99	2	6	1	1	4	1
580	Uncharacterized protein OS=Ovis aries GN=CDC5L PE=4 SV=1	CDC5L	0	tr|W5PKH2|W5PKH2_SHEEP	ENSOARG00000010205	CDC5L	cell division cycle 5 like [Source:HGNC Symbol;Acc:HGNC:1743]	ENSG00000096401	CDC5L	92 kDa	2.0798	3.5358	0	0.034	0.11	0	1	1	0.74	3	6	0	3	6	0
1078	Uncharacterized protein OS=Ovis aries GN=GEMIN5 PE=4 SV=1	GEMIN5	0	tr|W5PKH7|W5PKH7_SHEEP	ENSOARG00000010195	GEMIN5	gem nuclear organelle associated protein 5 [Source:HGNC Symbol;Acc:HGNC:20043]	ENSG00000082516	GEMIN5	169 kDa	1.3865	0	0	0.011	0	0	1	0	0	2	0	0	2	0	0
858	Uncharacterized protein OS=Ovis aries GN=CCAR2 PE=4 SV=1	CCAR2	0	tr|W5PKK4|W5PKK4_SHEEP	ENSOARG00000010234	CCAR2	cell cycle and apoptosis regulator 2 [Source:HGNC Symbol;Acc:HGNC:23360]	ENSG00000158941	CCAR2	102 kDa	2.3448	1.1786	2.0246	0.022	0.025	0.042	1	1	1	3	2	3	3	2	3
895	Uncharacterized protein OS=Ovis aries GN=ESYT1 PE=4 SV=1	ESYT1	0	tr|W5PKK8|W5PKK8_SHEEP	ENSOARG00000010233	ESYT1	extended synaptotagmin-like protein 1 [Source:HGNC Symbol;Acc:HGNC:29534]	ENSG00000139641	ESYT1	123 kDa	2.0798	1.7679	0.67485	0.031	0.038	0.012	1	1	0.98	3	3	1	3	3	1
946	Uncharacterized protein (Fragment) OS=Ovis aries GN=EIF4G2 PE=4 SV=1	EIF4G2	0	tr|W5PKL6|W5PKL6_SHEEP	ENSOARG00000010243	EIF4G2	eukaryotic translation initiation factor 4 gamma, 2 [Source:HGNC Symbol;Acc:HGNC:3297]	ENSG00000110321	EIF4G2	106 kDa	0	1.7679	0.67485	0	0.045	0.0085	0.79	1	0.9	0	3	1	0	3	1
255	Uncharacterized protein (Fragment) OS=Ovis aries GN=PGAM5 PE=4 SV=1	PGAM5	0	tr|W5PKM5|W5PKM5_SHEEP	ENSOARG00000010258	PGAM5	PGAM family member 5, serine/threonine protein phosphatase, mitochondrial [Source:HGNC Symbol;Acc:HGNC:28763]	ENSG00000247077	PGAM5	26 kDa	18.24	14.04	10.986	0.47	0.24	0.37	1	1	1	22	10	13	10	7	8
623	Uncharacterized protein OS=Ovis aries GN=MAP1A PE=4 SV=1	MAP1A	0	tr|W5PKQ5|W5PKQ5_SHEEP	ENSOARG00000010288	MAP1A	microtubule associated protein 1A [Source:HGNC Symbol;Acc:HGNC:6835]	ENSG00000166963	MAP1A	327 kDa	0.69327	4.7145	6.0191	0.0046	0.031	0.011	0.98	1	1	1	8	4	1	7	3
1161	Uncharacterized protein OS=Ovis aries GN=FAM98A PE=4 SV=1	FAM98A	0	tr|W5PKR5|W5PKR5_SHEEP	ENSOARG00000010294	FAM98A	family with sequence similarity 98 member A [Source:HGNC Symbol;Acc:HGNC:24520]	ENSG00000119812	FAM98A	55 kDa	1.3865	1.1786	0.67485	0.05	0.052	0.029	1	1	0.98	2	2	1	2	2	1
354	Uncharacterized protein (Fragment) OS=Ovis aries GN=DEK PE=4 SV=1	DEK	0	tr|W5PKS6|W5PKS6_SHEEP	ENSOARG00000010301	DEK	DEK proto-oncogene [Source:HGNC Symbol;Acc:HGNC:2768]	ENSG00000124795	DEK	42 kDa	6.3412	8.8248	21.62	0.11	0.14	0.17	1	1	1	8	11	14	4	5	8
1338	Uncharacterized protein OS=Ovis aries GN=HSDL1 PE=3 SV=1	HSDL1	0	tr|W5PKS7|W5PKS7_SHEEP	ENSOARG00000010305	HSDL1	hydroxysteroid dehydrogenase like 1 [Source:HGNC Symbol;Acc:HGNC:16475]	ENSG00000103160	HSDL1	37 kDa	0	1.7679	0	0	0.1	0	0	1	0	0	3	0	0	3	0
960	Uncharacterized protein OS=Ovis aries GN=CCHCR1 PE=4 SV=1	CCHCR1	0	tr|W5PKV4|W5PKV4_SHEEP	ENSOARG00000010321	CCHCR1	coiled-coil alpha-helical rod protein 1 [Source:HGNC Symbol;Acc:HGNC:13930]	ENSG00000204536	CCHCR1	98 kDa	3.1224	1.1786	0.67485	0.033	0.024	0.013	1	1	0.97	4	2	1	4	2	1
614	Uncharacterized protein OS=Ovis aries GN=DRG1 PE=4 SV=1	DRG1	0	tr|W5PKV5|W5PKV5_SHEEP	ENSOARG00000010326	DRG1	developmentally regulated GTP binding protein 1 [Source:HGNC Symbol;Acc:HGNC:3029]	ENSG00000185721	DRG1	41 kDa	3.4718	11.167	2.0246	0.082	0.21	0.11	1	1	1	4	11	3	4	8	3
66	Cluster of Uncharacterized protein OS=Ovis aries GN=PA2G4 PE=4 SV=1 (tr|W5PKW0|W5PKW0_SHEEP)	PA2G4	0	tr|W5PKW0|W5PKW0_SHEEP	ENSOARG00000010335		Uncharacterized protein [Source:UniProtKB/TrEMBL;Acc:W5PKW0]	ENSG00000170515	PA2G4	44 kDa	68.999	82.448	60.95	0.56	0.6	0.63	1	1	1	74	65	69	22	22	22
1120	Uncharacterized protein OS=Ovis aries GN=SYMPK PE=4 SV=1	SYMPK	0	tr|W5PKX7|W5PKX7_SHEEP	ENSOARG00000010349	SYMPK	symplekin [Source:HGNC Symbol;Acc:HGNC:22935]	ENSG00000125755	SYMPK	141 kDa	0	1.1786	0	0	0.022	0	0.58	1	0.15	0	2	0	0	2	0
1278	Uncharacterized protein OS=Ovis aries GN=RAD21 PE=4 SV=1	RAD21	0	tr|W5PKY8|W5PKY8_SHEEP	ENSOARG00000010359	RAD21	RAD21 cohesin complex component [Source:HGNC Symbol;Acc:HGNC:9811]	ENSG00000164754	RAD21	71 kDa	0	1.1786	0	0	0.038	0	0	1	0	0	2	0	0	2	0
507	Uncharacterized protein OS=Ovis aries GN=MRCL3 PE=4 SV=1	MRCL3	0	tr|W5PKY9|W5PKY9_SHEEP	ENSOARG00000010362	MYL12A	myosin light chain 12A [Source:HGNC Symbol;Acc:HGNC:16701]	ENSG00000101608	MYL12A	20 kDa	1.0426	9.996	6.0737	0.064	0.41	0.41	1	1	1	1	11	9	1	6	6
1000	Uncharacterized protein OS=Ovis aries GN=PDCD4 PE=4 SV=1	PDCD4	0	tr|W5PL70|W5PL70_SHEEP	ENSOARG00000010432	PDCD4	programmed cell death 4 (neoplastic transformation inhibitor) [Source:HGNC Symbol;Acc:HGNC:8763]	ENSG00000150593	PDCD4	52 kDa	2.4292	2.3572	1.3497	0.047	0.081	0.047	1	1	1	3	4	2	2	3	2
1046	Uncharacterized protein OS=Ovis aries GN=CCDC22 PE=4 SV=1	CCDC22	0	tr|W5PL73|W5PL73_SHEEP	ENSOARG00000010428	CCDC22	coiled-coil domain containing 22 [Source:HGNC Symbol;Acc:HGNC:28909]	ENSG00000101997	CCDC22	70 kDa	0	1.7679	0	0	0.061	0	0.75	1	0.06	0	3	0	0	3	0
891	Uncharacterized protein OS=Ovis aries GN=CCDC61 PE=4 SV=1	CCDC61	0	tr|W5PL80|W5PL80_SHEEP	ENSOARG00000010443	CCDC61	coiled-coil domain containing 61 [Source:HGNC Symbol;Acc:HGNC:33629]	ENSG00000104983	CCDC61	58 kDa	2.0798	1.1786	1.3497	0.062	0.041	0.043	1	1	1	3	2	2	3	2	2
202	Uncharacterized protein (Fragment) OS=Ovis aries GN=LEMD2 PE=4 SV=1	LEMD2	0	tr|W5PL82|W5PL82_SHEEP	ENSOARG00000010446	LEMD2	LEM domain containing 2 [Source:HGNC Symbol;Acc:HGNC:21244]	ENSG00000161904	LEMD2	35 kDa	23.465	20.589	21.486	0.26	0.34	0.23	1	1	1	27	25	22	9	12	10
632	Cluster of Uncharacterized protein (Fragment) OS=Ovis aries GN=EHD1 PE=4 SV=1 (tr|W5PL84|W5PL84_SHEEP)	EHD1	0	tr|W5PL84|W5PL84_SHEEP	ENSOARG00000010447	EHD1	EH domain containing 1 [Source:HGNC Symbol;Acc:HGNC:3242]	ENSG00000110047	EHD1	55 kDa	0.69327	1.7679	1.3497	0.022	0.07	0.041	0.99	1	1	1	3	2	1	3	2
972	Uncharacterized protein OS=Ovis aries GN=C5orf42 PE=4 SV=1	C5orf42	0	tr|W5PL92|W5PL92_SHEEP	ENSOARG00000010431	C5orf42	chromosome 5 open reading frame 42 [Source:HGNC Symbol;Acc:HGNC:25801]	ENSG00000197603	C5orf42	361 kDa	1.3865	0	0	0.0062	0	0	0.98	0.83	0.09	2	0	0	2	0	0
1242	V-type proton ATPase subunit a OS=Ovis aries GN=ATP6V0A4 PE=3 SV=1	ATP6V0A4	0	tr|W5PLB5|W5PLB5_SHEEP	ENSOARG00000010469	ATP6V0A4	ATPase, H+ transporting, lysosomal V0 subunit a4 [Source:HGNC Symbol;Acc:HGNC:866]	ENSG00000105929	ATP6V0A4	96 kDa	3.0381	0	0	0.038	0	0	1	0.33	0	4	0	0	3	0	0
1280	Peptidoglycan-recognition protein OS=Ovis aries GN=PGLYRP1 PE=3 SV=1	PGLYRP1	0	tr|W5PLB7|W5PLB7_SHEEP	ENSOARG00000010475	PGLYRP1	peptidoglycan recognition protein 1 [Source:HGNC Symbol;Acc:HGNC:8904]	ENSG00000008438	PGLYRP1	23 kDa	0.9583	4.6997	0	0.059	0.11	0	0.48	1	0	1	4	0	1	2	0
941	Uncharacterized protein (Fragment) OS=Ovis aries GN=ERP29 PE=4 SV=1	ERP29	0	tr|W5PLE9|W5PLE9_SHEEP	ENSOARG00000010504	ERP29	endoplasmic reticulum resident protein 29 precursor [Source:RefSeq peptide;Acc:NP_001119826]	ENSG00000089248	ERP29	29 kDa	6.166	0	2.6994	0.12	0	0.12	1	0	1	7	0	4	4	0	3
624	Uncharacterized protein OS=Ovis aries GN=DECR1 PE=4 SV=1	DECR1	0	tr|W5PLF3|W5PLF3_SHEEP	ENSOARG00000010508	DECR1	2,4-dienoyl-CoA reductase 1, mitochondrial [Source:HGNC Symbol;Acc:HGNC:2753]	ENSG00000104325	DECR1	42 kDa	10.861	0	6.5054	0.11	0	0.13	1	0	1	12	0	8	6	0	5
1337	Uncharacterized protein OS=Ovis aries GN=LOC101116136 PE=4 SV=1	LOC101116136	0	tr|W5PLG7|W5PLG7_SHEEP	ENSOARG00000010525		Uncharacterized protein [Source:UniProtKB/TrEMBL;Acc:W5PLG7]	ENSG00000185432	METTL7A	19 kDa	0.69327	1.1786	0	0.088	0.15	0	0.98	1	0	1	2	0	1	2	0
741	Uncharacterized protein OS=Ovis aries GN=DARS PE=3 SV=1	DARS	0	tr|W5PLJ1|W5PLJ1_SHEEP	ENSOARG00000010544	DARS	aspartyl-tRNA synthetase [Source:HGNC Symbol;Acc:HGNC:2678]	ENSG00000115866	DARS	57 kDa	4.3458	1.7679	0.67485	0.046	0.06	0.022	1	1	1	5	3	1	5	2	1
1183	Uncharacterized protein OS=Ovis aries GN=DMTN PE=4 SV=1	DMTN	0	tr|W5PLJ2|W5PLJ2_SHEEP	ENSOARG00000010536	DMTN	dematin actin binding protein [Source:HGNC Symbol;Acc:HGNC:3382]	ENSG00000158856	DMTN	41 kDa	2.7786	0.58931	0	0.073	0.034	0	1	0.98	0	4	1	0	3	1	0
267	Cluster of Ribosomal protein L19 (Fragment) OS=Ovis aries GN=RPL19 PE=3 SV=1 (tr|W5PLN0|W5PLN0_SHEEP)	RPL19	0	tr|W5PLN0|W5PLN0_SHEEP	ENSOARG00000010582	RPL19	ribosomal protein L19 [Source:HGNC Symbol;Acc:HGNC:10312]	ENSG00000108298	RPL19	23 kDa	18.076	24.432	10.986	0.17	0.14	0.26	1	1	1	21	12	13	5	4	6
324	Cluster of Uncharacterized protein OS=Ovis aries GN=SMARCA5 PE=4 SV=1 (tr|W5PLP3|W5PLP3_SHEEP)	SMARCA5	0	tr|W5PLP3|W5PLP3_SHEEP	ENSOARG00000010589	SMARCA5	SWI/SNF related, matrix associated, actin dependent regulator of chromatin, subfamily a, member 5 [Source:HGNC Symbol;Acc:HGNC:11101]	ENSG00000153147	SMARCA5	122 kDa	0.69327	9.4289	10.688	0.014	0.14	0.057	1	1	1	1	16	6	1	13	6
930	Uncharacterized protein OS=Ovis aries GN=ARCN1 PE=4 SV=1	ARCN1	0	tr|W5PLQ6|W5PLQ6_SHEEP	ENSOARG00000010605	ARCN1	archain 1 [Source:HGNC Symbol;Acc:HGNC:649]	ENSG00000095139	ARCN1	57 kDa	0	2.3572	0.67485	0	0.086	0.023	0	1	0.98	0	4	1	0	4	1
322	Uncharacterized protein OS=Ovis aries GN=SBDS PE=4 SV=1	SBDS	0	tr|W5PLQ9|W5PLQ9_SHEEP	ENSOARG00000010609	SBDS	Shwachman-Bodian-Diamond syndrome [Source:HGNC Symbol;Acc:HGNC:19440]	ENSG00000126524	SBDS	29 kDa	21.638	19.321	8.9616	0.3	0.26	0.25	1	1	1	24	13	10	9	9	6
1281	Uncharacterized protein OS=Ovis aries GN=ZNF207 PE=4 SV=1	ZNF207	0	tr|W5PLU3|W5PLU3_SHEEP	ENSOARG00000010645	ZNF207	zinc finger protein 207 [Source:HGNC Symbol;Acc:HGNC:12998]	ENSG00000010244	ZNF207	53 kDa	1.6516	2.9391	1.7814	0.026	0.051	0.026	0.98	1	0.98	2	3	1	1	2	1
1404	Uncharacterized protein OS=Ovis aries GN=ALDH2 PE=3 SV=1	ALDH2	0	tr|W5PLV2|W5PLV2_SHEEP	ENSOARG00000010650		Uncharacterized protein [Source:UniProtKB/TrEMBL;Acc:W5PLV2]	ENSG00000257767	RP11-162P23.2	57 kDa	4.1651	0	0.67485	0.058	0	0.025	1	0	0.97	5	0	1	3	0	1
983	Uncharacterized protein OS=Ovis aries GN=CTNND1 PE=4 SV=1	CTNND1	0	tr|W5PLW1|W5PLW1_SHEEP	ENSOARG00000010654	CTNND1	catenin delta 1 [Source:HGNC Symbol;Acc:HGNC:2515]	ENSG00000198561	CTNND1	108 kDa	1.7359	2.9465	1.3497	0.012	0.051	0.028	0.96	1	1	2	5	2	2	4	2
1223	Serine/threonine-protein kinase D OS=Ovis aries GN=PRKD2 PE=3 SV=1	PRKD2	0	tr|W5PLX5|W5PLX5_SHEEP	ENSOARG00000010668	PRKD2	protein kinase D2 [Source:HGNC Symbol;Acc:HGNC:17293]	ENSG00000105287	PRKD2	95 kDa	0	1.1786	0	0	0.041	0	0	1	0	0	2	0	0	2	0
703	Uncharacterized protein (Fragment) OS=Ovis aries GN=AKAP13 PE=4 SV=1	AKAP13	0	tr|W5PLX7|W5PLX7_SHEEP	ENSOARG00000010666	AKAP13	A-kinase anchoring protein 13 [Source:HGNC Symbol;Acc:HGNC:371]	ENSG00000170776	AKAP13	292 kDa	0.69327	7.0643	0	0.0029	0.04	0	0.99	1	0.1	1	10	0	1	8	0
213	Cluster of Uncharacterized protein (Fragment) OS=Ovis aries GN=DNAJA1 PE=3 SV=1 (tr|W5PLY3|W5PLY3_SHEEP)	DNAJA1	0	tr|W5PLY3|W5PLY3_SHEEP						45 kDa	21.976	13.524	19.516	0.25	0.23	0.37	1	1	1	26	15	24	8	8	12
1430	Uncharacterized protein OS=Ovis aries GN=ATP6V1B2 PE=3 SV=1	ATP6V1B2	0	tr|W5PLZ0|W5PLZ0_SHEEP	ENSOARG00000010681	ATP6V1B2	ATPase, H+ transporting, lysosomal 56/58kDa, V1 subunit B2 [Source:HGNC Symbol;Acc:HGNC:854]	ENSG00000147416	ATP6V1B2	57 kDa	1.3865	0.58931	0.67485	0.052	0.027	0.023	1	0.61	0.98	2	1	1	2	1	1
1258	Uncharacterized protein (Fragment) OS=Ovis aries GN=MPG PE=3 SV=1	MPG	0	tr|W5PLZ1|W5PLZ1_SHEEP	ENSOARG00000010687	MPG	N-methylpurine DNA glycosylase [Source:HGNC Symbol;Acc:HGNC:7211]	ENSG00000103152	MPG	30 kDa	0	1.7679	0	0	0.16	0	0	1	0	0	3	0	0	3	0
845	Uncharacterized protein OS=Ovis aries GN=RFC3 PE=4 SV=1	RFC3	0	tr|W5PM03|W5PM03_SHEEP	ENSOARG00000010697	RFC3	replication factor C subunit 3 [Source:HGNC Symbol;Acc:HGNC:9971]	ENSG00000133119	RFC3	41 kDa	0.69327	2.9465	0.67485	0.031	0.18	0.039	0.69	1	0.82	1	5	1	1	5	1
1042	Uncharacterized protein (Fragment) OS=Ovis aries GN=UBXN4 PE=4 SV=1	UBXN4	0	tr|W5PM13|W5PM13_SHEEP	ENSOARG00000010706	UBXN4	UBX domain protein 4 [Source:HGNC Symbol;Acc:HGNC:14860]	ENSG00000144224	UBXN4	53 kDa	1.3865	2.9465	0	0.081	0.13	0	1	1	0	2	5	0	2	4	0
1131	Uncharacterized protein (Fragment) OS=Ovis aries GN=CHMP1B PE=4 SV=1	CHMP1B	0	tr|W5PM25|W5PM25_SHEEP	ENSOARG00000010720	CHMP1B	charged multivesicular body protein 1B [Source:HGNC Symbol;Acc:HGNC:24287]	ENSG00000255112	CHMP1B	18 kDa	2.4292	0	1.3497	0.099	0	0.1	1	0.6	1	3	0	2	3	0	2
1190	Uncharacterized protein (Fragment) OS=Ovis aries GN=UPF1 PE=4 SV=1	UPF1	0	tr|W5PM50|W5PM50_SHEEP	ENSOARG00000010739	UPF1	UPF1 regulator of nonsense transcripts homolog (yeast) [Source:HGNC Symbol;Acc:HGNC:9962]	ENSG00000005007	UPF1	120 kDa	0	1.7679	0.67485	0	0.03	0.01	0.09	1	0.97	0	3	1	0	3	1
784	Uncharacterized protein OS=Ovis aries GN=UBASH3A PE=4 SV=1	UBASH3A	0	tr|W5PMB7|W5PMB7_SHEEP	ENSOARG00000010806	UBASH3A	ubiquitin associated and SH3 domain containing A [Source:HGNC Symbol;Acc:HGNC:12462]	ENSG00000160185	UBASH3A	67 kDa	6.1605	3.5284	0.67485	0.13	0.057	0.022	1	1	0.94	8	4	1	6	4	1
116	Uncharacterized protein OS=Ovis aries GN=LOC101112018 PE=3 SV=1	LOC101112018	0	tr|W5PMC5|W5PMC5_SHEEP	ENSOARG00000008765		Uncharacterized protein [Source:UniProtKB/TrEMBL;Acc:W5PMC5]	ENSG00000156482	RPL30	13 kDa	57.284	50.288	39.786	0.59	0.67	0.59	1	1	1	64	36	36	7	8	7
681	Uncharacterized protein OS=Ovis aries GN=SPCS2 PE=4 SV=1	SPCS2	0	tr|W5PMD1|W5PMD1_SHEEP	ENSOARG00000010824	SPCS2	signal peptidase complex subunit 2 [Source:HGNC Symbol;Acc:HGNC:28962]	ENSG00000118363	SPCS2	28 kDa	1.0426	9.996	0.67485	0.027	0.22	0.027	0.64	1	0.96	1	11	1	1	7	1
240	Uncharacterized protein (Fragment) OS=Ovis aries GN=TBC1D31 PE=4 SV=1	TBC1D31	0	tr|W5PME2|W5PME2_SHEEP	ENSOARG00000010832	TBC1D31	TBC1 domain family member 31 [Source:HGNC Symbol;Acc:HGNC:30888]	ENSG00000156787	TBC1D31	124 kDa	6.8593	13.539	10.311	0.041	0.15	0.097	1	1	1	8	19	12	6	16	11
426	Uncharacterized protein OS=Ovis aries GN=HMHA1 PE=4 SV=1	HMHA1	0	tr|W5PME9|W5PME9_SHEEP	ENSOARG00000010834	HMHA1	histocompatibility (minor) HA-1 [Source:HGNC Symbol;Acc:HGNC:17102]	ENSG00000180448	HMHA1	116 kDa	3.1224	5.8931	5.3988	0.039	0.12	0.066	1	1	1	4	10	8	4	10	7
1293	Diacylglycerol kinase OS=Ovis aries GN=DGKA PE=3 SV=1	DGKA	0	tr|W5PMF2|W5PMF2_SHEEP	ENSOARG00000010838	DGKA	diacylglycerol kinase alpha [Source:HGNC Symbol;Acc:HGNC:2849]	ENSG00000065357	DGKA	83 kDa	0	1.1786	0	0	0.048	0	0.12	1	0	0	2	0	0	2	0
755	Uncharacterized protein OS=Ovis aries PE=4 SV=1	N/A	0	tr|W5PMH3|W5PMH3_SHEEP	ENSOARG00000010862		Uncharacterized protein [Source:UniProtKB/TrEMBL;Acc:W5PMH3]	ENSG00000131558	EXOC4	42 kDa	5.8955	2.9465	0.67485	0.23	0.076	0.046	1	1	1	8	5	1	7	2	1
1401	Uncharacterized protein (Fragment) OS=Ovis aries GN=LCN2 PE=3 SV=1	LCN2	0	tr|W5PMH6|W5PMH6_SHEEP						23 kDa	0	1.7679	0	0	0.17	0	0	1	0	0	3	0	0	3	0
998	Uncharacterized protein OS=Ovis aries GN=TEX10 PE=4 SV=1	TEX10	0	tr|W5PMI0|W5PMI0_SHEEP	ENSOARG00000010868		Uncharacterized protein [Source:UniProtKB/TrEMBL;Acc:W5PMI0]	ENSG00000136891	TEX10	106 kDa	2.3448	1.7679	0.67485	0.02	0.041	0.014	1	1	0.98	3	3	1	3	3	1
145	Uncharacterized protein (Fragment) OS=Ovis aries GN=RBMX PE=4 SV=1	RBMX	0	tr|W5PMJ5|W5PMJ5_SHEEP	ENSOARG00000010884	RBMXL1	RNA binding motif protein, X-linked-like 1 [Source:HGNC Symbol;Acc:HGNC:25073]	ENSG00000213516	RBMXL1	42 kDa	48.912	46.693	23.267	0.38	0.21	0.34	1	1	1	55	28	23	16	9	13
323	Uncharacterized protein (Fragment) OS=Ovis aries GN=RCC2 PE=4 SV=1	RCC2	0	tr|W5PML4|W5PML4_SHEEP	ENSOARG00000010902	RCC2	regulator of chromosome condensation 2 [Source:HGNC Symbol;Acc:HGNC:30297]	ENSG00000179051	RCC2	50 kDa	6.5099	19.425	8.907	0.081	0.38	0.077	1	1	1	8	27	5	5	15	4
682	Protein disulfide-isomerase (Fragment) OS=Ovis aries GN=PDIA3 PE=3 SV=1	PDIA3	0	tr|W5PMM7|W5PMM7_SHEEP	ENSOARG00000010912	PDIA3	protein disulfide isomerase family A member 3 [Source:HGNC Symbol;Acc:HGNC:4606]	ENSG00000167004	PDIA3	51 kDa	5.2077	2.3572	3.3743	0.087	0.1	0.1	1	1	1	6	4	5	5	4	4
765	Uncharacterized protein OS=Ovis aries GN=SFI1 PE=4 SV=1	SFI1	0	tr|W5PMN5|W5PMN5_SHEEP	ENSOARG00000010914	SFI1	SFI1 centrin binding protein [Source:HGNC Symbol;Acc:HGNC:29064]	ENSG00000198089	SFI1	149 kDa	0	1.7679	0	0	0.03	0	0.96	1	0	0	3	0	0	3	0
1238	Uncharacterized protein OS=Ovis aries GN=ZRANB3 PE=4 SV=1	ZRANB3	0	tr|W5PMN6|W5PMN6_SHEEP	ENSOARG00000010922	ZRANB3	zinc finger, RAN-binding domain containing 3 [Source:HGNC Symbol;Acc:HGNC:25249]	ENSG00000121988	ZRANB3	123 kDa	0	1.1786	0	0	0.018	0	0	1	0.32	0	2	0	0	2	0
795	Uncharacterized protein OS=Ovis aries GN=PDS5B PE=4 SV=1	PDS5B	0	tr|W5PMP0|W5PMP0_SHEEP	ENSOARG00000010917	PDS5B	PDS5 cohesin associated factor B [Source:HGNC Symbol;Acc:HGNC:20418]	ENSG00000083642	PDS5B	165 kDa	2.7731	2.3572	1.7814	0.032	0.028	0.0069	1	1	0.99	4	4	1	4	4	1
1334	Uncharacterized protein OS=Ovis aries GN=DERL1 PE=4 SV=1	DERL1	0	tr|W5PMR6|W5PMR6_SHEEP	ENSOARG00000010948	DERL1	derlin 1 [Source:HGNC Symbol;Acc:HGNC:28454]	ENSG00000136986	DERL1	29 kDa	0	1.7679	0	0	0.11	0	0	1	0	0	3	0	0	3	0
665	Uncharacterized protein OS=Ovis aries GN=LOC101120721 PE=3 SV=1	LOC101120721	0	tr|W5PMU0|W5PMU0_SHEEP						9 kDa	14.959	6.4602	12.281	0.25	0.24	0.25	1	1	1	16	5	10	4	3	4
491	Uncharacterized protein OS=Ovis aries GN=DNAJC11 PE=4 SV=1	DNAJC11	0	tr|W5PMX3|W5PMX3_SHEEP	ENSOARG00000011000	DNAJC11	DnaJ heat shock protein family (Hsp40) member C11 [Source:HGNC Symbol;Acc:HGNC:25570]	ENSG00000007923	DNAJC11	64 kDa	12.332	2.3572	2.0246	0.11	0.084	0.069	1	1	1	14	4	3	8	4	3
306	Cluster of Uncharacterized protein (Fragment) OS=Ovis aries GN=RAB35 PE=4 SV=1 (tr|W5PMX7|W5PMX7_SHEEP)	RAB35	0	tr|W5PMX7|W5PMX7_SHEEP	ENSOARG00000011008	RAB35	RAB35, member RAS oncogene family [Source:HGNC Symbol;Acc:HGNC:9774]	ENSG00000111737	RAB35	23 kDa	12.327	7.6388	5.1557	0.27	0.12	0.11	1	1	1	15	7	6	8	5	3
984	Ubiquitin carboxyl-terminal hydrolase (Fragment) OS=Ovis aries GN=USP10 PE=3 SV=1	USP10	0	tr|W5PMY2|W5PMY2_SHEEP	ENSOARG00000011010	USP10	ubiquitin specific peptidase 10 [Source:HGNC Symbol;Acc:HGNC:12608]	ENSG00000103194	USP10	85 kDa	0	3.5358	0	0	0.077	0	0.3	1	0	0	6	0	0	5	0
882	Uncharacterized protein OS=Ovis aries GN=NDUFV3 PE=4 SV=1	NDUFV3	0	tr|W5PN01|W5PN01_SHEEP	ENSOARG00000011030	NDUFV3	NADH:ubiquinone oxidoreductase subunit V3 [Source:HGNC Symbol;Acc:HGNC:7719]	ENSG00000160194	NDUFV3	56 kDa	0	2.9465	2.0246	0	0.11	0.068	0.07	1	1	0	5	3	0	4	3
129	Uncharacterized protein OS=Ovis aries GN=ZC3HAV1 PE=4 SV=1	ZC3HAV1	0	tr|W5PN22|W5PN22_SHEEP	ENSOARG00000011043	ZC3HAV1	zinc finger CCCH-type, antiviral 1 [Source:HGNC Symbol;Acc:HGNC:23721]	ENSG00000105939	ZC3HAV1	101 kDa	41.354	58.634	11.904	0.25	0.27	0.22	1	1	1	47	48	16	20	25	14
85	Uncharacterized protein OS=Ovis aries GN=EEF2 PE=4 SV=1	EEF2	0	tr|W5PN84|W5PN84_SHEEP	ENSOARG00000011109	EEF2	eukaryotic translation elongation factor 2 [Source:HGNC Symbol;Acc:HGNC:3214]	ENSG00000167658	EEF2	108 kDa	40.548	161.29	17.869	0.27	0.29	0.083	1	1	1	49	104	15	24	33	11
1437	Uncharacterized protein (Fragment) OS=Ovis aries GN=ACAT1 PE=3 SV=1	ACAT1	0	tr|W5PN85|W5PN85_SHEEP	ENSOARG00000011112	ACAT1	acetyl-CoA acetyltransferase 1 [Source:HGNC Symbol;Acc:HGNC:93]	ENSG00000075239	ACAT1	45 kDa	0	0.58931	1.3497	0	0.04	0.061	0.15	0.55	0.99	0	1	2	0	1	2
1098	Uncharacterized protein OS=Ovis aries GN=CCDC15 PE=4 SV=1	CCDC15	0	tr|W5PN91|W5PN91_SHEEP	ENSOARG00000011115	CCDC15	coiled-coil domain containing 15 [Source:HGNC Symbol;Acc:HGNC:25798]	ENSG00000149548	CCDC15	98 kDa	0	1.7679	0	0	0.038	0	0	1	0.23	0	3	0	0	3	0
1461	Coronin OS=Ovis aries GN=CORO2A PE=3 SV=1	CORO2A	0	tr|W5PN93|W5PN93_SHEEP	ENSOARG00000011118		Coronin [Source:UniProtKB/TrEMBL;Acc:W5PN93]	ENSG00000106789	CORO2A	60 kDa	0	1.1786	0	0	0.05	0	0.12	1	0	0	2	0	0	2	0
392	Cluster of Uncharacterized protein (Fragment) OS=Ovis aries GN=SLAN PE=4 SV=1 (tr|W5PND1|W5PND1_SHEEP)	SLAN	0	tr|W5PND1|W5PND1_SHEEP	ENSOARG00000011154		Uncharacterized protein [Source:UniProtKB/TrEMBL;Acc:W5PND1]	ENSG00000136938	ANP32B	30 kDa	16.16	21.693	13.929	0.28	0.32	0.28	1	1	1	19	21	19	9	10	10
737	Uncharacterized protein (Fragment) OS=Ovis aries GN=U2AF1 PE=4 SV=1	U2AF1	0	tr|W5PND9|W5PND9_SHEEP	ENSOARG00000011162		Uncharacterized protein [Source:UniProtKB/TrEMBL;Acc:W5PND9]	ENSG00000160201	U2AF1	24 kDa	5.039	9.9293	3.1311	0.19	0.19	0.1	1	1	1	6	7	3	3	3	2
846	Non-specific protein-tyrosine kinase OS=Ovis aries GN=ITK PE=4 SV=1	ITK	0	tr|W5PNG3|W5PNG3_SHEEP	ENSOARG00000011171	ITK	IL2-inducible T-cell kinase [Source:HGNC Symbol;Acc:HGNC:6171]	ENSG00000113263	ITK	72 kDa	2.4292	2.9465	2.0246	0.037	0.095	0.056	1	1	1	3	5	3	3	5	3
1166	Uncharacterized protein OS=Ovis aries GN=NUF2 PE=4 SV=1	NUF2	0	tr|W5PNG9|W5PNG9_SHEEP	ENSOARG00000011189	NUF2	NUF2, NDC80 kinetochore complex component [Source:HGNC Symbol;Acc:HGNC:14621]	ENSG00000143228	NUF2	55 kDa	0	2.3572	0	0	0.12	0	0.31	1	0	0	4	0	0	4	0
704	Uncharacterized protein OS=Ovis aries GN=ADD2 PE=4 SV=1	ADD2	0	tr|W5PNH0|W5PNH0_SHEEP	ENSOARG00000011187	ADD2	adducin 2 [Source:HGNC Symbol;Acc:HGNC:244]	ENSG00000075340	ADD2	80 kDa	14.682	2.3572	4.724	0.08	0.043	0.043	1	1	1	16	7	7	6	3	3
603	Uncharacterized protein OS=Ovis aries GN=SARNP PE=4 SV=1	SARNP	0	tr|W5PNJ5|W5PNJ5_SHEEP	ENSOARG00000011218	SARNP	SAP domain containing ribonucleoprotein [Source:HGNC Symbol;Acc:HGNC:24432]	ENSG00000205323	SARNP	24 kDa	2.7786	1.7679	0.67485	0.09	0.14	0.052	1	1	0.45	3	3	1	2	3	1
1243	Uncharacterized protein OS=Ovis aries GN=NAPA PE=4 SV=1	NAPA	0	tr|W5PNM6|W5PNM6_SHEEP	ENSOARG00000011245	NAPA	NSF attachment protein alpha [Source:HGNC Symbol;Acc:HGNC:7641]	ENSG00000105402	NAPA	33 kDa	1.3865	0.58931	0.67485	0.075	0.051	0.041	1	0.84	0.9	2	1	1	2	1	1
1365	Uncharacterized protein (Fragment) OS=Ovis aries GN=TMOD1 PE=4 SV=1	TMOD1	0	tr|W5PNQ1|W5PNQ1_SHEEP	ENSOARG00000011271	TMOD1	tropomodulin 1 [Source:HGNC Symbol;Acc:HGNC:11871]	ENSG00000136842	TMOD1	41 kDa	4.1651	1.1786	0	0.084	0.079	0	1	0.96	0	5	2	0	4	2	0
206	Uncharacterized protein OS=Ovis aries GN=SERBP1 PE=4 SV=1	SERBP1	0	tr|W5PNR4|W5PNR4_SHEEP	ENSOARG00000011282	SERBP1	SERPINE1 mRNA binding protein 1 [Source:HGNC Symbol;Acc:HGNC:17860]	ENSG00000142864	SERBP1	45 kDa	17.799	14.703	16.087	0.29	0.34	0.24	1	1	1	21	17	14	13	11	10
499	Cluster of Uncharacterized protein OS=Ovis aries GN=GTF2I PE=4 SV=1 (tr|W5PNR8|W5PNR8_SHEEP)	GTF2I	0	tr|W5PNR8|W5PNR8_SHEEP	ENSOARG00000011276	GTF2I	general transcription factor IIi [Source:HGNC Symbol;Acc:HGNC:4659]	ENSG00000263001	GTF2I	112 kDa	1.3865	6.475	5.5874	0.051	0.087	0.085	1	1	1	2	9	5	2	7	5
444	60S ribosomal protein L13 OS=Ovis aries GN=RPL13 PE=3 SV=1	RPL13	0	tr|W5PNS4|W5PNS4_SHEEP	ENSOARG00000011291	RPL13	ribosomal protein L13 [Source:HGNC Symbol;Acc:HGNC:10303]	ENSG00000167526	RPL13	15 kDa	24.253	34.877	17.005	0.13	0.13	0.13	1	1	1	26	14	17	2	2	2
88	Uncharacterized protein (Fragment) OS=Ovis aries GN=RPL12 PE=3 SV=1	RPL12	0	tr|W5PNV0|W5PNV0_SHEEP	ENSOARG00000011320	RPL12	ribosomal protein L12 [Source:HGNC Symbol;Acc:HGNC:10302]	ENSG00000197958	RPL12	21 kDa	73.642	79.876	56.171	0.51	0.51	0.55	1	1	1	82	45	57	7	8	8
114	Uncharacterized protein (Fragment) OS=Ovis aries GN=GCN1L1 PE=4 SV=1	GCN1L1	0	tr|W5PNV5|W5PNV5_SHEEP	ENSOARG00000011301	GCN1	GCN1, eIF2 alpha kinase activator homolog [Source:HGNC Symbol;Acc:HGNC:4199]	ENSG00000089154	GCN1	293 kDa	39.043	37.671	11.85	0.17	0.17	0.029	1	1	1	51	52	11	41	37	10
427	Uncharacterized protein OS=Ovis aries GN=SYCN PE=4 SV=1	SYCN	0	tr|W5PNW4|W5PNW4_SHEEP	ENSOARG00000011330	SYCN	syncollin [Source:HGNC Symbol;Acc:HGNC:18442]	ENSG00000179751	SYCN	14 kDa	19.474	0	19.407	0.2	0	0.21	1	0	1	21	0	14	4	0	4
3	Cluster of Vimentin (Fragment) OS=Ovis aries GN=VIM PE=3 SV=1 (tr|W5PNW7|W5PNW7_SHEEP)	VIM	0	tr|W5PNW7|W5PNW7_SHEEP	ENSOARG00000011328	VIM	vimentin [Source:HGNC Symbol;Acc:HGNC:12692]	ENSG00000026025	VIM	54 kDa	437.07	737.89	584.83	0.66	0.79	0.77	1	1	1	483	527	478	88	125	117
1048	Uncharacterized protein (Fragment) OS=Ovis aries GN=GSE1 PE=4 SV=1	GSE1	0	tr|W5PNW9|W5PNW9_SHEEP	ENSOARG00000011327	GSE1	Gse1 coiled-coil protein [Source:HGNC Symbol;Acc:HGNC:28979]	ENSG00000131149	GSE1	130 kDa	0	1.1786	0	0	0.038	0	0.08	1	0.32	0	2	0	0	2	0
785	Uncharacterized protein OS=Ovis aries GN=RFC1 PE=4 SV=1	RFC1	0	tr|W5PNZ7|W5PNZ7_SHEEP	ENSOARG00000011358	RFC1	replication factor C subunit 1 [Source:HGNC Symbol;Acc:HGNC:9969]	ENSG00000035928	RFC1	129 kDa	0	2.9465	0.67485	0	0.044	0.017	0.64	1	0.98	0	5	1	0	4	1
1304	Uncharacterized protein OS=Ovis aries GN=ATP5D PE=3 SV=1	ATP5D	0	tr|W5PP03|W5PP03_SHEEP	ENSOARG00000011366	ATP5D	ATP synthase, H+ transporting, mitochondrial F1 complex, delta subunit [Source:HGNC Symbol;Acc:HGNC:837]	ENSG00000099624	ATP5D	18 kDa	2.6099	0	0.67485	0.14	0	0.083	1	0.55	0.5	3	0	1	2	0	1
1102	Uncharacterized protein (Fragment) OS=Ovis aries GN=LPGAT1 PE=4 SV=1	LPGAT1	0	tr|W5PP07|W5PP07_SHEEP	ENSOARG00000011368	LPGAT1	lysophosphatidylglycerol acyltransferase 1 [Source:HGNC Symbol;Acc:HGNC:28985]	ENSG00000123684	LPGAT1	49 kDa	3.0381	1.7679	0	0.068	0.08	0	1	1	0.11	4	3	0	3	3	0
768	Uncharacterized protein (Fragment) OS=Ovis aries GN=RHOT1 PE=4 SV=1	RHOT1	0	tr|W5PP34|W5PP34_SHEEP	ENSOARG00000011384	RHOT1	ras homolog family member T1 [Source:HGNC Symbol;Acc:HGNC:21168]	ENSG00000126858	RHOT1	81 kDa	3.4718	0.58931	1.3497	0.027	0.013	0.027	1	1	1	4	1	2	3	1	2
1114	Uncharacterized protein OS=Ovis aries GN=ATP5H PE=4 SV=1	ATP5H	0	tr|W5PP37|W5PP37_SHEEP	ENSOARG00000011397	ATP5H	ATP synthase, H+ transporting, mitochondrial Fo complex subunit D [Source:HGNC Symbol;Acc:HGNC:845]	ENSG00000167863	ATP5H	19 kDa	2.0798	0	2.0246	0.19	0	0.19	1	0	1	3	0	3	3	0	2
229	Uncharacterized protein (Fragment) OS=Ovis aries GN=OFD1 PE=4 SV=1	OFD1	0	tr|W5PP93|W5PP93_SHEEP	ENSOARG00000011442	OFD1	oral-facial-digital syndrome 1 [Source:HGNC Symbol;Acc:HGNC:2567]	ENSG00000046651	OFD1	119 kDa	9.0234	15.896	8.0982	0.069	0.2	0.1	1	1	1	11	23	12	9	18	10
168	Uncharacterized protein OS=Ovis aries GN=DDX6 PE=3 SV=1	DDX6	0	tr|W5PPA7|W5PPA7_SHEEP	ENSOARG00000011455	DDX6	DEAD (Asp-Glu-Ala-Asp) box helicase 6 [Source:HGNC Symbol;Acc:HGNC:2747]	ENSG00000110367	DDX6	54 kDa	42.234	31.756	20.325	0.3	0.41	0.2	1	1	1	49	36	17	13	15	8
814	Uncharacterized protein OS=Ovis aries GN=EMC8 PE=4 SV=1	EMC8	0	tr|W5PPA8|W5PPA8_SHEEP	ENSOARG00000011457	EMC8	ER membrane protein complex subunit 8 [Source:HGNC Symbol;Acc:HGNC:7864]	ENSG00000131148	EMC8	24 kDa	5.039	2.3498	3.3743	0.14	0.043	0.2	1	0.98	1	6	2	5	3	1	5
952	Uncharacterized protein OS=Ovis aries GN=NEK2 PE=4 SV=1	NEK2	0	tr|W5PPB7|W5PPB7_SHEEP	ENSOARG00000011466	NEK2	NIMA-related kinase 2 [Source:HGNC Symbol;Acc:HGNC:7745]	ENSG00000117650	NEK2	51 kDa	0	1.1786	1.3497	0	0.055	0.048	0.86	1	1	0	2	2	0	2	2
27	Uncharacterized protein OS=Ovis aries GN=FLOT1 PE=4 SV=1	FLOT1	0	tr|W5PPD6|W5PPD6_SHEEP	ENSOARG00000011485	FLOT1	flotillin 1 [Source:HGNC Symbol;Acc:HGNC:3757]	ENSG00000137312	FLOT1	48 kDa	170.74	115.81	69.346	0.73	0.66	0.71	1	1	1	196	88	88	29	24	27
248	Uncharacterized protein OS=Ovis aries GN=MGST3 PE=4 SV=1	MGST3	0	tr|W5PPE2|W5PPE2_SHEEP	ENSOARG00000011493	MGST3	microsomal glutathione S-transferase 3 [Source:HGNC Symbol;Acc:HGNC:7064]	ENSG00000143198	MGST3	17 kDa	28.606	14.651	10.554	0.33	0.38	0.33	1	1	1	32	17	14	4	5	4
484	Cluster of Uncharacterized protein OS=Ovis aries GN=LUC7L2 PE=4 SV=1 (tr|W5PPF2|W5PPF2_SHEEP)	LUC7L2	0	tr|W5PPF2|W5PPF2_SHEEP	ENSOARG00000011507		Uncharacterized protein [Source:UniProtKB/TrEMBL;Acc:W5PPF3]	ENSG00000146963	LUC7L2	54 kDa	9.9817	2.3572	6.0737	0.15	0.095	0.17	1	1	1	12	4	9	7	4	7
11	Uncharacterized protein OS=Ovis aries GN=RPS3 PE=3 SV=1	RPS3	0	tr|W5PPH6|W5PPH6_SHEEP	ENSOARG00000011523	RPS3	ribosomal protein S3 [Source:HGNC Symbol;Acc:HGNC:10420]	ENSG00000149273	RPS3	31 kDa	414.62	213.23	236.94	0.73	0.64	0.72	1	1	1	466	110	215	25	20	24
985	Uncharacterized protein OS=Ovis aries GN=TMCO1 PE=4 SV=1	TMCO1	0	tr|W5PPH9|W5PPH9_SHEEP	ENSOARG00000011526	TMCO1	transmembrane and coiled-coil domains 1 [Source:HGNC Symbol;Acc:HGNC:18188]	ENSG00000143183	TMCO1	21 kDa	1.7359	6.4676	1.3497	0.074	0.24	0.15	0.9	1	1	2	7	2	2	4	2
786	Uncharacterized protein (Fragment) OS=Ovis aries GN=STT3A PE=4 SV=1	STT3A	0	tr|W5PPJ0|W5PPJ0_SHEEP	ENSOARG00000011533	STT3A	STT3A, subunit of the oligosaccharyltransferase complex (catalytic) [Source:HGNC Symbol;Acc:HGNC:6172]	ENSG00000134910	STT3A	90 kDa	2.0798	5.2964	0	0.034	0.06	0	1	1	0	3	7	0	3	5	0
666	DNA ligase OS=Ovis aries GN=LIG1 PE=3 SV=1	LIG1	0	tr|W5PPM4|W5PPM4_SHEEP	ENSOARG00000011565	LIG1	ligase I, DNA, ATP-dependent [Source:HGNC Symbol;Acc:HGNC:6598]	ENSG00000105486	LIG1	102 kDa	0	10.018	0	0	0.16	0	0	1	0.07	0	17	0	0	12	0
428	Uncharacterized protein OS=Ovis aries GN=PDIA2 PE=4 SV=1	PDIA2	0	tr|W5PPN2|W5PPN2_SHEEP	ENSOARG00000011577	PDIA2	protein disulfide isomerase family A member 2 [Source:HGNC Symbol;Acc:HGNC:14180]	ENSG00000185615	PDIA2	60 kDa	16.937	0	12.956	0.17	0	0.13	1	0	1	20	0	11	12	0	7
386	Uncharacterized protein OS=Ovis aries GN=NDUFS7 PE=3 SV=1	NDUFS7	0	tr|W5PPP6|W5PPP6_SHEEP	ENSOARG00000011589	NDUFS7	NADH:ubiquinone oxidoreductase core subunit S7 [Source:HGNC Symbol;Acc:HGNC:7714]	ENSG00000115286	NDUFS7	21 kDa	8.2513	8.2355	5.3988	0.16	0.27	0.19	1	1	1	9	10	8	4	6	4
1436	Uncharacterized protein OS=Ovis aries GN=CLTA PE=4 SV=1	CLTA	0	tr|W5PPS6|W5PPS6_SHEEP	ENSOARG00000011612	CLTA	clathrin, light chain A [Source:HGNC Symbol;Acc:HGNC:2090]	ENSG00000122705	CLTA	23 kDa	2.4292	0	0	0.077	0	0	0.99	0	0.06	3	0	0	3	0	0
10	Cluster of Uncharacterized protein OS=Ovis aries GN=TUBB2A PE=3 SV=1 (tr|W5PPT6|W5PPT6_SHEEP)	TUBB2A	0	tr|W5PPT6|W5PPT6_SHEEP	ENSOARG00000011626	TUBB	tubulin beta class I [Source:HGNC Symbol;Acc:HGNC:20778]	ENSG00000196230	TUBB	50 kDa	223.81	258.49	189.68	0.54	0.66	0.74	1	1	1	248	228	245	27	27	36
155	Cluster of Uncharacterized protein OS=Ovis aries GN=LOC101113072 PE=4 SV=1 (tr|W5PPT7|W5PPT7_SHEEP)	LOC101113072	0	tr|W5PPT7|W5PPT7_SHEEP						19 kDa	46.952	23.402	32.904	0.33	0.24	0.29	1	1	1	52	22	34	7	7	8
931	Uncharacterized protein (Fragment) OS=Ovis aries GN=CD2AP PE=4 SV=1	CD2AP	0	tr|W5PPY5|W5PPY5_SHEEP	ENSOARG00000011675	CD2AP	CD2-associated protein [Source:HGNC Symbol;Acc:HGNC:14258]	ENSG00000198087	CD2AP	71 kDa	0	2.9465	0	0	0.11	0	0.21	1	0	0	5	0	0	5	0
1099	Uncharacterized protein OS=Ovis aries GN=DEF6 PE=4 SV=1	DEF6	0	tr|W5PQ04|W5PQ04_SHEEP	ENSOARG00000011689	DEF6	DEF6, guanine nucleotide exchange factor [Source:HGNC Symbol;Acc:HGNC:2760]	ENSG00000023892	DEF6	74 kDa	0	1.7679	2.0246	0	0.07	0.059	0	1	1	0	3	3	0	3	3
1239	Uncharacterized protein OS=Ovis aries GN=CLIP2 PE=4 SV=1	CLIP2	0	tr|W5PQ21|W5PQ21_SHEEP	ENSOARG00000011702	CLIP2	CAP-Gly domain containing linker protein 2 [Source:HGNC Symbol;Acc:HGNC:2586]	ENSG00000106665	CLIP2	105 kDa	0	1.1786	0	0	0.035	0	0	1	0.09	0	2	0	0	2	0
1374	ER lumen protein-retaining receptor OS=Ovis aries GN=KDELR1 PE=3 SV=1	KDELR1	0	tr|W5PQ26|W5PQ26_SHEEP	ENSOARG00000011713	KDELR1	KDEL endoplasmic reticulum protein retention receptor 1 [Source:HGNC Symbol;Acc:HGNC:6304]	ENSG00000105438	KDELR1	24 kDa	1.6516	2.9391	0	0.052	0.14	0	0.98	1	0	2	3	0	1	2	0
643	Uncharacterized protein (Fragment) OS=Ovis aries GN=RFC2 PE=4 SV=1	RFC2	0	tr|W5PQ52|W5PQ52_SHEEP	ENSOARG00000011737	RFC2	replication factor C subunit 2 [Source:HGNC Symbol;Acc:HGNC:9970]	ENSG00000049541	RFC2	35 kDa	3.8157	7.6462	2.0246	0.16	0.29	0.14	1	1	1	5	9	3	4	8	3
1406	Uncharacterized protein OS=Ovis aries GN=MPEG1 PE=4 SV=1	MPEG1	0	tr|W5PQ55|W5PQ55_SHEEP	ENSOARG00000011743	MPEG1	macrophage expressed 1 [Source:HGNC Symbol;Acc:HGNC:29619]	ENSG00000197629	MPEG1	65 kDa	1.3865	0	0	0.038	0	0	1	0	0	2	0	0	2	0	0
340	Uncharacterized protein OS=Ovis aries GN=RPS15 PE=3 SV=1	RPS15	0	tr|W5PQ79|W5PQ79_SHEEP	ENSOARG00000011763		Uncharacterized protein [Source:UniProtKB/TrEMBL;Acc:W5PQ79]	ENSG00000115268	RPS15	16 kDa	12.958	8.7507	14.549	0.23	0.092	0.23	1	1	1	14	5	15	3	3	3
1415	Uncharacterized protein (Fragment) OS=Ovis aries GN=RPS6KB2 PE=4 SV=1	RPS6KB2	0	tr|W5PQ88|W5PQ88_SHEEP	ENSOARG00000011767	RPS6KB2	ribosomal protein S6 kinase, 70kDa, polypeptide 2 [Source:HGNC Symbol;Acc:HGNC:10437]	ENSG00000175634	RPS6KB2	54 kDa	0	1.1786	0	0	0.056	0	0	1	0	0	2	0	0	2	0
218	Uncharacterized protein OS=Ovis aries GN=CROCC PE=4 SV=1	CROCC	0	tr|W5PQ96|W5PQ96_SHEEP	ENSOARG00000011764	CROCC	ciliary rootlet coiled-coil, rootletin [Source:HGNC Symbol;Acc:HGNC:21299]	ENSG00000058453	CROCC	214 kDa	11.284	8.8322	17.06	0.043	0.071	0.096	1	1	1	14	13	22	11	13	16
378	Cluster of Uncharacterized protein (Fragment) OS=Ovis aries GN=ACTR3 PE=3 SV=1 (tr|W5PQ98|W5PQ98_SHEEP)	ACTR3	0	tr|W5PQ98|W5PQ98_SHEEP	ENSOARG00000011780	ACTR3	ARP3 actin-related protein 3 homolog (yeast) [Source:HGNC Symbol;Acc:HGNC:170]	ENSG00000115091	ACTR3	46 kDa	3.1224	14.121	1.3497	0.045	0.35	0.13	1	1	1	4	18	2	3	11	2
22	Cluster of Uncharacterized protein OS=Ovis aries GN=CYFIP2 PE=4 SV=1 (tr|W5PQA6|W5PQA6_SHEEP)	CYFIP2	0	tr|W5PQA6|W5PQA6_SHEEP	ENSOARG00000011768	CYFIP2	cytoplasmic FMR1 interacting protein 2 [Source:HGNC Symbol;Acc:HGNC:13760]	ENSG00000055163	CYFIP2	150 kDa	187.76	62.952	118.17	0.42	0.32	0.3	1	1	1	223	79	80	62	45	41
1466	Uncharacterized protein (Fragment) OS=Ovis aries GN=PRDX6 PE=4 SV=1	PRDX6	0	tr|W5PQA8|W5PQA8_SHEEP	ENSOARG00000011789	PRDX6	peroxiredoxin 6 [Source:RefSeq peptide;Acc:NP_001267633]	ENSG00000117592	PRDX6	25 kDa	0	0	1.3497	0	0	0.07	0	0	1	0	0	2	0	0	2
35	Cluster of Uncharacterized protein OS=Ovis aries GN=RPLP0 PE=3 SV=1 (tr|W5PQC5|W5PQC5_SHEEP)	RPLP0	0	tr|W5PQC5|W5PQC5_SHEEP						34 kDa	101.16	125.27	68.021	0.42	0.35	0.4	1	1	1	115	67	68	14	13	14
1462	Uncharacterized protein OS=Ovis aries GN=LRRC40 PE=4 SV=1	LRRC40	0	tr|W5PQD6|W5PQD6_SHEEP	ENSOARG00000011814	LRRC40	leucine rich repeat containing 40 [Source:HGNC Symbol;Acc:HGNC:26004]	ENSG00000066557	LRRC40	68 kDa	0	1.1786	0	0	0.028	0	0	1	0.06	0	2	0	0	2	0
770	Uncharacterized protein OS=Ovis aries GN=CCT7 PE=3 SV=1	CCT7	0	tr|W5PQF0|W5PQF0_SHEEP	ENSOARG00000011826	CCT7	chaperonin containing TCP1, subunit 7 (eta) [Source:HGNC Symbol;Acc:HGNC:1622]	ENSG00000135624	CCT7	59 kDa	3.4718	1.1786	1.3497	0.042	0.053	0.057	1	1	1	4	2	2	4	2	2
1376	Uncharacterized protein (Fragment) OS=Ovis aries GN=FAM101B PE=4 SV=1	FAM101B	0	tr|W5PQJ0|W5PQJ0_SHEEP	ENSOARG00000011867	FAM101B	family with sequence similarity 101 member B [Source:HGNC Symbol;Acc:HGNC:28705]	ENSG00000183688	FAM101B	20 kDa	0	1.1786	0.67485	0	0.12	0.055	0.14	1	0.98	0	2	1	0	2	1
1205	Uncharacterized protein OS=Ovis aries GN=AMACR PE=4 SV=1	AMACR	0	tr|W5PQJ5|W5PQJ5_SHEEP	ENSOARG00000011869	AMACR	alpha-methylacyl-CoA racemase [Source:HGNC Symbol;Acc:HGNC:451]	ENSG00000242110	AMACR	42 kDa	0	2.9465	0	0	0.16	0	0	1	0	0	5	0	0	5	0
258	Uncharacterized protein (Fragment) OS=Ovis aries GN=EIF5A PE=4 SV=1	EIF5A	0	tr|W5PQK7|W5PQK7_SHEEP	ENSOARG00000011879		eukaryotic translation initiation factor 5A-1 [Source:RefSeq peptide;Acc:NP_001159665]	ENSG00000253626	EIF5AL1	17 kDa	27.056	11.175	17.437	0.36	0.43	0.38	1	1	1	29	13	16	11	8	8
241	Uncharacterized protein OS=Ovis aries GN=ALMS1 PE=4 SV=1	ALMS1	0	tr|W5PQL6|W5PQL6_SHEEP	ENSOARG00000011883	ALMS1	ALMS1, centrosome and basal body associated protein [Source:HGNC Symbol;Acc:HGNC:428]	ENSG00000116127	ALMS1	446 kDa	8.9391	9.4289	8.7731	0.019	0.06	0.034	1	1	1	11	16	13	8	16	12
1116	Uncharacterized protein OS=Ovis aries GN=HYLS1 PE=4 SV=1	HYLS1	0	tr|W5PQN2|W5PQN2_SHEEP	ENSOARG00000011905	HYLS1	hydrolethalus syndrome 1 [Source:HGNC Symbol;Acc:HGNC:26558]	ENSG00000198331	HYLS1	36 kDa	0	1.1786	1.3497	0	0.12	0.07	0.13	1	1	0	2	2	0	2	1
772	Uncharacterized protein OS=Ovis aries GN=PRKDC PE=4 SV=1	PRKDC	0	tr|W5PQQ8|W5PQQ8_SHEEP	ENSOARG00000011884	PRKDC	protein kinase, DNA-activated, catalytic polypeptide [Source:HGNC Symbol;Acc:HGNC:9413]	ENSG00000253729	PRKDC	464 kDa	1.3865	0.58931	0	0.0044	0.0017	0	1	0.96	0.33	2	1	0	2	1	0
83	60S ribosomal protein L18 OS=Ovis aries GN=RPL18 PE=3 SV=1	RPL18	0	tr|W5PQR5|W5PQR5_SHEEP	ENSOARG00000011932	RPL18	ribosomal protein L18 [Source:HGNC Symbol;Acc:HGNC:10310]	ENSG00000063177	RPL18	22 kDa	82.321	75.714	47.264	0.43	0.36	0.43	1	1	1	92	42	52	9	8	9
1110	Uncharacterized protein (Fragment) OS=Ovis aries GN=PTPRCAP PE=4 SV=1	PTPRCAP	0	tr|W5PQX0|W5PQX0_SHEEP	ENSOARG00000011983	PTPRCAP	protein tyrosine phosphatase, receptor type, C-associated protein [Source:HGNC Symbol;Acc:HGNC:9667]	ENSG00000213402	PTPRCAP	23 kDa	3.0381	1.7605	2.0246	0.13	0.056	0.13	1	0.97	1	4	1	3	2	1	3
187	Uncharacterized protein (Fragment) OS=Ovis aries GN=IDH2 PE=3 SV=1	IDH2	0	tr|W5PR04|W5PR04_SHEEP	ENSOARG00000012014	IDH2	isocitrate dehydrogenase 2 (NADP+), mitochondrial [Source:HGNC Symbol;Acc:HGNC:5383]	ENSG00000182054	IDH2	49 kDa	13.454	68.401	10.554	0.21	0.48	0.26	1	1	1	16	53	14	10	22	11
294	Uncharacterized protein OS=Ovis aries GN=CSE1L PE=4 SV=1	CSE1L	0	tr|W5PR23|W5PR23_SHEEP	ENSOARG00000012031	CSE1L	CSE1 chromosome segregation 1-like (yeast) [Source:HGNC Symbol;Acc:HGNC:2431]	ENSG00000124207	CSE1L	110 kDa	11.825	2.9465	25.858	0.0082	0.045	0.0082	0.97	1	0.98	12	5	17	1	4	1
1297	Uncharacterized protein OS=Ovis aries GN=DDX18 PE=3 SV=1	DDX18	0	tr|W5PR35|W5PR35_SHEEP	ENSOARG00000012040	DDX18	DEAD (Asp-Glu-Ala-Asp) box polypeptide 18 [Source:HGNC Symbol;Acc:HGNC:2741]	ENSG00000088205	DDX18	84 kDa	1.3865	0	0	0.032	0	0	1	0	0	2	0	0	2	0	0
286	Uncharacterized protein OS=Ovis aries GN=CCDC77 PE=4 SV=1	CCDC77	0	tr|W5PR41|W5PR41_SHEEP	ENSOARG00000012050	CCDC77	coiled-coil domain containing 77 [Source:HGNC Symbol;Acc:HGNC:28203]	ENSG00000120647	CCDC77	58 kDa	11.47	11.779	10.123	0.098	0.37	0.28	1	1	1	13	18	15	7	14	11
1342	Coronin (Fragment) OS=Ovis aries GN=CORO1B PE=3 SV=1	CORO1B	0	tr|W5PR73|W5PR73_SHEEP	ENSOARG00000012083	CORO1B	coronin, actin binding protein, 1B [Source:HGNC Symbol;Acc:HGNC:2253]	ENSG00000172725	CORO1B	56 kDa	0	1.7679	0	0	0.056	0	0.27	1	0	0	3	0	0	3	0
986	Uncharacterized protein OS=Ovis aries GN=CCP110 PE=4 SV=1	CCP110	0	tr|W5PR75|W5PR75_SHEEP	ENSOARG00000012082	CCP110	centriolar coiled-coil protein 110kDa [Source:HGNC Symbol;Acc:HGNC:24342]	ENSG00000103540	CCP110	113 kDa	0	2.9465	0	0	0.071	0	0	1	0	0	5	0	0	5	0
245	Cluster of 40S ribosomal protein S26 (Fragment) OS=Ovis aries GN=RPS26 PE=4 SV=1 (tr|W5PR95|W5PR95_SHEEP)	RPS26	0	tr|W5PR95|W5PR95_SHEEP	ENSOARG00000012105	RPS26	ribosomal protein S26 [Source:HGNC Symbol;Acc:HGNC:10414]	ENSG00000197728	RPS26	14 kDa	26.013	16.912	23.888	0.4	0.3	0.3	1	1	1	28	9	19	5	3	4
683	Uncharacterized protein OS=Ovis aries GN=UFL1 PE=4 SV=1	UFL1	0	tr|W5PRB0|W5PRB0_SHEEP	ENSOARG00000012113	UFL1	UFM1-specific ligase 1 [Source:HGNC Symbol;Acc:HGNC:23039]	ENSG00000014123	UFL1	90 kDa	2.7731	2.9465	0.67485	0.055	0.084	0.014	1	1	1	4	5	1	4	5	1
1476	Uncharacterized protein OS=Ovis aries GN=CISD2 PE=4 SV=1	CISD2	0	tr|W5PRB3|W5PRB3_SHEEP	ENSOARG00000012122	CISD2	CDGSH iron sulfur domain 2 [Source:HGNC Symbol;Acc:HGNC:24212]	ENSG00000145354	CISD2	12 kDa	0	1.1786	0	0	0.28	0	0	1	0	0	2	0	0	2	0
847	Uncharacterized protein OS=Ovis aries GN=IKZF3 PE=4 SV=1	IKZF3	0	tr|W5PRC8|W5PRC8_SHEEP	ENSOARG00000012131	IKZF3	IKAROS family zinc finger 3 [Source:HGNC Symbol;Acc:HGNC:13178]	ENSG00000161405	IKZF3	58 kDa	0	4.7145	2.4563	0	0.15	0.018	0	1	0.95	0	8	2	0	7	2
787	Uncharacterized protein OS=Ovis aries GN=STOML2 PE=4 SV=1	STOML2	0	tr|W5PRD7|W5PRD7_SHEEP	ENSOARG00000012139	STOML2	stomatin like 2 [Source:HGNC Symbol;Acc:HGNC:14559]	ENSG00000165283	STOML2	39 kDa	4.4246	1.1786	2.0246	0.2	0.07	0.1	1	1	1	6	2	3	5	2	3
242	Uncharacterized protein OS=Ovis aries GN=SUB1 PE=4 SV=1	SUB1	0	tr|W5PRF0|W5PRF0_SHEEP	ENSOARG00000012154	SUB1	SUB1 homolog, transcriptional regulator [Source:HGNC Symbol;Acc:HGNC:19985]	ENSG00000113387	SUB1	14 kDa	13.815	32.742	6.9371	0.31	0.54	0.34	1	1	1	16	28	7	4	9	5
726	Eukaryotic translation initiation factor 6 OS=Ovis aries GN=EIF6 PE=3 SV=1	EIF6	0	tr|W5PRH3|W5PRH3_SHEEP	ENSOARG00000012174			ENSG00000261582	RP4-614O4.11	27 kDa	3.4718	7.0643	2.0246	0.16	0.53	0.16	1	1	1	4	10	3	3	7	2
1202	Cluster of Uncharacterized protein OS=Ovis aries GN=TLK2 PE=4 SV=1 (tr|W5PRJ0|W5PRJ0_SHEEP)	TLK2	0	tr|W5PRJ0|W5PRJ0_SHEEP	ENSOARG00000012181	TLK2	tousled like kinase 2 [Source:HGNC Symbol;Acc:HGNC:11842]	ENSG00000146872	TLK2	91 kDa	0	1.7679	0	0	0.033	0	0.21	1	0.14	0	3	0	0	3	0
821	Uncharacterized protein OS=Ovis aries GN=FAM126A PE=4 SV=1	FAM126A	0	tr|W5PRJ3|W5PRJ3_SHEEP	ENSOARG00000012192	FAM126A	family with sequence similarity 126 member A [Source:HGNC Symbol;Acc:HGNC:24587]	ENSG00000122591	FAM126A	47 kDa	4.8584	3.5358	4.0491	0.088	0.19	0.081	1	1	1	6	6	6	6	5	3
366	Uncharacterized protein (Fragment) OS=Ovis aries GN=VCP PE=3 SV=1	VCP	0	tr|W5PRJ4|W5PRJ4_SHEEP	ENSOARG00000012193	VCP	valosin containing protein [Source:HGNC Symbol;Acc:HGNC:12666]	ENSG00000165280	VCP	90 kDa	10.675	17.627	2.0246	0.12	0.15	0.048	1	1	1	13	16	3	11	14	3
1115	Uncharacterized protein OS=Ovis aries GN=STAU1 PE=4 SV=1	STAU1	0	tr|W5PRK4|W5PRK4_SHEEP	ENSOARG00000012204	STAU1	staufen double-stranded RNA binding protein 1 [Source:HGNC Symbol;Acc:HGNC:11370]	ENSG00000124214	STAU1	74 kDa	1.0426	0.58931	1.3497	0.019	0.013	0.039	1	0.89	1	1	1	2	1	1	2
335	Uncharacterized protein (Fragment) OS=Ovis aries GN=VPS33B PE=4 SV=1	VPS33B	0	tr|W5PRL5|W5PRL5_SHEEP	ENSOARG00000012205	VPS33B	vacuolar protein sorting 33 homolog B (yeast) [Source:HGNC Symbol;Acc:HGNC:12712]	ENSG00000184056	VPS33B	71 kDa	11.972	8.8396	6.5054	0.25	0.28	0.14	1	1	1	16	15	8	14	14	8
860	Uncharacterized protein OS=Ovis aries GN=SNRPB2 PE=4 SV=1	SNRPB2	0	tr|W5PRM1|W5PRM1_SHEEP	ENSOARG00000012223	SNRPB2	small nuclear ribonucleoprotein polypeptide B [Source:HGNC Symbol;Acc:HGNC:11155]	ENSG00000125870	SNRPB2	25 kDa	3.4718	5.2816	3.5628	0.08	0.12	0.071	1	1	1	4	3	2	2	3	2
684	Uncharacterized protein OS=Ovis aries GN=PDS5A PE=4 SV=1	PDS5A	0	tr|W5PRM6|W5PRM6_SHEEP	ENSOARG00000012221	PDS5A	PDS5 cohesin associated factor A [Source:HGNC Symbol;Acc:HGNC:29088]	ENSG00000121892	PDS5A	151 kDa	3.4718	5.3038	0.67485	0.02	0.075	0.01	1	1	0.98	4	9	1	4	8	1
942	Na(+)/H(+) exchange regulatory cofactor NHE-RF OS=Ovis aries GN=SLC9A3R1 PE=4 SV=1	SLC9A3R1	0	tr|W5PRP1|W5PRP1_SHEEP	ENSOARG00000012235	SLC9A3R1	solute carrier family 9, subfamily A (NHE3, cation proton antiporter 3), member 3 regulator 1 [Source:HGNC Symbol;Acc:HGNC:11075]	ENSG00000109062	SLC9A3R1	40 kDa	4.5145	2.3572	2.0246	0.057	0.098	0.095	1	1	1	5	4	3	2	3	3
197	Uncharacterized protein OS=Ovis aries GN=ACAP1 PE=4 SV=1	ACAP1	0	tr|W5PRY2|W5PRY2_SHEEP	ENSOARG00000012323	ACAP1	ArfGAP with coiled-coil, ankyrin repeat and PH domains 1 [Source:HGNC Symbol;Acc:HGNC:16467]	ENSG00000072818	ACAP1	79 kDa	29.964	20.014	19.893	0.31	0.34	0.17	1	1	1	37	28	18	18	17	13
1343	Uncharacterized protein OS=Ovis aries GN=VPS51 PE=4 SV=1	VPS51	0	tr|W5PRY9|W5PRY9_SHEEP	ENSOARG00000012332	VPS51	VPS51 GARP complex subunit [Source:HGNC Symbol;Acc:HGNC:1172]	ENSG00000149823	VPS51	87 kDa	0	1.1786	0.67485	0	0.044	0.027	0	1	0.97	0	2	1	0	2	1
467	Uncharacterized protein OS=Ovis aries GN=CEP78 PE=4 SV=1	CEP78	0	tr|W5PS28|W5PS28_SHEEP	ENSOARG00000012371	CEP78	centrosomal protein 78kDa [Source:HGNC Symbol;Acc:HGNC:25740]	ENSG00000148019	CEP78	90 kDa	2.6942	9.4215	4.0491	0.012	0.21	0.073	1	1	1	3	14	6	2	13	5
477	Alpha-mannosidase (Fragment) OS=Ovis aries GN=MAN2B1 PE=3 SV=1	MAN2B1	0	tr|W5PS45|W5PS45_SHEEP	ENSOARG00000012384			ENSG00000269590	CTD-2192J16.24	113 kDa	2.0853	9.4215	5.3988	0.031	0.13	0.076	1	1	1	2	14	8	2	10	5
1123	Uncharacterized protein OS=Ovis aries GN=MPC2 PE=4 SV=1	MPC2	0	tr|W5PS50|W5PS50_SHEEP	ENSOARG00000012394	MPC2	mitochondrial pyruvate carrier 2 [Source:HGNC Symbol;Acc:HGNC:24515]	ENSG00000143158	MPC2	14 kDa	4.4301	3.5284	0	0.16	0.16	0	1	1	0	5	4	0	3	2	0
1012	Uncharacterized protein OS=Ovis aries GN=SRPR PE=4 SV=1	SRPR	0	tr|W5PS58|W5PS58_SHEEP	ENSOARG00000012397	SRPRA	SRP receptor alpha subunit [Source:HGNC Symbol;Acc:HGNC:11307]	ENSG00000182934	SRPRA	70 kDa	2.0798	0.58931	0	0.047	0.012	0	1	1	0	3	1	0	3	1	0
186	Uncharacterized protein OS=Ovis aries GN=PARP12 PE=4 SV=1	PARP12	0	tr|W5PS68|W5PS68_SHEEP	ENSOARG00000012408	PARP12	poly(ADP-ribose) polymerase family member 12 [Source:HGNC Symbol;Acc:HGNC:21919]	ENSG00000059378	PARP12	79 kDa	40.729	40.985	15.412	0.32	0.2	0.091	1	1	1	49	26	13	21	16	10
1085	Cluster of Uncharacterized protein (Fragment) OS=Ovis aries GN=DYNLL1 PE=4 SV=1 (tr|W5PS90|W5PS90_SHEEP)	DYNLL1	0	tr|W5PS90|W5PS90_SHEEP	ENSOARG00000012429		Uncharacterized protein [Source:UniProtKB/TrEMBL;Acc:W5PS90]	ENSG00000088986	DYNLL1	11 kDa	0.69327	4.6997	1.3497	0.053	0.36	0.36	0.96	1	1	1	4	2	1	4	2
190	Dimethylaniline monooxygenase [N-oxide-forming] OS=Ovis aries GN=FMO2 PE=3 SV=1	FMO2	0	tr|W5PS98|W5PS98_SHEEP	ENSOARG00000012434	FMO2	flavin containing monooxygenase 2 [Source:HGNC Symbol;Acc:HGNC:3770]	ENSG00000094963	FMO2	60 kDa	27.449	20.515	16.33	0.25	0.23	0.16	1	1	1	32	19	16	14	11	9
429	Uncharacterized protein (Fragment) OS=Ovis aries GN=TBL2 PE=4 SV=1	TBL2	0	tr|W5PSB2|W5PSB2_SHEEP	ENSOARG00000012447	TBL2	transducin (beta)-like 2 [Source:HGNC Symbol;Acc:HGNC:11586]	ENSG00000106638	TBL2	45 kDa	13.195	3.5358	7.6119	0.32	0.19	0.2	1	1	1	17	6	8	12	6	6
292	Uncharacterized protein (Fragment) OS=Ovis aries GN=MYO1C PE=4 SV=1	MYO1C	0	tr|W5PSC5|W5PSC5_SHEEP	ENSOARG00000012454	MYO1C	myosin IC [Source:HGNC Symbol;Acc:HGNC:7597]	ENSG00000197879	MYO1C	121 kDa	25.522	1.7679	7.1802	0.21	0.031	0.095	1	1	1	32	3	9	18	2	9
312	Uncharacterized protein OS=Ovis aries GN=GP2 PE=4 SV=1	GP2	0	tr|W5PSD8|W5PSD8_SHEEP	ENSOARG00000012472	GP2	glycoprotein 2 (zymogen granule membrane) [Source:HGNC Symbol;Acc:HGNC:4441]	ENSG00000169347	GP2	59 kDa	26.598	0	12.956	0.12	0	0.098	1	0	1	29	0	11	7	0	6
568	Uncharacterized protein OS=Ovis aries GN=DCTN1 PE=4 SV=1	DCTN1	0	tr|W5PSJ3|W5PSJ3_SHEEP	ENSOARG00000012523	DCTN1	dynactin subunit 1 [Source:HGNC Symbol;Acc:HGNC:2711]	ENSG00000204843	DCTN1	143 kDa	0	7.0717	1.3497	0	0.097	0.018	0.72	1	1	0	12	2	0	10	2
1148	Uncharacterized protein OS=Ovis aries GN=HYOU1 PE=3 SV=1	HYOU1	0	tr|W5PSK1|W5PSK1_SHEEP	ENSOARG00000012531	HYOU1	hypoxia up-regulated 1 [Source:HGNC Symbol;Acc:HGNC:16931]	ENSG00000149428	HYOU1	111 kDa	2.0798	0	0	0.037	0	0	1	0	0	3	0	0	3	0	0
867	Midasin OS=Ovis aries GN=MDN1 PE=3 SV=1	MDN1	0	tr|W5PSM2|W5PSM2_SHEEP	ENSOARG00000012528	MDN1	midasin AAA ATPase 1 [Source:HGNC Symbol;Acc:HGNC:18302]	ENSG00000112159	MDN1	630 kDa	1.3865	0	0	0.0045	0	0	1	0.87	0.78	2	0	0	2	0	0
478	Uncharacterized protein (Fragment) OS=Ovis aries GN=RUVBL2 PE=4 SV=1	RUVBL2	0	tr|W5PSP7|W5PSP7_SHEEP	ENSOARG00000012568	RUVBL2	RuvB-like AAA ATPase 2 [Source:HGNC Symbol;Acc:HGNC:10475]	ENSG00000183207	RUVBL2	51 kDa	5.2022	5.2964	9.8796	0.15	0.15	0.24	1	1	1	7	7	13	7	6	9
548	Uncharacterized protein OS=Ovis aries PE=4 SV=1	N/A	0	tr|W5PSQ7|W5PSQ7_SHEEP	ENSOARG00000012585		Uncharacterized protein [Source:UniProtKB/TrEMBL;Acc:W5PSQ7]	ENSG00000211675	IGLC1	25 kDa	11.554	7.5795	6.5054	0.18	0.15	0.21	1	1	1	13	5	8	5	3	4
739	Uncharacterized protein OS=Ovis aries GN=SNRNP70 PE=4 SV=1	SNRNP70	0	tr|W5PSS8|W5PSS8_SHEEP	ENSOARG00000012608	SNRNP70	small nuclear ribonucleoprotein, U1 70kDa subunit [Source:HGNC Symbol;Acc:HGNC:11150]	ENSG00000104852	SNRNP70	42 kDa	5.5571	1.7679	1.3497	0.073	0.081	0.051	1	1	1	6	3	2	4	3	2
191	Cluster of Uncharacterized protein OS=Ovis aries GN=LOC101116638 PE=4 SV=1 (tr|W5PSS9|W5PSS9_SHEEP)	LOC101116638	0	tr|W5PSS9|W5PSS9_SHEEP						19 kDa	32.776	34.936	26.885	0.3	0.25	0.35	1	1	1	36	16	30	8	4	10
76	Uncharacterized protein OS=Ovis aries GN=RPL8 PE=3 SV=1	RPL8	0	tr|W5PSW9|W5PSW9_SHEEP	ENSOARG00000012645	RPL8	ribosomal protein L8 [Source:HGNC Symbol;Acc:HGNC:10368]	ENSG00000161016	RPL8	28 kDa	76.312	77.989	74.849	0.45	0.35	0.47	1	1	1	85	38	65	14	9	14
1332	Uncharacterized protein (Fragment) OS=Ovis aries GN=DARS2 PE=3 SV=1	DARS2	0	tr|W5PSX3|W5PSX3_SHEEP	ENSOARG00000012642	DARS2	aspartyl-tRNA synthetase 2, mitochondrial [Source:HGNC Symbol;Acc:HGNC:25538]	ENSG00000117593	DARS2	74 kDa	0	1.7679	0	0	0.054	0	0	1	0	0	3	0	0	3	0
1470	Nuclear factor 1 (Fragment) OS=Ovis aries GN=NFIC PE=3 SV=1	NFIC	0	tr|W5PSZ2|W5PSZ2_SHEEP	ENSOARG00000012667	NFIC	nuclear factor I/C (CCAAT-binding transcription factor) [Source:HGNC Symbol;Acc:HGNC:7786]	ENSG00000141905	NFIC	40 kDa	0	1.1786	0	0	0.06	0	0	0.98	0.32	0	2	0	0	2	0
403	Uncharacterized protein OS=Ovis aries GN=MOGS PE=4 SV=1	MOGS	0	tr|W5PT15|W5PT15_SHEEP	ENSOARG00000012692	MOGS	mannosyl-oligosaccharide glucosidase [Source:HGNC Symbol;Acc:HGNC:24862]	ENSG00000115275	MOGS	89 kDa	16.16	6.4676	3.1311	0.11	0.077	0.036	1	1	1	19	7	3	9	7	3
1368	Uncharacterized protein OS=Ovis aries GN=MED24 PE=4 SV=1	MED24	0	tr|W5PT65|W5PT65_SHEEP	ENSOARG00000012736	MED24	mediator complex subunit 24 [Source:HGNC Symbol;Acc:HGNC:22963]	ENSG00000008838	MED24	113 kDa	0	1.1786	0	0	0.028	0	0	1	0	0	2	0	0	2	0
184	Uncharacterized protein OS=Ovis aries GN=FLNB PE=4 SV=1	FLNB	0	tr|W5PT68|W5PT68_SHEEP	ENSOARG00000012724	FLNB	filamin B [Source:HGNC Symbol;Acc:HGNC:3755]	ENSG00000136068	FLNB	282 kDa	45.723	2.3572	9.4479	0.26	0.02	0.08	1	1	1	61	4	14	51	4	14
1132	Uncharacterized protein OS=Ovis aries GN=GPNMB PE=4 SV=1	GPNMB	0	tr|W5PT76|W5PT76_SHEEP	ENSOARG00000012748	GPNMB	glycoprotein (transmembrane) nmb [Source:HGNC Symbol;Acc:HGNC:4462]	ENSG00000136235	GPNMB	62 kDa	3.3875	0	0.67485	0.05	0	0.036	1	0	1	4	0	1	2	0	1
932	Uncharacterized protein OS=Ovis aries GN=NEDD1 PE=4 SV=1	NEDD1	0	tr|W5PT89|W5PT89_SHEEP	ENSOARG00000012759	NEDD1	neural precursor cell expressed, developmentally down-regulated 1 [Source:HGNC Symbol;Acc:HGNC:7723]	ENSG00000139350	NEDD1	76 kDa	0	3.5358	0	0	0.13	0	0.08	1	0	0	6	0	0	6	0
685	Uncharacterized protein OS=Ovis aries GN=ATP5O PE=3 SV=1	ATP5O	0	tr|W5PTA0|W5PTA0_SHEEP	ENSOARG00000012773		Uncharacterized protein [Source:UniProtKB/TrEMBL;Acc:W5PTA0]	ENSG00000241837	ATP5O	23 kDa	4.6108	1.7679	5.3988	0.15	0.15	0.38	1	1	1	5	3	8	3	3	6
48	Uncharacterized protein OS=Ovis aries GN=CEP250 PE=4 SV=1	CEP250	0	tr|W5PTB4|W5PTB4_SHEEP	ENSOARG00000012767	CEP250	centrosomal protein 250kDa [Source:HGNC Symbol;Acc:HGNC:1859]	ENSG00000126001	CEP250	278 kDa	96.248	56.485	31.475	0.25	0.25	0.17	1	1	1	114	72	45	55	54	35
1195	Uncharacterized protein OS=Ovis aries GN=TMEM41B PE=4 SV=1	TMEM41B	0	tr|W5PTC3|W5PTC3_SHEEP	ENSOARG00000012798	TMEM41B	transmembrane protein 41B [Source:HGNC Symbol;Acc:HGNC:28948]	ENSG00000166471	TMEM41B	33 kDa	1.3865	1.7605	1.7814	0.073	0.04	0.04	0.99	0.89	0.98	2	1	1	2	1	1
1054	Uncharacterized protein OS=Ovis aries GN=VPS11 PE=4 SV=1	VPS11	0	tr|W5PTD1|W5PTD1_SHEEP	ENSOARG00000012802	VPS11	VPS11, CORVET/HOPS core subunit [Source:HGNC Symbol;Acc:HGNC:14583]	ENSG00000160695	VPS11	107 kDa	0	1.7679	0	0	0.039	0	0.92	1	0	0	3	0	0	3	0
892	Uncharacterized protein OS=Ovis aries GN=COL6A1 PE=4 SV=1	COL6A1	0	tr|W5PTE9|W5PTE9_SHEEP	ENSOARG00000012810	COL6A1	collagen, type VI, alpha 1 [Source:HGNC Symbol;Acc:HGNC:2211]	ENSG00000142156	COL6A1	108 kDa	0.69327	1.1786	3.3743	0.014	0.022	0.049	1	1	1	1	2	5	1	2	4
1480	Uncharacterized protein OS=Ovis aries GN=DOK1 PE=4 SV=1	DOK1	0	tr|W5PTG7|W5PTG7_SHEEP	ENSOARG00000012838	DOK1	docking protein 1 [Source:HGNC Symbol;Acc:HGNC:2990]	ENSG00000115325	DOK1	51 kDa	0	1.1786	0	0	0.074	0	0	1	0	0	2	0	0	2	0
404	Uncharacterized protein OS=Ovis aries GN=GC PE=4 SV=1	GC	0	tr|W5PTG9|W5PTG9_SHEEP	ENSOARG00000012835	GC	group-specific component (vitamin D binding protein) [Source:HGNC Symbol;Acc:HGNC:4187]	ENSG00000145321	GC	53 kDa	18.245	0	11.418	0.22	0	0.18	1	0	1	21	0	12	8	0	7
192	Uncharacterized protein (Fragment) OS=Ovis aries GN=TMPO PE=4 SV=1	TMPO	0	tr|W5PTN4|W5PTN4_SHEEP	ENSOARG00000012899	TMPO	thymopoietin [Source:HGNC Symbol;Acc:HGNC:11875]	ENSG00000120802	TMPO	41 kDa	12.079	79.965	15.844	0.18	0.44	0.16	1	1	1	14	55	12	5	14	7
1198	Uncharacterized protein OS=Ovis aries GN=TRAF3IP3 PE=4 SV=1	TRAF3IP3	0	tr|W5PTQ7|W5PTQ7_SHEEP	ENSOARG00000012918	TRAF3IP3	TRAF3 interacting protein 3 [Source:HGNC Symbol;Acc:HGNC:30766]	ENSG00000009790	TRAF3IP3	64 kDa	2.3448	0	0	0.034	0	0	0.99	0.12	0	3	0	0	2	0	0
275	Uncharacterized protein (Fragment) OS=Ovis aries GN=HSPA5 PE=3 SV=1	HSPA5	0	tr|W5PTR5|W5PTR5_SHEEP	ENSOARG00000012928	HSPA5	heat shock protein family A (Hsp70) member 5 [Source:HGNC Symbol;Acc:HGNC:5238]	ENSG00000044574	HSPA5	73 kDa	50.311	41.3	27.128	0.25	0.1	0.29	1	1	1	57	23	32	19	6	15
1129	Uncharacterized protein OS=Ovis aries GN=PRRC2C PE=4 SV=1	PRRC2C	0	tr|W5PTS0|W5PTS0_SHEEP	ENSOARG00000012920	PRRC2C	proline-rich coiled-coil 2C [Source:HGNC Symbol;Acc:HGNC:24903]	ENSG00000117523	PRRC2C	313 kDa	0	1.1786	0	0	0.0088	0	0.35	1	0.36	0	2	0	0	2	0
987	Uncharacterized protein OS=Ovis aries GN=CPSF7 PE=4 SV=1	CPSF7	0	tr|W5PTS9|W5PTS9_SHEEP	ENSOARG00000012937	CPSF7	cleavage and polyadenylation specific factor 7 [Source:HGNC Symbol;Acc:HGNC:30098]	ENSG00000149532	CPSF7	58 kDa	1.3865	2.9465	0	0.044	0.11	0	1	1	0	2	5	0	2	5	0
1158	Uncharacterized protein OS=Ovis aries GN=IGF2BP3 PE=4 SV=1	IGF2BP3	0	tr|W5PTV3|W5PTV3_SHEEP	ENSOARG00000012961	IGF2BP3	insulin like growth factor 2 mRNA binding protein 3 [Source:HGNC Symbol;Acc:HGNC:28868]	ENSG00000136231	IGF2BP3	64 kDa	0	4.1177	2.0246	0	0.081	0.069	0.08	1	1	0	5	3	0	4	3
171	Cluster of Uncharacterized protein OS=Ovis aries GN=SLC25A3 PE=3 SV=1 (tr|W5PTW2|W5PTW2_SHEEP)	SLC25A3	0	tr|W5PTW2|W5PTW2_SHEEP	ENSOARG00000012970	SLC25A3	phosphate carrier protein, mitochondrial [Source:RefSeq peptide;Acc:NP_001136367]	ENSG00000075415	SLC25A3	40 kDa	27.732	51.407	15.224	0.14	0.29	0.19	1	1	1	31	36	16	8	11	7
1295	Uncharacterized protein (Fragment) OS=Ovis aries GN=WDR90 PE=4 SV=1	WDR90	0	tr|W5PTX8|W5PTX8_SHEEP	ENSOARG00000012971			ENSG00000161996	WDR90	193 kDa	0	1.1786	0	0	0.012	0	0.76	1	0	0	2	0	0	2	0
1477	Uncharacterized protein OS=Ovis aries GN=ORC3 PE=4 SV=1	ORC3	0	tr|W5PTY9|W5PTY9_SHEEP	ENSOARG00000012992	ORC3	origin recognition complex subunit 3 [Source:HGNC Symbol;Acc:HGNC:8489]	ENSG00000135336	ORC3	83 kDa	0	1.1786	0	0	0.032	0	0	1	0	0	2	0	0	2	0
438	Uncharacterized protein OS=Ovis aries GN=LOC101114959 PE=3 SV=1	LOC101114959	0	tr|W5PTZ8|W5PTZ8_SHEEP	ENSOARG00000013005		Uncharacterized protein [Source:UniProtKB/TrEMBL;Acc:W5PTZ8]	ENSG00000214274	ANG	17 kDa	10.692	5.8783	8.2868	0.18	0.18	0.33	1	1	1	12	6	9	2	2	4
203	Uncharacterized protein (Fragment) OS=Ovis aries GN=RPL22 PE=4 SV=1	RPL22	0	tr|W5PU40|W5PU40_SHEEP	ENSOARG00000013041	RPL22	ribosomal protein L22 [Source:HGNC Symbol;Acc:HGNC:10315]	ENSG00000116251	RPL22	15 kDa	30.431	34.944	25.292	0.33	0.21	0.42	1	1	1	33	18	26	5	4	6
215	Uncharacterized protein OS=Ovis aries GN=IQGAP1 PE=4 SV=1	IQGAP1	0	tr|W5PU66|W5PU66_SHEEP	ENSOARG00000013053	IQGAP1	IQ motif containing GTPase activating protein 1 [Source:HGNC Symbol;Acc:HGNC:6110]	ENSG00000140575	IQGAP1	193 kDa	27.781	9.4215	12.336	0.13	0.098	0.084	1	1	1	33	14	15	24	14	12
1049	Uncharacterized protein OS=Ovis aries GN=ZNF622 PE=4 SV=1	ZNF622	0	tr|W5PU81|W5PU81_SHEEP	ENSOARG00000013083	ZNF622	zinc finger protein 622 [Source:HGNC Symbol;Acc:HGNC:30958]	ENSG00000173545	ZNF622	52 kDa	2.7786	1.1786	2.4563	0.055	0.057	0.022	1	1	0.99	3	2	2	2	2	1
848	Uncharacterized protein (Fragment) OS=Ovis aries GN=SPATA2 PE=4 SV=1	SPATA2	0	tr|W5PUB7|W5PUB7_SHEEP	ENSOARG00000013113	SPATA2	spermatogenesis associated 2 [Source:HGNC Symbol;Acc:HGNC:14681]	ENSG00000158480	SPATA2	50 kDa	0.69327	5.2964	0.67485	0.024	0.11	0.024	0.69	1	0.93	1	7	1	1	4	1
1220	Uncharacterized protein OS=Ovis aries GN=ACADS PE=4 SV=1	ACADS	0	tr|W5PUC2|W5PUC2_SHEEP	ENSOARG00000013118	ACADS	acyl-CoA dehydrogenase, C-2 to C-3 short chain [Source:HGNC Symbol;Acc:HGNC:90]	ENSG00000122971	ACADS	43 kDa	0	1.1786	0	0	0.054	0	0	1	0	0	2	0	0	2	0
244	40S ribosomal protein S21 OS=Ovis aries GN=RPS21 PE=3 SV=1	RPS21	0	tr|W5PUD2|W5PUD2_SHEEP	ENSOARG00000013126	RPS21	ribosomal protein S21 [Source:HGNC Symbol;Acc:HGNC:10409]	ENSG00000171858	RPS21	9 kDa	30.245	22.798	10.743	0.64	0.63	0.42	1	1	1	34	17	11	7	5	5
1371	Uncharacterized protein (Fragment) OS=Ovis aries GN=NUPL1 PE=4 SV=1	NUPL1	0	tr|W5PUD6|W5PUD6_SHEEP	ENSOARG00000013128	NUP58	nucleoporin 58kDa [Source:HGNC Symbol;Acc:HGNC:20261]	ENSG00000139496	NUP58	60 kDa	0	1.1786	0	0	0.042	0	0	1	0	0	2	0	0	2	0
913	Uncharacterized protein OS=Ovis aries GN=TRA2A PE=4 SV=1	TRA2A	0	tr|W5PUF1|W5PUF1_SHEEP	ENSOARG00000013147		transformer-2 protein homolog alpha [Source:RefSeq peptide;Acc:NP_001124409]	ENSG00000164548	TRA2A	33 kDa	3.1224	0.58931	0.67485	0.11	0.05	0.05	1	1	1	4	1	1	3	1	1
1312	Uncharacterized protein OS=Ovis aries GN=AES PE=4 SV=1	AES	0	tr|W5PUF7|W5PUF7_SHEEP						39 kDa	0	1.1786	0	0	0.056	0	0.21	1	0	0	2	0	0	2	0
439	Uncharacterized protein OS=Ovis aries GN=RNF114 PE=4 SV=1	RNF114	0	tr|W5PUG0|W5PUG0_SHEEP	ENSOARG00000013152	RNF114	ring finger protein 114 [Source:HGNC Symbol;Acc:HGNC:13094]	ENSG00000124226	RNF114	26 kDa	10.591	7.0495	10.068	0.32	0.18	0.27	1	1	1	13	6	10	7	5	6
233	Uncharacterized protein OS=Ovis aries GN=RPL38 PE=3 SV=1	RPL38	0	tr|W5PUG3|W5PUG3_SHEEP	ENSOARG00000013155			ENSG00000172809	RPL38	9 kDa	30.082	37.935	19.218	0.3	0.3	0.27	1	1	1	33	21	17	3	3	2
1229	Uncharacterized protein OS=Ovis aries GN=GSTP1 PE=3 SV=1	GSTP1	0	tr|W5PUH4|W5PUH4_SHEEP	ENSOARG00000013165	GSTP1	glutathione S-transferase pi 1 [Source:HGNC Symbol;Acc:HGNC:4638]	ENSG00000084207	GSTP1	24 kDa	4.0807	0	0.67485	0.19	0	0.084	1	0.05	0.98	5	0	1	3	0	1
667	Uncharacterized protein (Fragment) OS=Ovis aries GN=SYNCRIP PE=4 SV=1	SYNCRIP	0	tr|W5PUJ4|W5PUJ4_SHEEP	ENSOARG00000013186	SYNCRIP	synaptotagmin binding, cytoplasmic RNA interacting protein [Source:HGNC Symbol;Acc:HGNC:16918]	ENSG00000135316	SYNCRIP	71 kDa	12.597	7.6462	8.9616	0.091	0.11	0.12	1	1	1	14	9	10	6	6	6
618	Cluster of Uncharacterized protein OS=Ovis aries GN=MAP4K4 PE=4 SV=1 (tr|W5PUK2|W5PUK2_SHEEP)	MAP4K4	0	tr|W5PUK2|W5PUK2_SHEEP	ENSOARG00000013190	MAP4K4	mitogen-activated protein kinase kinase kinase kinase 4 [Source:HGNC Symbol;Acc:HGNC:6866]	ENSG00000071054	MAP4K4	143 kDa	1.0426	4.1177	0.67485	0.0056	0.032	0.01	0.96	1	0.85	1	5	1	1	4	1
67	Uncharacterized protein OS=Ovis aries GN=RPS11 PE=3 SV=1	RPS11	0	tr|W5PUK3|W5PUK3_SHEEP						18 kDa	84.068	104.23	76.387	0.62	0.6	0.61	1	1	1	92	51	64	14	12	12
47	Cluster of Uncharacterized protein OS=Ovis aries GN=DOCK8 PE=4 SV=1 (tr|W5PUK6|W5PUK6_SHEEP)	DOCK8	0	tr|W5PUK6|W5PUK6_SHEEP	ENSOARG00000013173	DOCK8	dedicator of cytokinesis 8 [Source:HGNC Symbol;Acc:HGNC:19191]	ENSG00000107099	DOCK8	239 kDa	106.95	78.178	37.762	0.25	0.24	0.1	1	1	1	124	79	33	56	50	26
691	Signal peptidase I OS=Ovis aries GN=SEC11A PE=4 SV=1	SEC11A	0	tr|W5PUM6|W5PUM6_SHEEP	ENSOARG00000013210	SEC11A	SEC11 homolog A, signal peptidase complex subunit [Source:HGNC Symbol;Acc:HGNC:17718]	ENSG00000140612	SEC11A	21 kDa	4.6952	6.4676	3.806	0.095	0.15	0.13	1	1	1	5	7	4	2	3	3
522	Uncharacterized protein OS=Ovis aries GN=UQCRQ PE=4 SV=1	UQCRQ	0	tr|W5PUP9|W5PUP9_SHEEP	ENSOARG00000013236	UQCRQ	ubiquinol-cytochrome c reductase complex III subunit VII [Source:HGNC Symbol;Acc:HGNC:29594]	ENSG00000164405	UQCRQ	10 kDa	10.692	7.0569	4.4808	0.35	0.46	0.35	1	1	1	12	8	5	4	5	4
705	Uncharacterized protein OS=Ovis aries GN=CLASP1 PE=4 SV=1	CLASP1	0	tr|W5PUQ5|W5PUQ5_SHEEP	ENSOARG00000013227	CLASP1	cytoplasmic linker associated protein 1 [Source:HGNC Symbol;Acc:HGNC:17088]	ENSG00000074054	CLASP1	161 kDa	0	7.0717	0	0	0.1	0	0.05	1	0	0	12	0	0	12	0
1043	Uncharacterized protein OS=Ovis aries GN=CNOT11 PE=4 SV=1	CNOT11	0	tr|W5PUR1|W5PUR1_SHEEP	ENSOARG00000013243	CNOT11	CCR4-NOT transcription complex subunit 11 [Source:HGNC Symbol;Acc:HGNC:25217]	ENSG00000158435	CNOT11	55 kDa	0	2.3572	0.67485	0	0.12	0.047	0.14	1	0.99	0	4	1	0	4	1
515	Cluster of Uncharacterized protein (Fragment) OS=Ovis aries GN=TMEM189-UBE2V1 PE=4 SV=1 (tr|W5PUR8|W5PUR8_SHEEP)	TMEM189-UBE2V1	0	tr|W5PUR8|W5PUR8_SHEEP	ENSOARG00000013248	TMEM189-UBE2V1	TMEM189-UBE2V1 readthrough [Source:HGNC Symbol;Acc:HGNC:33521]	ENSG00000124208	TMEM189-UBE2V1	42 kDa	16.527	0	3.806	0.19	0	0.071	1	0.3	1	18	0	4	6	0	2
1156	Uncharacterized protein OS=Ovis aries GN=SMARCB1 PE=4 SV=1	SMARCB1	0	tr|W5PUS3|W5PUS3_SHEEP	ENSOARG00000013255	SMARCB1	SWI/SNF related, matrix associated, actin dependent regulator of chromatin, subfamily b, member 1 [Source:HGNC Symbol;Acc:HGNC:11103]	ENSG00000099956	SMARCB1	44 kDa	0	3.5284	0	0	0.11	0	0	1	0	0	4	0	0	3	0
957	Uncharacterized protein OS=Ovis aries GN=LOC101116991 PE=3 SV=1	LOC101116991	0	tr|W5PUT0|W5PUT0_SHEEP	ENSOARG00000013263		Uncharacterized protein [Source:UniProtKB/TrEMBL;Acc:W5PUT0]	ENSG00000169413	RNASE6	18 kDa	4.4301	0.58931	2.0246	0.16	0.058	0.16	1	0.98	1	5	1	3	2	1	2
169	Uncharacterized protein (Fragment) OS=Ovis aries GN=CLTC PE=4 SV=1	CLTC	0	tr|W5PUT6|W5PUT6_SHEEP	ENSOARG00000013249	CLTC	clathrin, heavy chain (Hc) [Source:HGNC Symbol;Acc:HGNC:2092]	ENSG00000141367	CLTC	192 kDa	67.373	7.0643	2.4563	0.32	0.074	0.0066	1	1	0.99	85	10	2	45	10	2
1449	Actin-related protein 2/3 complex subunit 5 OS=Ovis aries GN=ARPC5L PE=3 SV=1	ARPC5L	0	tr|W5PUT8|W5PUT8_SHEEP	ENSOARG00000013267	ARPC5L	actin related protein 2/3 complex subunit 5-like [Source:HGNC Symbol;Acc:HGNC:23366]	ENSG00000136950	ARPC5L	18 kDa	0	1.1786	0	0	0.16	0	0.2	1	0	0	2	0	0	2	0
131	Cluster of Uncharacterized protein OS=Ovis aries GN=RPL31 PE=4 SV=1 (tr|W5PUU0|W5PUU0_SHEEP)	RPL31	0	tr|W5PUU0|W5PUU0_SHEEP						14 kDa	50.249	49.565	40.948	0.56	0.42	0.57	1	1	1	55	27	41	9	7	10
1149	Uncharacterized protein OS=Ovis aries GN=SMARCA2 PE=4 SV=1	SMARCA2	0	tr|W5PUU5|W5PUU5_SHEEP	ENSOARG00000013265	SMARCA2	SWI/SNF related, matrix associated, actin dependent regulator of chromatin, subfamily a, member 2 [Source:HGNC Symbol;Acc:HGNC:11098]	ENSG00000080503	SMARCA2	178 kDa	0	7.0717	0	0	0.078	0	0	1	0	0	12	0	0	10	0
223	Uncharacterized protein (Fragment) OS=Ovis aries GN=RPL35 PE=3 SV=1	RPL35	0	tr|W5PUU6|W5PUU6_SHEEP						12 kDa	32.59	20.978	21.729	0.34	0.25	0.34	1	1	1	37	14	24	5	5	5
98	Uncharacterized protein OS=Ovis aries GN=PCNT PE=4 SV=1	PCNT	0	tr|W5PUU7|W5PUU7_SHEEP	ENSOARG00000013261	PCNT	pericentrin [Source:HGNC Symbol;Acc:HGNC:16068]	ENSG00000160299	PCNT	372 kDa	50.361	24.162	27.426	0.11	0.14	0.099	1	1	1	61	41	39	38	39	30
988	Uncharacterized protein OS=Ovis aries GN=DCAF7 PE=4 SV=1	DCAF7	0	tr|W5PUV1|W5PUV1_SHEEP	ENSOARG00000013278	DCAF7	DDB1 and CUL4 associated factor 7 [Source:HGNC Symbol;Acc:HGNC:30915]	ENSG00000136485	DCAF7	39 kDa	0.69327	3.5358	0.67485	0.044	0.16	0.032	0.85	1	0.93	1	6	1	1	5	1
727	Uncharacterized protein OS=Ovis aries GN=NCAPD3 PE=4 SV=1	NCAPD3	0	tr|W5PUV6|W5PUV6_SHEEP	ENSOARG00000013282	NCAPD3	non-SMC condensin II complex subunit D3 [Source:HGNC Symbol;Acc:HGNC:28952]	ENSG00000151503	NCAPD3	157 kDa	1.3865	2.3572	0	0.021	0.044	0	1	1	0	2	4	0	2	4	0
166	Uncharacterized protein OS=Ovis aries GN=NDUFV1 PE=4 SV=1	NDUFV1	0	tr|W5PUX0|W5PUX0_SHEEP	ENSOARG00000013296	NDUFV1	NADH:ubiquinone oxidoreductase core subunit V1 [Source:HGNC Symbol;Acc:HGNC:7716]	ENSG00000167792	NDUFV1	51 kDa	28.92	14.136	22.027	0.4	0.46	0.53	1	1	1	34	22	31	16	14	19
479	Uncharacterized protein (Fragment) OS=Ovis aries GN=DNAJB4 PE=4 SV=1	DNAJB4	0	tr|W5PV03|W5PV03_SHEEP	ENSOARG00000013326	DNAJB4	DnaJ heat shock protein family (Hsp40) member B4 [Source:HGNC Symbol;Acc:HGNC:14886]	ENSG00000162616	DNAJB4	39 kDa	17.383	6.4676	7.4234	0.22	0.16	0.23	1	1	1	20	7	11	7	5	6
430	Uncharacterized protein OS=Ovis aries GN=PRPF8 PE=4 SV=1	PRPF8	0	tr|W5PV05|W5PV05_SHEEP	ENSOARG00000013312	PRPF8	pre-mRNA processing factor 8 [Source:HGNC Symbol;Acc:HGNC:17340]	ENSG00000174231	PRPF8	274 kDa	10.399	5.8931	0	0.065	0.041	0	1	1	0.06	15	10	0	15	9	0
778	Cluster of Uncharacterized protein OS=Ovis aries PE=4 SV=1 (tr|W5PV45|W5PV45_SHEEP)	N/A	0	tr|W5PV45|W5PV45_SHEEP	ENSOARG00000013362		Uncharacterized protein [Source:UniProtKB/TrEMBL;Acc:W5PV45]	ENSG00000135315	CEP162	157 kDa	1.7359	4.7145	0.67485	0.0073	0.07	0.028	1	1	0.99	2	8	1	2	8	1
1362	Uncharacterized protein (Fragment) OS=Ovis aries GN=CAPN5 PE=4 SV=1	CAPN5	0	tr|W5PV56|W5PV56_SHEEP	ENSOARG00000013374	CAPN5	calpain 5 [Source:HGNC Symbol;Acc:HGNC:1482]	ENSG00000149260	CAPN5	74 kDa	1.3865	0.58931	0	0.031	0.018	0	1	0.98	0	2	1	0	2	1	0
61	Cluster of Histone H2A OS=Ovis aries GN=HIST2H2AB PE=3 SV=1 (tr|W5PV69|W5PV69_SHEEP)	HIST2H2AB	0	tr|W5PV69|W5PV69_SHEEP	ENSOARG00000013389	HIST2H2AB	histone cluster 2, H2ab [Source:HGNC Symbol;Acc:HGNC:20508]	ENSG00000184270	HIST2H2AB	14 kDa	113.25	173.15	139.63	0.33	0.59	0.4	1	1	1	123	127	120	6	12	12
1249	Uncharacterized protein OS=Ovis aries GN=KCTD20 PE=4 SV=1	KCTD20	0	tr|W5PV76|W5PV76_SHEEP	ENSOARG00000013394	KCTD20	potassium channel tetramerization domain containing 20 [Source:HGNC Symbol;Acc:HGNC:21052]	ENSG00000112078	KCTD20	47 kDa	0.69327	1.1786	0.67485	0.024	0.081	0.021	0.99	1	0.98	1	2	1	1	2	1
742	Uncharacterized protein OS=Ovis aries GN=EIF5B PE=4 SV=1	EIF5B	0	tr|W5PV90|W5PV90_SHEEP	ENSOARG00000013400	EIF5B	eukaryotic translation initiation factor 5B [Source:HGNC Symbol;Acc:HGNC:30793]	ENSG00000158417	EIF5B	138 kDa	2.4292	0.58931	2.0246	0.025	0.0082	0.021	1	1	1	3	1	3	3	1	2
728	Uncharacterized protein OS=Ovis aries GN=ABCF1 PE=3 SV=1	ABCF1	0	tr|W5PVA4|W5PVA4_SHEEP	ENSOARG00000013405	ABCF1	ATP binding cassette subfamily F member 1 [Source:HGNC Symbol;Acc:HGNC:70]	ENSG00000204574	ABCF1	96 kDa	0	2.9465	0.67485	0	0.059	0.017	0.76	1	0.98	0	5	1	0	5	1
523	Uncharacterized protein OS=Ovis aries GN=SACS PE=4 SV=1	SACS	0	tr|W5PVA6|W5PVA6_SHEEP	ENSOARG00000013419	SACS	sacsin molecular chaperone [Source:HGNC Symbol;Acc:HGNC:10519]	ENSG00000151835	SACS	513 kDa	7.6259	0	0	0.025	0	0	1	0.89	0	11	0	0	11	0	0
893	Uncharacterized protein OS=Ovis aries GN=IFI44L PE=4 SV=1	IFI44L	0	tr|W5PVA9|W5PVA9_SHEEP	ENSOARG00000013421	IFI44L	interferon induced protein 44 like [Source:HGNC Symbol;Acc:HGNC:17817]	ENSG00000137959	IFI44L	50 kDa	2.0798	1.1786	0.67485	0.079	0.054	0.027	1	1	0.96	3	2	1	3	2	1
1246	Uncharacterized protein OS=Ovis aries GN=SYNJ1 PE=4 SV=1	SYNJ1	0	tr|W5PVC1|W5PVC1_SHEEP	ENSOARG00000013414	SYNJ1	synaptojanin 1 [Source:HGNC Symbol;Acc:HGNC:11503]	ENSG00000159082	SYNJ1	177 kDa	0	1.1786	0	0	0.012	0	0.14	1	0	0	2	0	0	2	0
1322	Uncharacterized protein OS=Ovis aries GN=IFI44 PE=4 SV=1	IFI44	0	tr|W5PVC4|W5PVC4_SHEEP	ENSOARG00000013440	IFI44	interferon induced protein 44 [Source:HGNC Symbol;Acc:HGNC:16938]	ENSG00000137965	IFI44	48 kDa	1.3865	0.58931	0	0.044	0.026	0	0.98	0.99	0.06	2	1	0	2	1	0
508	Uncharacterized protein OS=Ovis aries GN=STUB1 PE=4 SV=1	STUB1	0	tr|W5PVD0|W5PVD0_SHEEP	ENSOARG00000013443	STUB1	STIP1 homology and U-box containing protein 1, E3 ubiquitin protein ligase [Source:HGNC Symbol;Acc:HGNC:11427]	ENSG00000103266	STUB1	34 kDa	7.4682	3.5284	4.724	0.15	0.11	0.18	1	1	1	9	4	7	4	3	5
200	GTP:AMP phosphotransferase AK3, mitochondrial OS=Ovis aries GN=AK3 PE=3 SV=1	AK3	0	tr|W5PVD4|W5PVD4_SHEEP	ENSOARG00000013449	AK3	adenylate kinase 3 [Source:HGNC Symbol;Acc:HGNC:17376]	ENSG00000147853	AK3	26 kDa	48.333	0	17.923	0.46	0	0.51	1	0.07	1	53	0	20	12	0	11
1395	Cluster of Uncharacterized protein (Fragment) OS=Ovis aries PE=4 SV=1 (tr|W5PVF3|W5PVF3_SHEEP)	N/A	0	tr|W5PVF3|W5PVF3_SHEEP						9 kDa	0	1.1786	2.4563	0	0.2	0.16	0	1	0.98	0	2	2	0	2	2
1160	Uncharacterized protein OS=Ovis aries GN=CAPN1 PE=4 SV=1	CAPN1	0	tr|W5PVG1|W5PVG1_SHEEP	ENSOARG00000013465	CAPN1	calpain 1, (mu/I) large subunit [Source:HGNC Symbol;Acc:HGNC:1476]	ENSG00000014216	CAPN1	84 kDa	0.69327	1.7679	0.67485	0.015	0.048	0.025	0.81	1	0.98	1	3	1	1	3	1
1095	Uncharacterized protein OS=Ovis aries GN=THEMIS PE=4 SV=1	THEMIS	0	tr|W5PVH7|W5PVH7_SHEEP	ENSOARG00000013490	THEMIS	thymocyte selection associated [Source:HGNC Symbol;Acc:HGNC:21569]	ENSG00000172673	THEMIS	73 kDa	0	1.7679	0	0	0.047	0	0.92	1	0.06	0	3	0	0	3	0
686	Uncharacterized protein OS=Ovis aries GN=PLGRKT PE=4 SV=1	PLGRKT	0	tr|W5PVI4|W5PVI4_SHEEP	ENSOARG00000013500	PLGRKT	plasminogen receptor, C-terminal lysine transmembrane protein [Source:HGNC Symbol;Acc:HGNC:23633]	ENSG00000107020	PLGRKT	17 kDa	6.6961	0	5.3988	0.2	0	0.29	1	0	1	7	0	8	4	0	5
607	Cluster of Uncharacterized protein OS=Ovis aries GN=AP2A1 PE=4 SV=1 (tr|W5PVL6|W5PVL6_SHEEP)	AP2A1	0	tr|W5PVL6|W5PVL6_SHEEP	ENSOARG00000013514	AP2A1	adaptor related protein complex 2, alpha 1 subunit [Source:HGNC Symbol;Acc:HGNC:561]	ENSG00000196961	AP2A1	103 kDa	9.6324	2.3572	0	0.08	0.045	0	1	1	0.49	12	4	0	10	4	0
201	Uncharacterized protein (Fragment) OS=Ovis aries GN=RPS17 PE=3 SV=1	RPS17	0	tr|W5PVR4|W5PVR4_SHEEP						16 kDa	31.541	26.26	26.885	0.57	0.63	0.57	1	1	1	35	17	30	8	10	10
1284	Uncharacterized protein OS=Ovis aries GN=TMA16 PE=4 SV=1	TMA16	0	tr|W5PVR7|W5PVR7_SHEEP	ENSOARG00000013574	TMA16	translation machinery associated 16 homolog [Source:HGNC Symbol;Acc:HGNC:25638]	ENSG00000198498	TMA16	25 kDa	0	1.1786	0.67485	0	0.15	0.1	0.05	1	0.98	0	2	1	0	2	1
1113	Uncharacterized protein (Fragment) OS=Ovis aries GN=RUNX1 PE=4 SV=1	RUNX1	0	tr|W5PVV2|W5PVV2_SHEEP	ENSOARG00000013599	RUNX1	runt-related transcription factor 1 [Source:HGNC Symbol;Acc:HGNC:10471]	ENSG00000159216	RUNX1	44 kDa	0	3.5284	0.67485	0	0.097	0.035	0.37	1	0.95	0	4	1	0	4	1
1426	Uncharacterized protein OS=Ovis aries GN=GFOD1 PE=4 SV=1	GFOD1	0	tr|W5PVV6|W5PVV6_SHEEP	ENSOARG00000013608	GFOD1	glucose-fructose oxidoreductase domain containing 1 [Source:HGNC Symbol;Acc:HGNC:21096]	ENSG00000145990	GFOD1	43 kDa	0	1.1786	0	0	0.059	0	0.23	1	0	0	2	0	0	2	0
382	Non-specific protein-tyrosine kinase (Fragment) OS=Ovis aries GN=ZAP70 PE=4 SV=1	ZAP70	0	tr|W5PW03|W5PW03_SHEEP	ENSOARG00000013646	ZAP70	zeta chain of T cell receptor associated protein kinase 70kDa [Source:HGNC Symbol;Acc:HGNC:12858]	ENSG00000115085	ZAP70	70 kDa	10.404	11.764	6.7485	0.21	0.25	0.18	1	1	1	14	14	10	10	12	8
706	Uncharacterized protein OS=Ovis aries GN=MDH2 PE=3 SV=1	MDH2	0	tr|W5PW05|W5PW05_SHEEP	ENSOARG00000013650	MDH2	malate dehydrogenase 2 [Source:HGNC Symbol;Acc:HGNC:6971]	ENSG00000146701	MDH2	42 kDa	6.6906	0	2.4563	0.12	0	0.04	1	0.17	1	8	0	2	6	0	2
933	Uncharacterized protein OS=Ovis aries PE=4 SV=1	N/A	0	tr|W5PW06|W5PW06_SHEEP						33 kDa	0	2.3572	4.4808	0	0.15	0.16	0.06	1	1	0	4	5	0	4	4
185	Uncharacterized protein (Fragment) OS=Ovis aries GN=IL4I1 PE=4 SV=1	IL4I1	0	tr|W5PW33|W5PW33_SHEEP	ENSOARG00000013677	IL4I1	interleukin 4 induced 1 [Source:HGNC Symbol;Acc:HGNC:19094]	ENSG00000104951	IL4I1	57 kDa	32.674	32.66	23.565	0.21	0.18	0.29	1	1	1	37	20	30	11	10	12
1020	Uncharacterized protein (Fragment) OS=Ovis aries GN=CACYBP PE=4 SV=1	CACYBP	0	tr|W5PW38|W5PW38_SHEEP	ENSOARG00000013603	CACYBP	calcyclin binding protein [Source:HGNC Symbol;Acc:HGNC:30423]	ENSG00000116161	CACYBP	26 kDa	1.7359	2.9391	0	0.03	0.13	0	0.64	1	0.91	2	3	0	1	2	0
174	Uncharacterized protein (Fragment) OS=Ovis aries GN=LMNB2 PE=3 SV=1	LMNB2	0	tr|W5PW39|W5PW39_SHEEP	ENSOARG00000013683	LMNB2	lamin B2 [Source:HGNC Symbol;Acc:HGNC:6638]	ENSG00000176619	LMNB2	60 kDa	13.29	127.59	17.248	0.074	0.46	0.17	1	1	1	15	106	19	7	31	12
1234	Uncharacterized protein OS=Ovis aries GN=NUP62 PE=4 SV=1	NUP62	0	tr|W5PW40|W5PW40_SHEEP	ENSOARG00000013686	NUP62	nucleoporin 62kDa [Source:HGNC Symbol;Acc:HGNC:8066]	ENSG00000213024	NUP62	42 kDa	0	1.1786	0	0	0.078	0	0	1	0.09	0	2	0	0	2	0
167	Uncharacterized protein OS=Ovis aries GN=VDAC1 PE=4 SV=1	VDAC1	0	tr|W5PW62|W5PW62_SHEEP	ENSOARG00000013705	VDAC1	voltage-dependent anion channel 1 [Source:HGNC Symbol;Acc:HGNC:12669]	ENSG00000213585	VDAC1	31 kDa	56.669	21.753	37.628	0.49	0.44	0.59	1	1	1	64	23	41	14	11	13
509	Uncharacterized protein OS=Ovis aries GN=VRK3 PE=4 SV=1	VRK3	0	tr|W5PW69|W5PW69_SHEEP	ENSOARG00000013708	VRK3	vaccinia related kinase 3 [Source:HGNC Symbol;Acc:HGNC:18996]	ENSG00000105053	VRK3	53 kDa	3.1224	7.0717	6.0737	0.087	0.31	0.18	1	1	1	4	12	9	3	11	7
969	Uncharacterized protein OS=Ovis aries GN=SAP18 PE=4 SV=1	SAP18	0	tr|W5PW79|W5PW79_SHEEP	ENSOARG00000013721	SAP18	Sin3A associated protein 18kDa [Source:HGNC Symbol;Acc:HGNC:10530]	ENSG00000150459	SAP18	20 kDa	1.0426	5.8709	3.1311	0.047	0.12	0.11	0.99	1	1	1	4	3	1	4	3
549	Uncharacterized protein OS=Ovis aries GN=AGK PE=4 SV=1	AGK	0	tr|W5PW84|W5PW84_SHEEP	ENSOARG00000013726	AGK	acylglycerol kinase [Source:HGNC Symbol;Acc:HGNC:21869]	ENSG00000006530	AGK	47 kDa	12.163	1.1786	5.3988	0.19	0.086	0.18	1	1	1	14	2	8	7	2	6
1323	Uncharacterized protein (Fragment) OS=Ovis aries GN=PSMC5 PE=3 SV=1	PSMC5	0	tr|W5PW97|W5PW97_SHEEP	ENSOARG00000013737	PSMC5	proteasome 26S subunit, ATPase 5 [Source:HGNC Symbol;Acc:HGNC:9552]	ENSG00000087191	PSMC5	46 kDa	0	1.1786	0	0	0.061	0	0.85	0.99	0.08	0	2	0	0	2	0
337	Cluster of Uncharacterized protein (Fragment) OS=Ovis aries GN=TCF7 PE=4 SV=1 (tr|W5PWC7|W5PWC7_SHEEP)	TCF7	0	tr|W5PWC7|W5PWC7_SHEEP	ENSOARG00000013765	TCF7	transcription factor 7 (T-cell specific, HMG-box) [Source:HGNC Symbol;Acc:HGNC:11639]	ENSG00000081059	TCF7	42 kDa	9.9992	16.397	14.063	0.071	0.16	0.08	1	1	1	11	14	11	5	6	5
512	Cluster of Uncharacterized protein OS=Ovis aries GN=NDUFB11 PE=4 SV=1 (tr|W5PWF1|W5PWF1_SHEEP)	NDUFB11	0	tr|W5PWF1|W5PWF1_SHEEP	ENSOARG00000013789		Uncharacterized protein [Source:UniProtKB/TrEMBL;Acc:W5PWF1]	ENSG00000147123	NDUFB11	17 kDa	7.7387	9.9293	5.1557	0.17	0.17	0.22	1	1	1	8	7	6	3	3	3
1026	Cluster of Uncharacterized protein OS=Ovis aries GN=PRKACB PE=4 SV=1 (tr|W5PWH9|W5PWH9_SHEEP)	PRKACB	0	tr|W5PWH9|W5PWH9_SHEEP	ENSOARG00000013816	PRKACB	protein kinase, cAMP-dependent, beta catalytic subunit [Source:HGNC Symbol;Acc:HGNC:9381]	ENSG00000142875	PRKACB	46 kDa	0	1.7679	0	0	0.085	0	0.16	1	0	0	3	0	0	3	0
873	Cluster of Uncharacterized protein OS=Ovis aries GN=SMARCD2 PE=4 SV=1 (tr|W5PWL4|W5PWL4_SHEEP)	SMARCD2	0	tr|W5PWL4|W5PWL4_SHEEP	ENSOARG00000013842	SMARCD2	SWI/SNF related, matrix associated, actin dependent regulator of chromatin, subfamily d, member 2 [Source:HGNC Symbol;Acc:HGNC:11107]	ENSG00000108604	SMARCD2	55 kDa	0	5.8931	0	0	0.21	0	0	1	0.09	0	10	0	0	10	0
729	Uncharacterized protein OS=Ovis aries GN=TMEM33 PE=4 SV=1	TMEM33	0	tr|W5PWM2|W5PWM2_SHEEP	ENSOARG00000013852	TMEM33	transmembrane protein 33 [Source:HGNC Symbol;Acc:HGNC:25541]	ENSG00000109133	TMEM33	47 kDa	5.9973	5.8783	0.67485	0.074	0.074	0.029	1	1	0.98	7	6	1	3	3	1
644	Condensin complex subunit 2 OS=Ovis aries GN=NCAPH PE=3 SV=1	NCAPH	0	tr|W5PWU1|W5PWU1_SHEEP	ENSOARG00000013908	NCAPH	non-SMC condensin I complex subunit H [Source:HGNC Symbol;Acc:HGNC:1112]	ENSG00000121152	NCAPH	81 kDa	3.1224	4.1177	3.806	0.056	0.067	0.061	1	1	1	4	5	4	4	5	3
280	Uncharacterized protein OS=Ovis aries GN=SH3BP1 PE=4 SV=1	SH3BP1	0	tr|W5PWW9|W5PWW9_SHEEP	ENSOARG00000013931	SH3BP1	SH3-domain binding protein 1 [Source:HGNC Symbol;Acc:HGNC:10824]	ENSG00000100092	SH3BP1	75 kDa	13.629	14.143	13.631	0.2	0.26	0.13	1	1	1	17	24	12	10	12	8
595	Histone H2A (Fragment) OS=Ovis aries GN=H2AFZ PE=3 SV=1	H2AFZ	0	tr|W5PWZ1|W5PWZ1_SHEEP	ENSOARG00000013955	H2AFZ	histone H2A.Z [Source:RefSeq peptide;Acc:NP_001009270]	ENSG00000164032	H2AFZ	14 kDa	70.198	111.16	70.313	0.31	0.54	0.31	1	1	1	75	65	55	4	5	4
1289	Uncharacterized protein (Fragment) OS=Ovis aries GN=MORC3 PE=4 SV=1	MORC3	0	tr|W5PWZ3|W5PWZ3_SHEEP	ENSOARG00000013952	MORC3	MORC family CW-type zinc finger 3 [Source:HGNC Symbol;Acc:HGNC:23572]	ENSG00000159256	MORC3	106 kDa	0	1.1786	0	0	0.021	0	0.09	1	0.09	0	2	0	0	2	0
417	Uncharacterized protein OS=Ovis aries GN=SNRNP200 PE=4 SV=1	SNRNP200	0	tr|W5PWZ8|W5PWZ8_SHEEP	ENSOARG00000013949	SNRNP200	small nuclear ribonucleoprotein, U5 200kDa subunit [Source:HGNC Symbol;Acc:HGNC:30859]	ENSG00000144028	SNRNP200	243 kDa	9.7057	7.0643	0	0.081	0.055	0	1	1	0	14	10	0	14	9	0
524	Uncharacterized protein OS=Ovis aries GN=SNRPD3 PE=4 SV=1	SNRPD3	0	tr|W5PX22|W5PX22_SHEEP	ENSOARG00000013984	SNRPD3	small nuclear ribonucleoprotein D3 polypeptide [Source:HGNC Symbol;Acc:HGNC:11160]	ENSG00000100028	SNRPD3	14 kDa	10.777	8.2281	10.5	0.21	0.37	0.21	1	1	1	12	8	9	3	4	3
1070	Uncharacterized protein OS=Ovis aries GN=DTX2 PE=4 SV=1	DTX2	0	tr|W5PX25|W5PX25_SHEEP	ENSOARG00000013982	DTX2	deltex 2, E3 ubiquitin ligase [Source:HGNC Symbol;Acc:HGNC:15973]	ENSG00000091073	DTX2	59 kDa	1.6516	1.1786	0	0.034	0.072	0	0.98	1	0.06	2	2	0	2	2	0
569	Uncharacterized protein OS=Ovis aries GN=DPM1 PE=4 SV=1	DPM1	0	tr|W5PX28|W5PX28_SHEEP	ENSOARG00000013988	DPM1	dolichyl-phosphate mannosyltransferase polypeptide 1, catalytic subunit [Source:HGNC Symbol;Acc:HGNC:3005]	ENSG00000000419	DPM1	30 kDa	5.8167	2.9465	3.806	0.13	0.21	0.084	1	1	1	7	5	4	4	5	2
1017	Uncharacterized protein (Fragment) OS=Ovis aries GN=LRRCC1 PE=4 SV=1	LRRCC1	0	tr|W5PX41|W5PX41_SHEEP	ENSOARG00000013993	LRRCC1	leucine rich repeat and coiled-coil centrosomal protein 1 [Source:HGNC Symbol;Acc:HGNC:29373]	ENSG00000133739	LRRCC1	119 kDa	0.9583	0	1.3497	0.0097	0	0.022	0.68	0.31	1	1	0	2	1	0	2
1096	Uncharacterized protein OS=Ovis aries GN=PSIP1 PE=4 SV=1	PSIP1	0	tr|W5PX46|W5PX46_SHEEP	ENSOARG00000014002		Uncharacterized protein [Source:UniProtKB/TrEMBL;Acc:W5PX46]	ENSG00000164985	PSIP1	60 kDa	0	4.7145	0	0	0.17	0	0.09	1	0	0	8	0	0	8	0
480	Single-stranded DNA-binding protein OS=Ovis aries GN=SSBP1 PE=4 SV=1	SSBP1	0	tr|W5PX87|W5PX87_SHEEP	ENSOARG00000014046	SSBP1	single-stranded DNA binding protein 1, mitochondrial [Source:HGNC Symbol;Acc:HGNC:11317]	ENSG00000106028	SSBP1	17 kDa	7.1243	11.167	4.0491	0.24	0.48	0.42	1	1	1	8	11	6	4	7	5
1206	Uncharacterized protein (Fragment) OS=Ovis aries GN=MOCS3 PE=3 SV=1	MOCS3	0	tr|W5PXB9|W5PXB9_SHEEP	ENSOARG00000014079	MOCS3	molybdenum cofactor synthesis 3 [Source:HGNC Symbol;Acc:HGNC:15765]	ENSG00000124217	MOCS3	53 kDa	0	1.7679	0	0	0.11	0	0	1	0	0	3	0	0	3	0
1207	Uncharacterized protein OS=Ovis aries GN=SH2D1A PE=4 SV=1	SH2D1A	0	tr|W5PXC9|W5PXC9_SHEEP	ENSOARG00000014085	SH2D1A	SH2 domain containing 1A [Source:HGNC Symbol;Acc:HGNC:10820]	ENSG00000183918	SH2D1A	14 kDa	0	4.1177	0	0	0.52	0	0	1	0	0	5	0	0	5	0
550	Uncharacterized protein (Fragment) OS=Ovis aries GN=ATAD1 PE=3 SV=1	ATAD1	0	tr|W5PXE5|W5PXE5_SHEEP	ENSOARG00000014098	ATAD1	ATPase family, AAA domain containing 1 [Source:HGNC Symbol;Acc:HGNC:25903]	ENSG00000138138	ATAD1	47 kDa	5.2022	4.1177	4.724	0.14	0.089	0.18	1	1	1	7	5	7	6	4	6
971	Uncharacterized protein OS=Ovis aries GN=HMMR PE=4 SV=1	HMMR	0	tr|W5PXH6|W5PXH6_SHEEP	ENSOARG00000014126	HMMR	hyaluronan-mediated motility receptor (RHAMM) [Source:HGNC Symbol;Acc:HGNC:5012]	ENSG00000072571	HMMR	83 kDa	1.0426	1.1786	2.0246	0.0098	0.022	0.038	0.64	1	1	1	2	3	1	2	3
934	Uncharacterized protein OS=Ovis aries GN=ANKRD13A PE=4 SV=1	ANKRD13A	0	tr|W5PXJ6|W5PXJ6_SHEEP	ENSOARG00000014141	ANKRD13A	ankyrin repeat domain 13A [Source:HGNC Symbol;Acc:HGNC:21268]	ENSG00000076513	ANKRD13A	78 kDa	4.509	1.7679	0	0.071	0.053	0	1	1	0	6	3	0	6	3	0
355	DNA helicase OS=Ovis aries GN=MCM3 PE=3 SV=1	MCM3	0	tr|W5PXK4|W5PXK4_SHEEP	ENSOARG00000014143	MCM3	minichromosome maintenance complex component 3 [Source:HGNC Symbol;Acc:HGNC:6945]	ENSG00000112118	MCM3	100 kDa	9.2885	7.0717	6.5054	0.085	0.12	0.09	1	1	1	11	12	8	10	9	7
99	Cluster of Ribosomal protein OS=Ovis aries GN=LOC101117539 PE=3 SV=1 (tr|W5PXK5|W5PXK5_SHEEP)	LOC101117539	0	tr|W5PXK5|W5PXK5_SHEEP						25 kDa	50.237	100.72	46.049	0.44	0.44	0.45	1	1	1	55	51	42	11	10	10
716	Uncharacterized protein OS=Ovis aries GN=AKIP1 PE=4 SV=1	AKIP1	0	tr|W5PXL5|W5PXL5_SHEEP	ENSOARG00000014158	AKIP1	A-kinase interacting protein 1 [Source:HGNC Symbol;Acc:HGNC:1170]	ENSG00000166452	AKIP1	23 kDa	1.3865	4.6997	2.0246	0.11	0.089	0.16	1	1	1	2	4	3	2	4	3
281	Uncharacterized protein OS=Ovis aries GN=PSPC1 PE=4 SV=1	PSPC1	0	tr|W5PXM3|W5PXM3_SHEEP	ENSOARG00000014163	PSPC1	paraspeckle component 1 [Source:HGNC Symbol;Acc:HGNC:20320]	ENSG00000121390	PSPC1	55 kDa	20.927	20.507	25.912	0.21	0.22	0.21	1	1	1	24	17	22	14	10	12
989	Uncharacterized protein OS=Ovis aries GN=NLRX1 PE=4 SV=1	NLRX1	0	tr|W5PXM9|W5PXM9_SHEEP	ENSOARG00000014164	NLRX1	NLR family member X1 [Source:HGNC Symbol;Acc:HGNC:29890]	ENSG00000160703	NLRX1	107 kDa	1.0426	3.5358	0	0.011	0.076	0	0.92	1	0	1	6	0	1	6	0
440	Uncharacterized protein OS=Ovis aries GN=HAUS6 PE=4 SV=1	HAUS6	0	tr|W5PXP5|W5PXP5_SHEEP	ENSOARG00000014181	HAUS6	HAUS augmin like complex subunit 6 [Source:HGNC Symbol;Acc:HGNC:25948]	ENSG00000147874	HAUS6	108 kDa	6.166	5.8857	1.3497	0.034	0.1	0.023	1	1	1	7	8	2	3	7	2
1051	Uncharacterized protein (Fragment) OS=Ovis aries GN=MTCH1 PE=3 SV=1	MTCH1	0	tr|W5PXR5|W5PXR5_SHEEP	ENSOARG00000014201		Uncharacterized protein [Source:UniProtKB/TrEMBL;Acc:W5PXR5]	ENSG00000137409	MTCH1	42 kDa	2.3448	1.1786	1.7814	0.048	0.051	0.02	1	1	0.47	3	2	1	3	2	1
7	Cluster of Uncharacterized protein (Fragment) OS=Ovis aries GN=MYO1G PE=4 SV=1 (tr|W5PXT1|W5PXT1_SHEEP)	MYO1G	0	tr|W5PXT1|W5PXT1_SHEEP	ENSOARG00000014216	MYO1G	myosin IG [Source:HGNC Symbol;Acc:HGNC:13880]	ENSG00000136286	MYO1G	116 kDa	431.48	400.59	143.55	0.52	0.48	0.51	1	1	1	495	237	175	58	48	52
142	Cluster of 40S ribosomal protein S6 OS=Ovis aries GN=RPS6 PE=3 SV=1 (tr|W5PXV8|W5PXV8_SHEEP)	RPS6	0	tr|W5PXV8|W5PXV8_SHEEP	ENSOARG00000014242			ENSG00000137154	RPS6	29 kDa	52.504	36.786	36.412	0.29	0.37	0.26	1	1	1	59	27	31	11	8	10
773	Uncharacterized protein OS=Ovis aries GN=MPHOSPH8 PE=4 SV=1	MPHOSPH8	0	tr|W5PY00|W5PY00_SHEEP	ENSOARG00000014285	MPHOSPH8	M-phase phosphoprotein 8 [Source:HGNC Symbol;Acc:HGNC:29810]	ENSG00000196199	MPHOSPH8	89 kDa	4.2614	1.1786	2.4563	0.014	0.014	0.014	1	0.99	0.57	5	2	2	2	1	1
235	DNA topoisomerase 2 OS=Ovis aries GN=TOP2A PE=3 SV=1	TOP2A	0	tr|W5PY48|W5PY48_SHEEP	ENSOARG00000014321	TOP2A	topoisomerase (DNA) II alpha [Source:HGNC Symbol;Acc:HGNC:11989]	ENSG00000131747	TOP2A	176 kDa	23.78	11.197	54.36	0.15	0.1	0.16	1	1	1	31	19	33	24	16	28
1329	Uncharacterized protein OS=Ovis aries GN=DPF2 PE=4 SV=1	DPF2	0	tr|W5PY56|W5PY56_SHEEP	ENSOARG00000014337	DPF2	D4, zinc and double PHD fingers family 2 [Source:HGNC Symbol;Acc:HGNC:9964]	ENSG00000133884	DPF2	44 kDa	0	2.3572	0	0	0.14	0	0	1	0	0	4	0	0	4	0
1458	Uncharacterized protein OS=Ovis aries GN=DDX24 PE=3 SV=1	DDX24	0	tr|W5PY57|W5PY57_SHEEP	ENSOARG00000014341	DDX24	DEAD (Asp-Glu-Ala-Asp) box helicase 24 [Source:HGNC Symbol;Acc:HGNC:13266]	ENSG00000089737	DDX24	95 kDa	0	1.1786	0	0	0.028	0	0.05	1	0	0	2	0	0	2	0
199	Uncharacterized protein (Fragment) OS=Ovis aries GN=H1FX PE=3 SV=1	H1FX	0	tr|W5PY64|W5PY64_SHEEP	ENSOARG00000014347	H1FX	H1 histone family member X [Source:HGNC Symbol;Acc:HGNC:4722]	ENSG00000184897	H1FX	24 kDa	25.652	39.135	35.062	0.26	0.42	0.26	1	1	1	28	29	29	7	9	7
1141	Cluster of Uncharacterized protein OS=Ovis aries GN=DYRK1A PE=4 SV=1 (tr|W5PY89|W5PY89_SHEEP)	DYRK1A	0	tr|W5PY89|W5PY89_SHEEP	ENSOARG00000014368	DYRK1A	dual specificity tyrosine-(Y)-phosphorylation regulated kinase 1A [Source:HGNC Symbol;Acc:HGNC:3091]	ENSG00000157540	DYRK1A	84 kDa	0	2.3572	0	0	0.056	0	0	1	0	0	4	0	0	3	0
405	Uncharacterized protein OS=Ovis aries GN=NDUFA8 PE=4 SV=1	NDUFA8	0	tr|W5PYA5|W5PYA5_SHEEP	ENSOARG00000014386	NDUFA8	NADH:ubiquinone oxidoreductase subunit A8 [Source:HGNC Symbol;Acc:HGNC:7692]	ENSG00000119421	NDUFA8	20 kDa	11.735	8.2355	9.8796	0.31	0.31	0.34	1	1	1	13	10	13	4	5	5
459	Uncharacterized protein OS=Ovis aries GN=TCHP PE=4 SV=1	TCHP	0	tr|W5PYB7|W5PYB7_SHEEP	ENSOARG00000014399	TCHP	trichoplein, keratin filament binding [Source:HGNC Symbol;Acc:HGNC:28135]	ENSG00000139437	TCHP	61 kDa	4.1651	4.7145	4.0491	0.056	0.16	0.088	1	1	1	5	8	6	4	7	4
625	Uncharacterized protein OS=Ovis aries GN=NDUFS8 PE=4 SV=1	NDUFS8	0	tr|W5PYC8|W5PYC8_SHEEP	ENSOARG00000014412	NDUFS8	NADH:ubiquinone oxidoreductase core subunit S8 [Source:HGNC Symbol;Acc:HGNC:7715]	ENSG00000110717	NDUFS8	26 kDa	1.3865	5.2964	3.3743	0.09	0.17	0.14	1	1	1	2	7	5	2	5	3
1163	Uncharacterized protein (Fragment) OS=Ovis aries GN=EIF3L PE=3 SV=1	EIF3L	0	tr|W5PYG7|W5PYG7_SHEEP	ENSOARG00000014439	EIF3L	eukaryotic translation initiation factor 3 subunit L [Source:HGNC Symbol;Acc:HGNC:18138]	ENSG00000100129	EIF3L	69 kDa	3.1224	0.58931	0	0.045	0.012	0	1	0.68	0.21	4	1	0	3	1	0
1233	AP-3 complex subunit delta OS=Ovis aries GN=AP3D1 PE=3 SV=1	AP3D1	0	tr|W5PYH6|W5PYH6_SHEEP	ENSOARG00000014450	AP3D1	adaptor related protein complex 3, delta 1 subunit [Source:HGNC Symbol;Acc:HGNC:568]	ENSG00000065000	AP3D1	136 kDa	0.69327	1.1786	0	0.0092	0.027	0	1	1	0	1	2	0	1	2	0
105	Uncharacterized protein (Fragment) OS=Ovis aries GN=RPL18A PE=3 SV=1	RPL18A	0	tr|W5PYH9|W5PYH9_SHEEP	ENSOARG00000014457	RPL18A	ribosomal protein L18a [Source:HGNC Symbol;Acc:HGNC:10311]	ENSG00000105640	RPL18A	21 kDa	42.059	40.881	24.185	0.5	0.37	0.44	1	1	1	48	26	26	10	10	9
295	Cluster of Uncharacterized protein OS=Ovis aries GN=EIF4A1 PE=3 SV=1 (tr|W5PYK0|W5PYK0_SHEEP)	EIF4A1	0	tr|W5PYK0|W5PYK0_SHEEP	ENSOARG00000014476	EIF4A1	eukaryotic translation initiation factor 4A1 [Source:HGNC Symbol;Acc:HGNC:3282]	ENSG00000161960	EIF4A1	46 kDa	12.248	22.349	10.068	0.13	0.38	0.15	1	1	1	14	26	10	8	14	8
687	Uncharacterized protein OS=Ovis aries GN=CCT8 PE=3 SV=1	CCT8	0	tr|W5PYM5|W5PYM5_SHEEP	ENSOARG00000014500	CCT8	chaperonin containing TCP1, subunit 8 (theta) [Source:HGNC Symbol;Acc:HGNC:1623]	ENSG00000156261	CCT8	60 kDa	5.4673	0.58931	0.67485	0.1	0.026	0.026	1	0.99	0.63	7	1	1	6	1	1
173	40S ribosomal protein S12 OS=Ovis aries GN=RPS12 PE=3 SV=1	RPS12	0	tr|W5PYQ7|W5PYQ7_SHEEP	ENSOARG00000014536	RPS12	ribosomal protein S12 [Source:HGNC Symbol;Acc:HGNC:10385]	ENSG00000112306	RPS12	15 kDa	43.577	32.66	30.15	0.73	0.62	0.44	1	1	1	48	20	25	9	8	8
1225	Uncharacterized protein OS=Ovis aries GN=CPNE1 PE=4 SV=1	CPNE1	0	tr|W5PYR3|W5PYR3_SHEEP	ENSOARG00000014537	RBM12	RNA binding motif protein 12 [Source:HGNC Symbol;Acc:HGNC:9898]	ENSG00000244462	RBM12	158 kDa	0.69327	2.9391	0	0.0067	0.02	0	1	1	0	1	3	0	1	3	0
1271	Uncharacterized protein (Fragment) OS=Ovis aries GN=MORF4L1 PE=4 SV=1	MORF4L1	0	tr|W5PYV3|W5PYV3_SHEEP	ENSOARG00000014576	MORF4L1	Uncharacterized protein [Source:UniProtKB/TrEMBL;Acc:W5PYV3]	ENSG00000185787	MORF4L1	41 kDa	0	1.1786	0	0	0.092	0	0	1	0	0	2	0	0	2	0
894	Uncharacterized protein OS=Ovis aries GN=EMC2 PE=4 SV=1	EMC2	0	tr|W5PYY0|W5PYY0_SHEEP	ENSOARG00000014599	EMC2	ER membrane protein complex subunit 2 [Source:HGNC Symbol;Acc:HGNC:28963]	ENSG00000104412	EMC2	35 kDa	3.9964	1.1786	2.0246	0.16	0.11	0.13	1	1	1	5	2	3	3	2	3
675	Cluster of Homeobox protein cut-like OS=Ovis aries GN=CUX1 PE=3 SV=1 (tr|W5PZ05|W5PZ05_SHEEP)	CUX1	0	tr|W5PZ05|W5PZ05_SHEEP	ENSOARG00000014629	CUX1	cut-like homeobox 1 [Source:HGNC Symbol;Acc:HGNC:2557]	ENSG00000257923	CUX1	135 kDa	0	3.5358	0	0	0.061	0	0.16	1	0.38	0	6	0	0	6	0
418	Histone H2A OS=Ovis aries GN=H2AFY PE=4 SV=1	H2AFY	0	tr|W5PZ59|W5PZ59_SHEEP	ENSOARG00000014677	H2AFY	H2A histone family member Y [Source:HGNC Symbol;Acc:HGNC:4740]	ENSG00000113648	H2AFY	40 kDa	13.652	10.011	23.888	0.19	0.31	0.28	1	1	1	15	15	19	5	9	11
831	Cluster of Uncharacterized protein (Fragment) OS=Ovis aries GN=APLP2 PE=4 SV=1 (tr|W5PZA9|W5PZA9_SHEEP)	APLP2	0	tr|W5PZA9|W5PZA9_SHEEP	ENSOARG00000014725	APLP2	amyloid beta (A4) precursor-like protein 2 [Source:HGNC Symbol;Acc:HGNC:598]	ENSG00000084234	APLP2	83 kDa	6.5099	0	0	0.085	0	0	1	0.05	0.1	8	0	0	5	0	0
1034	Uncharacterized protein OS=Ovis aries GN=NDUFB6 PE=4 SV=1	NDUFB6	0	tr|W5PZE3|W5PZE3_SHEEP	ENSOARG00000014760	NDUFB6	NADH:ubiquinone oxidoreductase subunit B6 [Source:HGNC Symbol;Acc:HGNC:7701]	ENSG00000165264	NDUFB6	16 kDa	1.0426	0.58931	4.0491	0.055	0.078	0.45	0.64	0.98	1	1	1	6	1	1	6
81	Uncharacterized protein OS=Ovis aries GN=ADD1 PE=4 SV=1	ADD1	0	tr|W5PZG0|W5PZG0_SHEEP	ENSOARG00000014772	ADD1	adducin 1 [Source:HGNC Symbol;Acc:HGNC:243]	ENSG00000087274	ADD1	70 kDa	67.428	76.621	40.436	0.38	0.4	0.45	1	1	1	75	59	55	21	22	23
756	Uncharacterized protein OS=Ovis aries GN=MPDU1 PE=4 SV=1	MPDU1	0	tr|W5PZH6|W5PZH6_SHEEP	ENSOARG00000014787	MPDU1	mannose-P-dolichol utilization defect 1 [Source:HGNC Symbol;Acc:HGNC:7207]	ENSG00000129255	MPDU1	27 kDa	6.0817	5.8783	1.7814	0.077	0.13	0.037	1	1	0.9	7	6	1	2	3	1
189	Cluster of Clusterin OS=Ovis aries GN=CLU PE=3 SV=1 (tr|W5PZI1|W5PZI1_SHEEP)	CLU	0	tr|W5PZI1|W5PZI1_SHEEP	ENSOARG00000014790		Clusterin [Source:UniProtKB/TrEMBL;Acc:W5PZI0]	ENSG00000120885	CLU	51 kDa	58.567	3.5284	12.822	0.36	0.077	0.26	1	1	1	65	4	19	15	4	8
990	Uncharacterized protein OS=Ovis aries GN=MTPAP PE=4 SV=1	MTPAP	0	tr|W5PZJ9|W5PZJ9_SHEEP	ENSOARG00000014807	MTPAP	mitochondrial poly(A) polymerase [Source:HGNC Symbol;Acc:HGNC:25532]	ENSG00000107951	MTPAP	65 kDa	0.69327	2.3572	1.3497	0.021	0.07	0.036	0.9	1	1	1	4	2	1	4	2
815	Uncharacterized protein OS=Ovis aries GN=SMARCE1 PE=4 SV=1	SMARCE1	0	tr|W5PZK0|W5PZK0_SHEEP	ENSOARG00000014810	SMARCE1	SWI/SNF related, matrix associated, actin dependent regulator of chromatin, subfamily e, member 1 [Source:HGNC Symbol;Acc:HGNC:11109]	ENSG00000073584	SMARCE1	47 kDa	0	5.3038	0	0	0.16	0	0	1	0	0	9	0	0	5	0
1224	Uncharacterized protein OS=Ovis aries GN=IKZF1 PE=4 SV=1	IKZF1	0	tr|W5PZL2|W5PZL2_SHEEP	ENSOARG00000014822	IKZF1	IKAROS family zinc finger 1 [Source:HGNC Symbol;Acc:HGNC:13176]	ENSG00000185811	IKZF1	52 kDa	1.0426	1.7679	0	0.03	0.074	0.017	0.54	1	0.05	1	3	1	1	3	1
1140	Cluster of Uncharacterized protein OS=Ovis aries GN=NAP1L1 PE=3 SV=1 (tr|W5PZN3|W5PZN3_SHEEP)	NAP1L1	0	tr|W5PZN3|W5PZN3_SHEEP	ENSOARG00000014838		Uncharacterized protein [Source:UniProtKB/TrEMBL;Acc:W5PZN3]	ENSG00000187109	NAP1L1	43 kDa	0.69327	1.7679	2.0246	0.046	0.11	0.1	0.98	1	1	1	3	3	1	3	3
387	Uncharacterized protein (Fragment) OS=Ovis aries GN=STT3B PE=4 SV=1	STT3B	0	tr|W5PZQ1|W5PZQ1_SHEEP	ENSOARG00000014854	STT3B	STT3B, subunit of the oligosaccharyltransferase complex (catalytic) [Source:HGNC Symbol;Acc:HGNC:30611]	ENSG00000163527	STT3B	84 kDa	11.019	8.2355	5.3442	0.1	0.11	0.023	1	1	1	14	10	3	8	8	2
367	Uncharacterized protein OS=Ovis aries GN=RBM39 PE=4 SV=1	RBM39	0	tr|W5PZQ6|W5PZQ6_SHEEP	ENSOARG00000014859	RBM39	RNA binding motif protein 39 [Source:HGNC Symbol;Acc:HGNC:15923]	ENSG00000131051	RBM39	59 kDa	14.936	8.2355	6.7485	0.16	0.16	0.13	1	1	1	18	10	10	8	7	5
1315	Uncharacterized protein OS=Ovis aries GN=SCLT1 PE=4 SV=1	SCLT1	0	tr|W5PZQ8|W5PZQ8_SHEEP	ENSOARG00000014865	SCLT1	sodium channel and clathrin linker 1 [Source:HGNC Symbol;Acc:HGNC:26406]	ENSG00000151466	SCLT1	81 kDa	0	1.1786	0	0	0.022	0	0	1	0.18	0	2	0	0	2	0
1340	Uncharacterized protein (Fragment) OS=Ovis aries GN=FAS PE=4 SV=1	FAS	0	tr|W5PZR1|W5PZR1_SHEEP	ENSOARG00000014866	FAS	Fas cell surface death receptor [Source:HGNC Symbol;Acc:HGNC:11920]	ENSG00000026103	FAS	37 kDa	1.0426	0.58931	2.0246	0.034	0.031	0.095	0.96	0.58	1	1	1	3	1	1	3
493	Uncharacterized protein OS=Ovis aries GN=MSH3 PE=3 SV=1	MSH3	0	tr|W5PZR6|W5PZR6_SHEEP	ENSOARG00000014867	MSH3	mutS homolog 3 [Source:HGNC Symbol;Acc:HGNC:7326]	ENSG00000113318	MSH3	127 kDa	0	1.7679	0	0	0.034	0	0.96	1	0.45	0	3	0	0	3	0
823	Oxysterol-binding protein OS=Ovis aries GN=OSBPL8 PE=3 SV=1	OSBPL8	0	tr|W5PZS4|W5PZS4_SHEEP	ENSOARG00000014876	OSBPL8	oxysterol binding protein like 8 [Source:HGNC Symbol;Acc:HGNC:16396]	ENSG00000091039	OSBPL8	97 kDa	2.0798	1.7679	0.67485	0.037	0.031	0.013	1	1	0.97	3	3	1	3	3	1
216	Uncharacterized protein OS=Ovis aries GN=RPS20 PE=3 SV=1	RPS20	0	tr|W5PZT4|W5PZT4_SHEEP	ENSOARG00000014889	RPS20	ribosomal protein S20 [Source:HGNC Symbol;Acc:HGNC:10405]	ENSG00000008988	RPS20	13 kDa	32.162	37.875	19.461	0.29	0.29	0.31	1	1	1	36	19	19	4	4	5
570	Uncharacterized protein (Fragment) OS=Ovis aries GN=SCYL1 PE=4 SV=1	SCYL1	0	tr|W5PZT8|W5PZT8_SHEEP	ENSOARG00000014886	SCYL1	SCY1-like, kinase-like 1 [Source:HGNC Symbol;Acc:HGNC:14372]	ENSG00000142186	SCYL1	89 kDa	1.6516	8.8248	1.3497	0.012	0.13	0.027	0.93	1	1	2	11	2	2	10	2
1082	Uncharacterized protein OS=Ovis aries GN=KRT24 PE=3 SV=1	KRT24	0	tr|W5PZX0|W5PZX0_SHEEP	ENSOARG00000014915	KRT24	keratin 24, type I [Source:HGNC Symbol;Acc:HGNC:18527]	ENSG00000167916	KRT24	49 kDa	8.6796	2.3572	18.3	0.016	0.059	0.059	0.26	1	0.99	15	20	14	1	2	3
154	Uncharacterized protein OS=Ovis aries GN=RPL32 PE=4 SV=1	RPL32	0	tr|W5Q000|W5Q000_SHEEP						16 kDa	46.151	14.622	32.527	0.55	0.25	0.5	1	1	1	51	9	40	11	4	10
1107	Uncharacterized protein OS=Ovis aries GN=SHARPIN PE=4 SV=1	SHARPIN	0	tr|W5Q004|W5Q004_SHEEP	ENSOARG00000014952	SHARPIN	SHANK associated RH domain interactor [Source:HGNC Symbol;Acc:HGNC:25321]	ENSG00000179526	SHARPIN	43 kDa	1.3865	4.6997	0	0.056	0.061	0	1	1	0	2	4	0	2	3	0
388	Uncharacterized protein OS=Ovis aries GN=GTF2B PE=4 SV=1	GTF2B	0	tr|W5Q027|W5Q027_SHEEP	ENSOARG00000014979	GTF2B	general transcription factor IIB [Source:HGNC Symbol;Acc:HGNC:4648]	ENSG00000137947	GTF2B	35 kDa	12.592	2.3572	9.6365	0.21	0.097	0.17	1	1	1	15	4	11	6	3	4
346	Uncharacterized protein OS=Ovis aries GN=POLG2 PE=4 SV=1	POLG2	0	tr|W5Q030|W5Q030_SHEEP	ENSOARG00000014976	POLG2	polymerase (DNA directed), gamma 2, accessory subunit [Source:HGNC Symbol;Acc:HGNC:9180]	ENSG00000256525	POLG2	55 kDa	8.5952	9.4141	20.568	0.1	0.23	0.18	1	1	1	10	12	19	7	9	11
596	Uncharacterized protein OS=Ovis aries GN=FXR2 PE=4 SV=1	FXR2	0	tr|W5Q040|W5Q040_SHEEP	ENSOARG00000014984	FXR2	fragile X mental retardation, autosomal homolog 2 [Source:HGNC Symbol;Acc:HGNC:4024]	ENSG00000129245	FXR2	74 kDa	14.773	9.996	12.524	0.13	0.12	0.099	1	1	1	17	12	12	8	8	7
1227	Uncharacterized protein OS=Ovis aries GN=CAPN7 PE=4 SV=1	CAPN7	0	tr|W5Q043|W5Q043_SHEEP	ENSOARG00000014974	CAPN7	calpain 7 [Source:HGNC Symbol;Acc:HGNC:1484]	ENSG00000131375	CAPN7	88 kDa	0.69327	1.1786	0	0.012	0.025	0	0.96	1	0	1	2	0	1	2	0
531	Cluster of Uncharacterized protein (Fragment) OS=Ovis aries PE=3 SV=1 (tr|W5Q082|W5Q082_SHEEP)	N/A	0	tr|W5Q082|W5Q082_SHEEP	ENSOARG00000015002		Uncharacterized protein [Source:UniProtKB/TrEMBL;Acc:W5Q082]	ENSG00000204525	HLA-C	41 kDa	24.851	2.3498	4.0491	0.25	0.047	0.1	1	0.97	1	29	2	6	8	2	4
1217	Uncharacterized protein (Fragment) OS=Ovis aries GN=CBL PE=4 SV=1	CBL	0	tr|W5Q089|W5Q089_SHEEP	ENSOARG00000015025	CBL	Cbl proto-oncogene, E3 ubiquitin protein ligase [Source:HGNC Symbol;Acc:HGNC:1541]	ENSG00000110395	CBL	94 kDa	0	1.7679	2.0246	0	0.051	0.038	0	1	0.99	0	3	3	0	3	2
775	Uncharacterized protein OS=Ovis aries GN=DNAH9 PE=4 SV=1	DNAH9	0	tr|W5Q097|W5Q097_SHEEP	ENSOARG00000015028	DNAH9	dynein, axonemal, heavy chain 9 [Source:HGNC Symbol;Acc:HGNC:2953]	ENSG00000007174	DNAH9	510 kDa	1.3865	0	0	0.0036	0	0	1	0.19	0.83	2	0	0	2	0	0
178	Uncharacterized protein (Fragment) OS=Ovis aries GN=DDX5 PE=3 SV=1	DDX5	0	tr|W5Q0A5|W5Q0A5_SHEEP	ENSOARG00000015045	DDX5	DEAD (Asp-Glu-Ala-Asp) box helicase 5 [Source:HGNC Symbol;Acc:HGNC:2746]	ENSG00000108654	DDX5	75 kDa	64.39	47.953	58.33	0.29	0.26	0.29	1	1	1	73	38	52	21	16	18
389	Uncharacterized protein OS=Ovis aries GN=CYC1 PE=4 SV=1	CYC1	0	tr|W5Q0A9|W5Q0A9_SHEEP	ENSOARG00000015048	CYC1	cytochrome c-1 [Source:HGNC Symbol;Acc:HGNC:2579]	ENSG00000179091	CYC1	35 kDa	10.856	7.6536	7.8551	0.19	0.2	0.23	1	1	1	13	11	10	5	5	5
793	Nucleolar GTP-binding protein 1 OS=Ovis aries GN=GTPBP4 PE=3 SV=1	GTPBP4	0	tr|W5Q0B3|W5Q0B3_SHEEP	ENSOARG00000015047	GTPBP4	GTP binding protein 4 [Source:HGNC Symbol;Acc:HGNC:21535]	ENSG00000107937	GTPBP4	74 kDa	3.7314	0.58931	2.4563	0.068	0.016	0.014	1	1	0.99	5	1	2	5	1	2
633	Cluster of Uncharacterized protein OS=Ovis aries GN=PPP2R1A PE=4 SV=1 (tr|W5Q0B5|W5Q0B5_SHEEP)	PPP2R1A	0	tr|W5Q0B5|W5Q0B5_SHEEP	ENSOARG00000015049	PPP2R1A	protein phosphatase 2 regulatory subunit A, alpha [Source:HGNC Symbol;Acc:HGNC:9302]	ENSG00000105568	PPP2R1A	62 kDa	1.3865	5.3038	3.3743	0.054	0.14	0.1	1	1	1	2	9	5	2	8	4
911	Uncharacterized protein OS=Ovis aries GN=PLOD3 PE=4 SV=1	PLOD3	0	tr|W5Q0C0|W5Q0C0_SHEEP	ENSOARG00000015057	PLOD3	procollagen-lysine, 2-oxoglutarate 5-dioxygenase 3 [Source:HGNC Symbol;Acc:HGNC:9083]	ENSG00000106397	PLOD3	86 kDa	0	0.58931	1.3497	0	0.019	0.032	0	1	1	0	1	2	0	1	2
1035	Uncharacterized protein OS=Ovis aries GN=SH3KBP1 PE=4 SV=1	SH3KBP1	0	tr|W5Q0C1|W5Q0C1_SHEEP	ENSOARG00000015058	SH3KBP1	SH3-domain kinase binding protein 1 [Source:HGNC Symbol;Acc:HGNC:13867]	ENSG00000147010	SH3KBP1	70 kDa	0	4.1251	0	0	0.13	0	0.3	1	0	0	7	0	0	6	0
525	Uncharacterized protein OS=Ovis aries GN=UQCRC2 PE=3 SV=1	UQCRC2	0	tr|W5Q0F9|W5Q0F9_SHEEP	ENSOARG00000015094	UQCRC2	ubiquinol-cytochrome c reductase core protein II [Source:HGNC Symbol;Acc:HGNC:12586]	ENSG00000140740	UQCRC2	48 kDa	2.4292	14.703	1.3497	0.071	0.34	0.062	1	1	1	3	17	2	3	12	2
1122	Eukaryotic translation initiation factor 3 subunit G OS=Ovis aries GN=EIF3G PE=3 SV=1	EIF3G	0	tr|W5Q0G0|W5Q0G0_SHEEP	ENSOARG00000015095	EIF3G	eukaryotic translation initiation factor 3 subunit G [Source:HGNC Symbol;Acc:HGNC:3274]	ENSG00000130811	EIF3G	36 kDa	2.4292	0	1.3497	0.078	0	0.028	1	0	0.99	3	0	2	2	0	1
757	Uncharacterized protein OS=Ovis aries GN=IMPA1 PE=4 SV=1	IMPA1	0	tr|W5Q0G8|W5Q0G8_SHEEP	ENSOARG00000015101	IMPA1	inositol(myo)-1(or 4)-monophosphatase 1 [Source:HGNC Symbol;Acc:HGNC:6050]	ENSG00000133731	IMPA1	32 kDa	8.1615	0	2.6994	0.24	0	0.15	1	0	1	10	0	4	7	0	3
1344	Uncharacterized protein OS=Ovis aries GN=PGAP1 PE=4 SV=1	PGAP1	0	tr|W5Q0I0|W5Q0I0_SHEEP	ENSOARG00000015111	PGAP1	post-GPI attachment to proteins 1 [Source:HGNC Symbol;Acc:HGNC:25712]	ENSG00000197121	PGAP1	105 kDa	0	1.1786	0	0	0.034	0	0	1	0.06	0	2	0	0	2	0
788	Uncharacterized protein OS=Ovis aries GN=CEP95 PE=4 SV=1	CEP95	0	tr|W5Q0K0|W5Q0K0_SHEEP	ENSOARG00000015133	CEP95	centrosomal protein 95kDa [Source:HGNC Symbol;Acc:HGNC:25141]	ENSG00000258890	CEP95	95 kDa	0	3.5358	0.67485	0	0.077	0.012	0.55	1	0.97	0	6	1	0	6	1
153	Uncharacterized protein OS=Ovis aries GN=ABLIM1 PE=4 SV=1	ABLIM1	0	tr|W5Q0K9|W5Q0K9_SHEEP	ENSOARG00000015139	ABLIM1	actin binding LIM protein 1 [Source:HGNC Symbol;Acc:HGNC:78]	ENSG00000099204	ABLIM1	88 kDa	34.67	35.792	24.726	0.22	0.25	0.29	1	1	1	40	33	35	16	20	18
313	Uncharacterized protein OS=Ovis aries GN=EEF1G PE=4 SV=1	EEF1G	0	tr|W5Q0L1|W5Q0L1_SHEEP	ENSOARG00000015142	EEF1G	eukaryotic translation elongation factor 1 gamma [Source:HGNC Symbol;Acc:HGNC:3213]	ENSG00000254772	EEF1G	63 kDa	5.4673	20.611	4.9125	0.095	0.26	0.032	1	1	1	7	31	4	7	15	3
695	Cluster of Uncharacterized protein OS=Ovis aries GN=PPIA PE=3 SV=1 (tr|W5Q0N0|W5Q0N0_SHEEP)	PPIA	0	tr|W5Q0N0|W5Q0N0_SHEEP						18 kDa	7.1243	2.9391	2.0246	0.13	0.073	0.18	1	1	1	8	3	3	3	3	3
805	Cluster of Enhancer of rudimentary homolog OS=Ovis aries GN=ERH PE=3 SV=1 (tr|W5Q0P2|W5Q0P2_SHEEP)	ERH	0	tr|W5Q0P2|W5Q0P2_SHEEP						12 kDa	5.8222	5.289	2.4563	0.11	0.21	0.11	0.99	1	0.98	6	5	2	1	2	1
1421	Uncharacterized protein OS=Ovis aries GN=FCHO1 PE=4 SV=1	FCHO1	0	tr|W5Q0P7|W5Q0P7_SHEEP	ENSOARG00000015172	FCHO1	FCH domain only 1 [Source:HGNC Symbol;Acc:HGNC:29002]	ENSG00000130475	FCHO1	97 kDa	1.3865	0	0	0.018	0	0	1	0	0	2	0	0	2	0	0
816	Uncharacterized protein (Fragment) OS=Ovis aries GN=DYNC1LI1 PE=4 SV=1	DYNC1LI1	0	tr|W5Q0Q2|W5Q0Q2_SHEEP	ENSOARG00000015181	DYNC1LI1	dynein, cytoplasmic 1, light intermediate chain 1 [Source:HGNC Symbol;Acc:HGNC:18745]	ENSG00000144635	DYNC1LI1	51 kDa	0	5.3038	0	0	0.27	0	0	1	0	0	9	0	0	8	0
495	Uncharacterized protein OS=Ovis aries GN=SHBG PE=4 SV=1	SHBG	0	tr|W5Q0R1|W5Q0R1_SHEEP	ENSOARG00000015191	SHBG	sex hormone-binding globulin [Source:HGNC Symbol;Acc:HGNC:10839]	ENSG00000129214	SHBG	46 kDa	3.4663	2.9391	7.1256	0.019	0.045	0.019	0.94	0.99	0.39	5	3	4	1	2	1
1063	Uncharacterized protein OS=Ovis aries PE=4 SV=1	N/A	0	tr|W5Q0U5|W5Q0U5_SHEEP						25 kDa	1.3865	1.1786	2.0246	0.1	0.11	0.2	1	1	1	2	2	3	2	2	3
314	Cluster of Uncharacterized protein OS=Ovis aries GN=LOC101106722 PE=4 SV=1 (tr|W5Q0W2|W5Q0W2_SHEEP)	LOC101106722	0	tr|W5Q0W2|W5Q0W2_SHEEP						24 kDa	7.2087	42.738	19.893	0.23	0.49	0.23	1	1	1	8	39	18	5	14	6
330	Uncharacterized protein OS=Ovis aries GN=TNIP3 PE=4 SV=1	TNIP3	0	tr|W5Q0Y0|W5Q0Y0_SHEEP	ENSOARG00000015256	TNIP3	TNFAIP3 interacting protein 3 [Source:HGNC Symbol;Acc:HGNC:19315]	ENSG00000050730	TNIP3	42 kDa	11.2	24.551	6.0737	0.23	0.2	0.24	1	1	1	14	16	9	9	9	8
1275	Uncharacterized protein (Fragment) OS=Ovis aries GN=EIF3F PE=3 SV=1	EIF3F	0	tr|W5Q0Z1|W5Q0Z1_SHEEP	ENSOARG00000015265			ENSG00000175390	EIF3F	34 kDa	0	1.1786	1.3497	0	0.083	0.064	0.11	1	0.99	0	2	2	0	2	2
1405	Uncharacterized protein OS=Ovis aries GN=CNOT10 PE=4 SV=1	CNOT10	0	tr|W5Q117|W5Q117_SHEEP	ENSOARG00000015288	CNOT10	CCR4-NOT transcription complex subunit 10 [Source:HGNC Symbol;Acc:HGNC:23817]	ENSG00000182973	CNOT10	89 kDa	0	1.1786	0	0	0.027	0	0	1	0	0	2	0	0	2	0
1384	Uncharacterized protein OS=Ovis aries GN=LRRC47 PE=4 SV=1	LRRC47	0	tr|W5Q118|W5Q118_SHEEP	ENSOARG00000015290	LRRC47	leucine rich repeat containing 47 [Source:HGNC Symbol;Acc:HGNC:29207]	ENSG00000130764	LRRC47	63 kDa	0	1.1786	0	0	0.064	0	0	1	0	0	2	0	0	2	0
1075	DNA topoisomerase OS=Ovis aries GN=TOP3B PE=3 SV=1	TOP3B	0	tr|W5Q119|W5Q119_SHEEP	ENSOARG00000015287	TOP3B	topoisomerase (DNA) III beta [Source:HGNC Symbol;Acc:HGNC:11993]	ENSG00000100038	TOP3B	71 kDa	2.4292	0	0	0.036	0	0	1	0.08	0	3	0	0	3	0	0
500	Cluster of Uncharacterized protein OS=Ovis aries GN=LOC101119509 PE=3 SV=1 (tr|W5Q124|W5Q124_SHEEP)	LOC101119509	0	tr|W5Q124|W5Q124_SHEEP	ENSOARG00000015292		Uncharacterized protein [Source:UniProtKB/TrEMBL;Acc:W5Q124]	ENSG00000273259	SERPINA3	47 kDa	16.165	0	6.2622	0.072	0	0.072	1	0.09	1	18	0	6	3	0	3
1341	Uncharacterized protein OS=Ovis aries GN=LOC101104054 PE=4 SV=1	LOC101104054	0	tr|W5Q128|W5Q128_SHEEP	ENSOARG00000015299		Uncharacterized protein [Source:UniProtKB/TrEMBL;Acc:W5Q128]	ENSG00000125257	ABCC4	54 kDa	0	1.7679	0	0	0.067	0	0.06	1	0	0	3	0	0	3	0
329	Cluster of Uncharacterized protein OS=Ovis aries GN=HAUS3 PE=4 SV=1 (tr|W5Q129|W5Q129_SHEEP)	HAUS3	0	tr|W5Q129|W5Q129_SHEEP	ENSOARG00000015302		Uncharacterized protein [Source:UniProtKB/TrEMBL;Acc:W5Q129]	ENSG00000214367	HAUS3	69 kDa	7.9983	10.593	8.0982	0.087	0.22	0.22	1	1	1	9	14	12	6	11	10
1317	Uncharacterized protein (Fragment) OS=Ovis aries GN=LARP4B PE=4 SV=1	LARP4B	0	tr|W5Q150|W5Q150_SHEEP	ENSOARG00000015320	LARP4B	La ribonucleoprotein domain family member 4B [Source:HGNC Symbol;Acc:HGNC:28987]	ENSG00000107929	LARP4B	82 kDa	0	1.1786	0	0	0.044	0	0	1	0	0	2	0	0	2	0
1136	Uncharacterized protein OS=Ovis aries GN=GNA13 PE=4 SV=1	GNA13	0	tr|W5Q152|W5Q152_SHEEP	ENSOARG00000015323	GNA13	guanine nucleotide binding protein (G protein), alpha 13 [Source:HGNC Symbol;Acc:HGNC:4381]	ENSG00000120063	GNA13	35 kDa	1.3865	1.7605	0	0.088	0.027	0	0.99	0.38	0.75	2	1	0	2	1	0
758	Uncharacterized protein OS=Ovis aries GN=CEP44 PE=4 SV=1	CEP44	0	tr|W5Q157|W5Q157_SHEEP	ENSOARG00000015325	CEP44	centrosomal protein 44kDa [Source:HGNC Symbol;Acc:HGNC:29356]	ENSG00000164118	CEP44	44 kDa	0.69327	4.1177	0.67485	0.018	0.12	0.034	0.63	1	1	1	5	1	1	5	1
636	Cluster of Uncharacterized protein (Fragment) OS=Ovis aries GN=MTA2 PE=4 SV=1 (tr|W5Q159|W5Q159_SHEEP)	MTA2	0	tr|W5Q159|W5Q159_SHEEP	ENSOARG00000015328	MTA2	metastasis associated 1 family member 2 [Source:HGNC Symbol;Acc:HGNC:7411]	ENSG00000149480	MTA2	74 kDa	0	5.3038	0	0	0.16	0	0	1	0	0	9	0	0	9	0
18	Cluster of Uncharacterized protein OS=Ovis aries GN=KRT10 PE=3 SV=1 (tr|W5Q160|W5Q160_SHEEP)	KRT10	0	tr|W5Q160|W5Q160_SHEEP	ENSOARG00000015327	KRT10	keratin 10, type I [Source:HGNC Symbol;Acc:HGNC:6413]	ENSG00000186395	KRT10	57 kDa	140.18	435.69	160.93	0.33	0.4	0.42	1	1	1	150	222	145	31	48	44
645	Uncharacterized protein OS=Ovis aries GN=NDUFB8 PE=4 SV=1	NDUFB8	0	tr|W5Q1B0|W5Q1B0_SHEEP	ENSOARG00000015378		Uncharacterized protein [Source:UniProtKB/TrEMBL;Acc:W5Q1B0]	ENSG00000255339	RP11-411B6.6	22 kDa	5.7378	2.3572	5.3988	0.15	0.15	0.3	1	1	1	6	4	8	2	2	4
646	Uncharacterized protein OS=Ovis aries GN=SF3B1 PE=4 SV=1	SF3B1	0	tr|W5Q1B2|W5Q1B2_SHEEP	ENSOARG00000015374	SF3B1	splicing factor 3b subunit 1 [Source:HGNC Symbol;Acc:HGNC:10768]	ENSG00000115524	SF3B1	146 kDa	5.2022	7.6462	0	0.057	0.052	0	1	1	0	7	9	0	6	7	0
383	Cluster of DNA (cytosine-5)-methyltransferase OS=Ovis aries GN=DNMT1 PE=3 SV=1 (tr|W5Q1C2|W5Q1C2_SHEEP)	DNMT1	0	tr|W5Q1C2|W5Q1C2_SHEEP	ENSOARG00000015380	DNMT1	DNA (cytosine-5-)-methyltransferase 1 [Source:HGNC Symbol;Acc:HGNC:2976]	ENSG00000130816	DNMT1	196 kDa	0	14.143	1.7814	0	0.16	0.005	0.78	1	0.99	0	24	1	0	21	1
1259	Uncharacterized protein OS=Ovis aries GN=CAMK1D PE=4 SV=1	CAMK1D	0	tr|W5Q1E0|W5Q1E0_SHEEP	ENSOARG00000015405	CAMK1D	calcium/calmodulin dependent protein kinase ID [Source:HGNC Symbol;Acc:HGNC:19341]	ENSG00000183049	CAMK1D	43 kDa	0	1.7679	0	0	0.086	0	0	1	0	0	3	0	0	3	0
328	Uncharacterized protein OS=Ovis aries GN=AIFM1 PE=4 SV=1	AIFM1	0	tr|W5Q1F6|W5Q1F6_SHEEP	ENSOARG00000015422	AIFM1	apoptosis inducing factor, mitochondria associated 1 [Source:HGNC Symbol;Acc:HGNC:8768]	ENSG00000156709	AIFM1	67 kDa	12.242	10.011	10.311	0.16	0.26	0.21	1	1	1	15	15	12	10	12	11
368	Uncharacterized protein OS=Ovis aries GN=PIBF1 PE=4 SV=1	PIBF1	0	tr|W5Q1G1|W5Q1G1_SHEEP	ENSOARG00000015416	PIBF1	progesterone immunomodulatory binding factor 1 [Source:HGNC Symbol;Acc:HGNC:23352]	ENSG00000083535	PIBF1	90 kDa	2.7786	9.4215	4.0491	0.029	0.2	0.095	1	1	1	3	14	6	3	13	6
991	Uncharacterized protein (Fragment) OS=Ovis aries GN=HNRNPA0 PE=4 SV=1	HNRNPA0	0	tr|W5Q1G5|W5Q1G5_SHEEP	ENSOARG00000015434	HNRNPA0	heterogeneous nuclear ribonucleoprotein A0 [Source:HGNC Symbol;Acc:HGNC:5030]	ENSG00000177733	HNRNPA0	30 kDa	1.3865	3.5358	1.3497	0.024	0.25	0.054	0.07	1	0.98	5	6	2	1	6	1
356	Uncharacterized protein OS=Ovis aries GN=RFTN1 PE=4 SV=1	RFTN1	0	tr|W5Q1H5|W5Q1H5_SHEEP	ENSOARG00000015440	RFTN1	raftlin, lipid raft linker 1 [Source:HGNC Symbol;Acc:HGNC:30278]	ENSG00000131378	RFTN1	60 kDa	17.811	8.2355	4.0491	0.19	0.11	0.071	1	1	1	21	10	6	10	5	4
789	Inosine-5'-monophosphate dehydrogenase OS=Ovis aries GN=IMPDH2 PE=3 SV=1	IMPDH2	0	tr|W5Q1I6|W5Q1I6_SHEEP	ENSOARG00000015447	IMPDH2	IMP (inosine 5'-monophosphate) dehydrogenase 2 [Source:HGNC Symbol;Acc:HGNC:6053]	ENSG00000178035	IMPDH2	56 kDa	2.4292	1.7679	2.0246	0.045	0.082	0.06	1	1	1	3	3	3	2	3	3
1439	Uncharacterized protein OS=Ovis aries GN=EPB41L1 PE=4 SV=1	EPB41L1	0	tr|W5Q1K6|W5Q1K6_SHEEP	ENSOARG00000015468	EPB41L1	erythrocyte membrane protein band 4.1-like 1 [Source:HGNC Symbol;Acc:HGNC:3378]	ENSG00000088367	EPB41L1	98 kDa	6.5154	1.7679	1.3497	0.03	0.017	0.017	0.98	0.44	0.14	7	3	2	2	1	1
730	Uncharacterized protein OS=Ovis aries GN=HSPD1 PE=3 SV=1	HSPD1	0	tr|W5Q1L2|W5Q1L2_SHEEP	ENSOARG00000015476			ENSG00000144381	HSPD1	61 kDa	7.6424	1.1786	2.6994	0.12	0.087	0.072	1	1	1	8	2	4	5	2	4
100	Uncharacterized protein (Fragment) OS=Ovis aries GN=DDX17 PE=3 SV=1	DDX17	0	tr|W5Q1M9|W5Q1M9_SHEEP	ENSOARG00000015489	DDX17	DEAD (Asp-Glu-Ala-Asp) box helicase 17 [Source:HGNC Symbol;Acc:HGNC:2740]	ENSG00000100201	DDX17	70 kDa	85.781	69.639	77.548	0.33	0.36	0.35	1	1	1	96	57	69	21	20	21
452	Kinesin-like protein OS=Ovis aries GN=KIF4A PE=3 SV=1	KIF4A	0	tr|W5Q1N4|W5Q1N4_SHEEP	ENSOARG00000015491		Kinesin-like protein [Source:UniProtKB/TrEMBL;Acc:W5Q1N4]	ENSG00000226650	KIF4B	143 kDa	4.8529	7.0717	2.4563	0.053	0.091	0.008	1	1	1	7	12	2	7	12	1
251	Cluster of Uncharacterized protein (Fragment) OS=Ovis aries GN=RPS23 PE=3 SV=1 (tr|W5Q1N8|W5Q1N8_SHEEP)	RPS23	0	tr|W5Q1N8|W5Q1N8_SHEEP	ENSOARG00000015502	RPS23	Uncharacterized protein [Source:UniProtKB/TrEMBL;Acc:W5Q1N8]	ENSG00000186468	RPS23	19 kDa	28.238	18.68	22.349	0.32	0.26	0.39	1	1	1	31	12	20	5	5	5
835	Cluster of Uncharacterized protein OS=Ovis aries GN=EML3 PE=4 SV=1 (tr|W5Q1S6|W5Q1S6_SHEEP)	EML3	0	tr|W5Q1S6|W5Q1S6_SHEEP	ENSOARG00000015538	EML3	echinoderm microtubule associated protein like 3 [Source:HGNC Symbol;Acc:HGNC:26666]	ENSG00000149499	EML3	92 kDa	0	2.9465	0	0	0.087	0	0.21	1	0.08	0	5	0	0	5	0
331	Uncharacterized protein OS=Ovis aries GN=MAP1S PE=4 SV=1	MAP1S	0	tr|W5Q1U3|W5Q1U3_SHEEP	ENSOARG00000015551	MAP1S	microtubule associated protein 1S [Source:HGNC Symbol;Acc:HGNC:15715]	ENSG00000130479	MAP1S	104 kDa	4.1651	12.375	18.732	0.041	0.19	0.096	1	1	1	5	21	13	4	12	8
419	Uncharacterized protein OS=Ovis aries GN=CEP290 PE=4 SV=1	CEP290	0	tr|W5Q1U5|W5Q1U5_SHEEP	ENSOARG00000015531	CEP290	centrosomal protein 290kDa [Source:HGNC Symbol;Acc:HGNC:29021]	ENSG00000198707	CEP290	315 kDa	0.69327	2.3572	0	0.0041	0.016	0	1	1	0.94	1	4	0	1	4	0
406	Uncharacterized protein OS=Ovis aries GN=LOC101112049 PE=3 SV=1	LOC101112049	0	tr|W5Q1Y9|W5Q1Y9_SHEEP						26 kDa	23.379	0	12.956	0.21	0	0.21	1	0	1	25	0	11	3	0	3
849	Uncharacterized protein (Fragment) OS=Ovis aries GN=CCDC127 PE=4 SV=1	CCDC127	0	tr|W5Q1Z4|W5Q1Z4_SHEEP	ENSOARG00000015599	CCDC127	coiled-coil domain containing 127 [Source:HGNC Symbol;Acc:HGNC:30520]	ENSG00000164366	CCDC127	31 kDa	4.0807	3.5358	1.3497	0.12	0.18	0.05	1	1	0.98	5	6	2	4	5	1
234	Uncharacterized protein OS=Ovis aries GN=PRPF19 PE=4 SV=1	PRPF19	0	tr|W5Q1Z7|W5Q1Z7_SHEEP	ENSOARG00000015596	PRPF19	pre-mRNA processing factor 19 [Source:HGNC Symbol;Acc:HGNC:17896]	ENSG00000110107	PRPF19	55 kDa	21.283	20.596	9.1502	0.28	0.45	0.085	1	1	1	25	27	7	11	16	4
1155	Uncharacterized protein OS=Ovis aries GN=XRCC4 PE=4 SV=1	XRCC4	0	tr|W5Q208|W5Q208_SHEEP	ENSOARG00000015614	XRCC4	X-ray repair complementing defective repair in Chinese hamster cells 4 [Source:HGNC Symbol;Acc:HGNC:12831]	ENSG00000152422	XRCC4	38 kDa	0	1.1786	0.67485	0	0.066	0.039	0	1	0.91	0	2	1	0	2	1
446	Cluster of Homeobox protein cut-like OS=Ovis aries GN=SATB1 PE=3 SV=1 (tr|W5Q210|W5Q210_SHEEP)	SATB1	0	tr|W5Q210|W5Q210_SHEEP	ENSOARG00000015604	SATB1	SATB homeobox 1 [Source:HGNC Symbol;Acc:HGNC:10541]	ENSG00000182568	SATB1	86 kDa	0	15.896	0.67485	0	0.26	0.0091	0.2	1	0.99	0	23	1	0	16	1
828	Uncharacterized protein OS=Ovis aries GN=ABCA13 PE=4 SV=1	ABCA13	0	tr|W5Q226|W5Q226_SHEEP	ENSOARG00000015616	ABCA13	ATP binding cassette subfamily A member 13 [Source:HGNC Symbol;Acc:HGNC:14638]	ENSG00000179869	ABCA13	547 kDa	1.3865	0	0	0.0041	0	0	1	0.91	0.09	2	0	0	2	0	0
1058	Uncharacterized protein OS=Ovis aries GN=MESDC2 PE=4 SV=1	MESDC2	0	tr|W5Q230|W5Q230_SHEEP	ENSOARG00000015631	MESDC2	mesoderm development candidate 2 [Source:HGNC Symbol;Acc:HGNC:13520]	ENSG00000117899	MESDC2	26 kDa	3.6525	0	1.3497	0.091	0	0.15	1	0	1	4	0	2	2	0	2
1119	Uncharacterized protein (Fragment) OS=Ovis aries GN=ZNF326 PE=4 SV=1	ZNF326	0	tr|W5Q245|W5Q245_SHEEP	ENSOARG00000015643	ZNF326	zinc finger protein 326 [Source:HGNC Symbol;Acc:HGNC:14104]	ENSG00000162664	ZNF326	64 kDa	2.7786	1.1786	0	0.03	0.037	0	0.99	1	0.13	3	2	0	3	2	0
903	Uncharacterized protein OS=Ovis aries GN=POC1B PE=4 SV=1	POC1B	0	tr|W5Q250|W5Q250_SHEEP	ENSOARG00000015648	POC1B	POC1 centriolar protein B [Source:HGNC Symbol;Acc:HGNC:30836]	ENSG00000139323	POC1B	57 kDa	4.509	4.1177	1.3497	0.073	0.075	0.038	1	1	1	6	5	2	5	5	2
1354	Uncharacterized protein OS=Ovis aries GN=PDIA6 PE=3 SV=1	PDIA6	0	tr|W5Q282|W5Q282_SHEEP	ENSOARG00000015676	PDIA6	protein disulfide isomerase family A member 6 [Source:HGNC Symbol;Acc:HGNC:30168]	ENSG00000143870	PDIA6	48 kDa	2.4292	0.58931	0.67485	0.064	0.034	0.032	1	0.92	0.98	3	1	1	2	1	1
915	Cluster of Uncharacterized protein OS=Ovis aries GN=LOC101109492 PE=3 SV=1 (tr|W5Q2C4|W5Q2C4_SHEEP)	LOC101109492	0	tr|W5Q2C4|W5Q2C4_SHEEP	ENSOARG00000015707		Uncharacterized protein [Source:UniProtKB/TrEMBL;Acc:W5Q2C6]	ENSG00000237541	HLA-DQA2	28 kDa	6.3467	0	2.0246	0.078	0	0.078	1	0	1	7	0	3	3	0	2
1073	Acetyltransferase component of pyruvate dehydrogenase complex OS=Ovis aries GN=DLAT PE=3 SV=1	DLAT	0	tr|W5Q2C5|W5Q2C5_SHEEP	ENSOARG00000015712		Acetyltransferase component of pyruvate dehydrogenase complex [Source:UniProtKB/TrEMBL;Acc:W5Q2C5]	ENSG00000150768	DLAT	69 kDa	1.7359	1.1786	1.3497	0.022	0.026	0.026	0.99	1	1	2	2	2	2	2	2
539	Protein-tyrosine-phosphatase OS=Ovis aries GN=PTPRC PE=4 SV=1	PTPRC	0	tr|W5Q2D7|W5Q2D7_SHEEP	ENSOARG00000015718	PTPRC	protein tyrosine phosphatase, receptor type, C [Source:HGNC Symbol;Acc:HGNC:9666]	ENSG00000081237	PTPRC	130 kDa	7.282	5.3038	0.67485	0.093	0.11	0.0096	1	1	1	10	9	1	8	9	1
571	Uncharacterized protein OS=Ovis aries GN=LUM PE=4 SV=1	LUM	0	tr|W5Q2E1|W5Q2E1_SHEEP	ENSOARG00000015727	LUM	lumican [Source:HGNC Symbol;Acc:HGNC:6724]	ENSG00000139329	LUM	39 kDa	13.206	0	3.806	0.19	0	0.11	1	0	1	15	0	4	6	0	3
1069	Uncharacterized protein OS=Ovis aries GN=TMEM109 PE=4 SV=1	TMEM109	0	tr|W5Q2H1|W5Q2H1_SHEEP	ENSOARG00000015752	TMEM109	transmembrane protein 109 [Source:HGNC Symbol;Acc:HGNC:28771]	ENSG00000110108	TMEM109	26 kDa	2.6942	2.9391	2.0246	0.062	0.062	0.099	0.98	0.99	1	3	3	3	1	2	2
1287	Uncharacterized protein OS=Ovis aries GN=MKRN2 PE=4 SV=1	MKRN2	0	tr|W5Q2I1|W5Q2I1_SHEEP	ENSOARG00000015759	MKRN2	makorin ring finger protein 2 [Source:HGNC Symbol;Acc:HGNC:7113]	ENSG00000075975	MKRN2	46 kDa	0	1.1786	0.67485	0	0.043	0.024	0	1	0.96	0	2	1	0	2	1
883	Uncharacterized protein (Fragment) OS=Ovis aries GN=EXOC3 PE=4 SV=1	EXOC3	0	tr|W5Q2L6|W5Q2L6_SHEEP	ENSOARG00000015791	EXOC3	exocyst complex component 3 [Source:HGNC Symbol;Acc:HGNC:30378]	ENSG00000180104	EXOC3	86 kDa	2.4292	2.3572	0.67485	0.028	0.055	0.013	1	1	0.96	3	4	1	3	4	1
817	Uncharacterized protein OS=Ovis aries GN=TUBGCP5 PE=4 SV=1	TUBGCP5	0	tr|W5Q2M5|W5Q2M5_SHEEP	ENSOARG00000015798	TUBGCP5	tubulin gamma complex associated protein 5 [Source:HGNC Symbol;Acc:HGNC:18600]	ENSG00000275835	TUBGCP5	118 kDa	0.69327	2.9465	0	0.014	0.059	0	0.99	1	0	1	5	0	1	5	0
1435	Uncharacterized protein (Fragment) OS=Ovis aries GN=LETM1 PE=4 SV=1	LETM1	0	tr|W5Q2P3|W5Q2P3_SHEEP	ENSOARG00000015819	LETM1	leucine zipper-EF-hand containing transmembrane protein 1 [Source:HGNC Symbol;Acc:HGNC:6556]	ENSG00000168924	LETM1	81 kDa	0	1.1786	0	0	0.036	0	0	1	0	0	2	0	0	2	0
605	Cluster of Uncharacterized protein OS=Ovis aries GN=KCTD10 PE=4 SV=1 (tr|W5Q2U0|W5Q2U0_SHEEP)	KCTD10	0	tr|W5Q2U0|W5Q2U0_SHEEP	ENSOARG00000015859	KCTD10	potassium channel tetramerization domain containing 10 [Source:HGNC Symbol;Acc:HGNC:23236]	ENSG00000110906	KCTD10	33 kDa	6.2449	2.3498	2.4563	0.19	0.027	0.027	1	1	0.95	8	2	2	6	2	2
163	Uncharacterized protein OS=Ovis aries GN=PLEC PE=4 SV=1	PLEC	0	tr|W5Q2U7|W5Q2U7_SHEEP	ENSOARG00000015846	PLEC	plectin [Source:HGNC Symbol;Acc:HGNC:9069]	ENSG00000178209	PLEC	480 kDa	50.649	1.1786	3.5628	0.16	0.0065	0.0042	1	1	1	70	2	2	60	2	2
1228	Uncharacterized protein OS=Ovis aries GN=LOC101120118 PE=4 SV=1	LOC101120118	0	tr|W5Q2V1|W5Q2V1_SHEEP	ENSOARG00000015866		Uncharacterized protein [Source:UniProtKB/TrEMBL;Acc:W5Q2V1]	ENSG00000179344	HLA-DQB1	30 kDa	2.9592	0	0.67485	0.12	0	0.06	1	0.11	0.94	3	0	1	2	0	1
1438	Uncharacterized protein (Fragment) OS=Ovis aries GN=ARHGEF4 PE=4 SV=1	ARHGEF4	0	tr|W5Q2V9|W5Q2V9_SHEEP	ENSOARG00000015878	ARHGEF4	Rho guanine nucleotide exchange factor 4 [Source:HGNC Symbol;Acc:HGNC:684]	ENSG00000136002	ARHGEF4	63 kDa	0	0	1.3497	0	0	0.035	0.11	0.14	0.99	0	0	2	0	0	2
992	Uncharacterized protein OS=Ovis aries GN=GTPBP1 PE=4 SV=1	GTPBP1	0	tr|W5Q2W2|W5Q2W2_SHEEP	ENSOARG00000015877	GTPBP1	GTP binding protein 1 [Source:HGNC Symbol;Acc:HGNC:4669]	ENSG00000100226	GTPBP1	72 kDa	0.69327	2.3572	0	0.024	0.078	0	0.97	1	0	1	4	0	1	4	0
581	Uncharacterized protein OS=Ovis aries GN=RAVER1 PE=4 SV=1	RAVER1	0	tr|W5Q2W4|W5Q2W4_SHEEP	ENSOARG00000015886	RAVER1	ribonucleoprotein, PTB-binding 1 [Source:HGNC Symbol;Acc:HGNC:30296]	ENSG00000161847	RAVER1	78 kDa	0	10.011	0.67485	0	0.32	0.03	0.55	1	1	0	15	1	0	14	1
1044	Uncharacterized protein OS=Ovis aries GN=HELZ PE=4 SV=1	HELZ	0	tr|W5Q2X5|W5Q2X5_SHEEP	ENSOARG00000015884	HELZ	helicase with zinc finger [Source:HGNC Symbol;Acc:HGNC:16878]	ENSG00000198265	HELZ	216 kDa	0	1.7679	0	0	0.017	0	0.18	1	0.21	0	3	0	0	3	0
1167	Uncharacterized protein OS=Ovis aries GN=CEP83 PE=4 SV=1	CEP83	0	tr|W5Q308|W5Q308_SHEEP	ENSOARG00000015916	CEP83	centrosomal protein 83kDa [Source:HGNC Symbol;Acc:HGNC:17966]	ENSG00000173588	CEP83	83 kDa	0	1.1786	0.67485	0	0.033	0.019	0.13	1	0.65	0	2	1	0	2	1
1469	Uncharacterized protein OS=Ovis aries GN=PAK1IP1 PE=4 SV=1	PAK1IP1	0	tr|W5Q310|W5Q310_SHEEP	ENSOARG00000015920	PAK1IP1	PAK1 interacting protein 1 [Source:HGNC Symbol;Acc:HGNC:20882]	ENSG00000111845	PAK1IP1	43 kDa	1.3865	0.58931	0	0.052	0.036	0	0.99	0.98	0	2	1	0	2	1	0
993	Uncharacterized protein OS=Ovis aries GN=WDR5 PE=4 SV=1	WDR5	0	tr|W5Q316|W5Q316_SHEEP	ENSOARG00000015927	WDR5	WD repeat domain 5 [Source:HGNC Symbol;Acc:HGNC:12757]	ENSG00000196363	WDR5	30 kDa	1.7359	2.9465	0	0.047	0.21	0	1	1	0.93	2	5	0	1	4	0
818	Uncharacterized protein (Fragment) OS=Ovis aries GN=NDUFA12 PE=4 SV=1	NDUFA12	0	tr|W5Q341|W5Q341_SHEEP	ENSOARG00000015952	NDUFA12	NADH:ubiquinone oxidoreductase subunit A12 [Source:HGNC Symbol;Acc:HGNC:23987]	ENSG00000184752	NDUFA12	17 kDa	2.3448	4.1177	2.0246	0.18	0.26	0.25	1	1	1	3	5	3	2	3	3
1087	Cluster of Uncharacterized protein (Fragment) OS=Ovis aries GN=KCTD12 PE=4 SV=1 (tr|W5Q349|W5Q349_SHEEP)	KCTD12	0	tr|W5Q349|W5Q349_SHEEP	ENSOARG00000015960	KCTD12	potassium channel tetramerization domain containing 12 [Source:HGNC Symbol;Acc:HGNC:14678]	ENSG00000178695	KCTD12	35 kDa	0	1.1786	2.6994	0	0.069	0.094	0.06	1	1	0	2	4	0	2	3
282	Uncharacterized protein (Fragment) OS=Ovis aries GN=DNAJA2 PE=4 SV=1	DNAJA2	0	tr|W5Q354|W5Q354_SHEEP	ENSOARG00000015965	DNAJA2	DnaJ heat shock protein family (Hsp40) member A2 [Source:HGNC Symbol;Acc:HGNC:14884]	ENSG00000069345	DNAJA2	45 kDa	15.026	11.175	15.899	0.21	0.27	0.27	1	1	1	17	13	17	9	9	10
647	Uncharacterized protein OS=Ovis aries GN=SUN2 PE=4 SV=1	SUN2	0	tr|W5Q366|W5Q366_SHEEP	ENSOARG00000015976	SUN2	Sad1 and UNC84 domain containing 2 [Source:HGNC Symbol;Acc:HGNC:14210]	ENSG00000100242	SUN2	90 kDa	5.2077	4.7145	3.806	0.039	0.13	0.041	1	1	1	6	8	4	4	7	4
115	Cluster of Uncharacterized protein OS=Ovis aries GN=LOC101115015 PE=4 SV=1 (tr|W5Q3A0|W5Q3A0_SHEEP)	LOC101115015	0	tr|W5Q3A0|W5Q3A0_SHEEP	ENSOARG00000016008		Uncharacterized protein [Source:UniProtKB/TrEMBL;Acc:W5Q3A0]	ENSG00000163682	RPL9	22 kDa	46.568	58.323	37.385	0.37	0.34	0.48	1	1	1	54	34	39	8	7	10
1111	Platelet-activating factor acetylhydrolase IB subunit alpha OS=Ovis aries GN=PAFAH1B1 PE=3 SV=1	PAFAH1B1	0	tr|W5Q3A5|W5Q3A5_SHEEP	ENSOARG00000016011	PAFAH1B1	platelet activating factor acetylhydrolase 1b regulatory subunit 1 [Source:HGNC Symbol;Acc:HGNC:8574]	ENSG00000007168	PAFAH1B1	47 kDa	0	1.7679	0.67485	0	0.083	0.037	0.11	1	0.99	0	3	1	0	3	1
884	Uncharacterized protein OS=Ovis aries GN=TYK2 PE=4 SV=1	TYK2	0	tr|W5Q3B2|W5Q3B2_SHEEP	ENSOARG00000016012	TYK2	tyrosine kinase 2 [Source:HGNC Symbol;Acc:HGNC:12440]	ENSG00000105397	TYK2	129 kDa	3.4663	1.7679	1.3497	0.053	0.025	0.02	1	1	1	5	3	2	5	3	2
481	Uncharacterized protein OS=Ovis aries GN=CLASP2 PE=4 SV=1	CLASP2	0	tr|W5Q3D8|W5Q3D8_SHEEP	ENSOARG00000016028	CLASP2	cytoplasmic linker associated protein 2 [Source:HGNC Symbol;Acc:HGNC:17078]	ENSG00000163539	CLASP2	161 kDa	0	14.136	0.67485	0	0.19	0.0068	0.22	1	1	0	22	1	0	21	1
798	Uncharacterized protein OS=Ovis aries GN=THY1 PE=4 SV=1	THY1	0	tr|W5Q3E0|W5Q3E0_SHEEP	ENSOARG00000016042	THY1	Thy-1 cell surface antigen [Source:HGNC Symbol;Acc:HGNC:11801]	ENSG00000154096	THY1	18 kDa	5.3041	2.9391	2.0246	0.13	0.13	0.16	1	1	1	6	3	3	2	2	2
1452	Uncharacterized protein (Fragment) OS=Ovis aries GN=NAAA PE=4 SV=1	NAAA	0	tr|W5Q3E4|W5Q3E4_SHEEP	ENSOARG00000016045	NAAA	N-acylethanolamine acid amidase [Source:HGNC Symbol;Acc:HGNC:736]	ENSG00000138744	NAAA	34 kDa	0.69327	0	1.3497	0.026	0	0.083	0.94	0	1	1	0	2	1	0	2
269	Cluster of Uncharacterized protein OS=Ovis aries GN=ABI1 PE=4 SV=1 (tr|W5Q3F7|W5Q3F7_SHEEP)	ABI1	0	tr|W5Q3F7|W5Q3F7_SHEEP	ENSOARG00000016059	ABI1	abl interactor 1 [Source:HGNC Symbol;Acc:HGNC:11320]	ENSG00000136754	ABI1	52 kDa	22.591	6.475	19.65	0.2	0.14	0.13	1	1	1	26	9	16	11	6	8
540	Uncharacterized protein OS=Ovis aries GN=C10orf2 PE=4 SV=1	C10orf2	0	tr|W5Q3H1|W5Q3H1_SHEEP	ENSOARG00000016072	C10orf2	chromosome 10 open reading frame 2 [Source:HGNC Symbol;Acc:HGNC:1160]	ENSG00000107815	C10orf2	77 kDa	3.7314	7.0717	1.3497	0.089	0.28	0.053	1	1	1	5	12	2	4	11	2
1290	Uncharacterized protein OS=Ovis aries GN=COLGALT1 PE=4 SV=1	COLGALT1	0	tr|W5Q3J3|W5Q3J3_SHEEP	ENSOARG00000016092	COLGALT1	collagen beta(1-O)galactosyltransferase 1 [Source:HGNC Symbol;Acc:HGNC:26182]	ENSG00000130309	COLGALT1	72 kDa	1.3865	0.58931	0.67485	0.03	0.018	0.016	1	0.99	0.73	2	1	1	2	1	1
1355	Uncharacterized protein OS=Ovis aries PE=4 SV=1	N/A	0	tr|W5Q3J8|W5Q3J8_SHEEP	ENSOARG00000016098		Uncharacterized protein [Source:UniProtKB/TrEMBL;Acc:W5Q3J8]	ENSG00000196126	HLA-DRB1	28 kDa	3.3875	0	0.67485	0.049	0	0.049	1	0	0.93	4	0	1	2	0	1
468	Uncharacterized protein OS=Ovis aries GN=WRAP73 PE=4 SV=1	WRAP73	0	tr|W5Q3K3|W5Q3K3_SHEEP	ENSOARG00000016101	WRAP73	WD repeat containing, antisense to TP73 [Source:HGNC Symbol;Acc:HGNC:12759]	ENSG00000116213	WRAP73	51 kDa	6.2449	10.608	0.67485	0.15	0.3	0.04	1	1	0.98	8	18	1	6	11	1
543	Cluster of Uncharacterized protein OS=Ovis aries GN=SEPT6 PE=3 SV=1 (tr|W5Q3M7|W5Q3M7_SHEEP)	SEPT6	0	tr|W5Q3M7|W5Q3M7_SHEEP	ENSOARG00000016123	SEPT6	septin 6 [Source:HGNC Symbol;Acc:HGNC:15848]	ENSG00000125354	SEPT6	51 kDa	7.2087	16.478	1.3497	0.038	0.29	0.021	0.95	1	0.88	8	22	2	2	12	1
1036	Uncharacterized protein (Fragment) OS=Ovis aries GN=PRKAR2A PE=4 SV=1	PRKAR2A	0	tr|W5Q3N5|W5Q3N5_SHEEP	ENSOARG00000016132	PRKAR2A	protein kinase, cAMP-dependent, regulatory subunit type II alpha [Source:HGNC Symbol;Acc:HGNC:9391]	ENSG00000114302	PRKAR2A	35 kDa	0	2.9465	0.67485	0	0.24	0.049	0.23	1	0.18	0	5	1	0	5	1
771	Uncharacterized protein (Fragment) OS=Ovis aries GN=APC PE=4 SV=1	APC	0	tr|W5Q3N6|W5Q3N6_SHEEP	ENSOARG00000016130	APC	adenomatous polyposis coli [Source:HGNC Symbol;Acc:HGNC:583]	ENSG00000134982	APC	313 kDa	0	1.7679	0.67485	0	0.011	0.0025	0.19	1	0.96	0	3	1	0	2	1
93	Uncharacterized protein OS=Ovis aries GN=CD5 PE=4 SV=1	CD5	0	tr|W5Q3P2|W5Q3P2_SHEEP	ENSOARG00000016138	CD5	CD5 molecule [Source:HGNC Symbol;Acc:HGNC:1685]	ENSG00000110448	CD5	54 kDa	58.123	50.377	38.978	0.36	0.37	0.36	1	1	1	67	46	43	16	15	14
58	Uncharacterized protein OS=Ovis aries GN=NCKAP1L PE=4 SV=1	NCKAP1L	0	tr|W5Q3Q1|W5Q3Q1_SHEEP	ENSOARG00000016133	NCKAP1L	NCK-associated protein 1-like [Source:HGNC Symbol;Acc:HGNC:4862]	ENSG00000123338	NCKAP1L	129 kDa	97.489	41.148	77.573	0.31	0.2	0.22	1	1	1	114	42	51	34	26	26
1306	Uncharacterized protein OS=Ovis aries GN=CDC37 PE=4 SV=1	CDC37	0	tr|W5Q3Q7|W5Q3Q7_SHEEP	ENSOARG00000016156	CDC37	cell division cycle 37 [Source:HGNC Symbol;Acc:HGNC:1735]	ENSG00000105401	CDC37	45 kDa	1.3865	0	1.3497	0.053	0	0.055	1	0	0.98	2	0	2	2	0	1
149	Uncharacterized protein (Fragment) OS=Ovis aries GN=PI4KA PE=4 SV=1	PI4KA	0	tr|W5Q3R1|W5Q3R1_SHEEP	ENSOARG00000016148	PI4KA	phosphatidylinositol 4-kinase, catalytic, alpha [Source:HGNC Symbol;Acc:HGNC:8983]	ENSG00000241973	PI4KA	224 kDa	41.422	30.57	7.4234	0.15	0.12	0.05	1	1	1	50	32	11	31	26	9
86	Galectin OS=Ovis aries GN=LGALS9 PE=4 SV=1	LGALS9	0	tr|W5Q3U3|W5Q3U3_SHEEP	ENSOARG00000016186		Galectin [Source:UniProtKB/TrEMBL;Acc:W5Q3U3]	ENSG00000170298	LGALS9B	39 kDa	63.36	87.329	20.191	0.39	0.4	0.37	1	1	1	72	44	25	12	11	9
917	Cluster of Calcium-transporting ATPase OS=Ovis aries GN=ATP2A2 PE=3 SV=1 (tr|W5Q3Y4|W5Q3Y4_SHEEP)	ATP2A2	0	tr|W5Q3Y4|W5Q3Y4_SHEEP	ENSOARG00000016226	ATP2A2	ATPase, Ca++ transporting, cardiac muscle, slow twitch 2 [Source:HGNC Symbol;Acc:HGNC:812]	ENSG00000174437	ATP2A2	107 kDa	2.0798	0.58931	0	0.04	0.015	0	1	1	0.06	3	1	0	3	1	0
1015	Uncharacterized protein OS=Ovis aries GN=YTHDC2 PE=4 SV=1	YTHDC2	0	tr|W5Q3Z2|W5Q3Z2_SHEEP	ENSOARG00000016223	YTHDC2	YTH domain containing 2 [Source:HGNC Symbol;Acc:HGNC:24721]	ENSG00000047188	YTHDC2	162 kDa	1.3865	0.58931	0	0.014	0.009	0	1	1	0.37	2	1	0	2	1	0
1463	Uncharacterized protein (Fragment) OS=Ovis aries GN=PUF60 PE=4 SV=1	PUF60	0	tr|W5Q3Z7|W5Q3Z7_SHEEP	ENSOARG00000016235	PUF60	poly(U) binding splicing factor 60KDa [Source:HGNC Symbol;Acc:HGNC:17042]	ENSG00000179950	PUF60	56 kDa	0	1.1786	0.67485	0	0.062	0.042	0	1	0.6	0	2	1	0	2	1
390	Uncharacterized protein OS=Ovis aries GN=CETN3 PE=4 SV=1	CETN3	0	tr|W5Q404|W5Q404_SHEEP	ENSOARG00000016247	CETN3	centrin 3 [Source:HGNC Symbol;Acc:HGNC:1868]	ENSG00000153140	CETN3	20 kDa	8.8657	13.524	8.5299	0.23	0.39	0.38	1	1	1	9	15	11	4	7	6
350	Cluster of Uncharacterized protein (Fragment) OS=Ovis aries GN=GNB2 PE=4 SV=1 (tr|W5Q438|W5Q438_SHEEP)	GNB2	0	tr|W5Q438|W5Q438_SHEEP	ENSOARG00000016272	GNB2	guanine nucleotide binding protein (G protein), beta polypeptide 2 [Source:HGNC Symbol;Acc:HGNC:4398]	ENSG00000172354	GNB2	39 kDa	41.806	4.1177	10.743	0.28	0.1	0.17	1	1	1	48	5	11	13	5	6
431	Uncharacterized protein (Fragment) OS=Ovis aries GN=MYCBP2 PE=4 SV=1	MYCBP2	0	tr|W5Q4B1|W5Q4B1_SHEEP	ENSOARG00000016305	MYCBP2	MYC binding protein 2, E3 ubiquitin protein ligase [Source:HGNC Symbol;Acc:HGNC:23386]	ENSG00000005810	MYCBP2	515 kDa	9.3618	1.1786	0	0.033	0.0055	0	1	1	0.6	13	2	0	13	2	0
898	Uncharacterized protein OS=Ovis aries GN=SCRIB PE=4 SV=1	SCRIB	0	tr|W5Q4C1|W5Q4C1_SHEEP	ENSOARG00000016348	SCRIB	scribbled planar cell polarity protein [Source:HGNC Symbol;Acc:HGNC:30377]	ENSG00000180900	SCRIB	159 kDa	2.7731	0	1.3497	0.029	0	0.017	1	0.96	1	4	0	2	4	0	2
897	Uncharacterized protein (Fragment) OS=Ovis aries GN=GAK PE=4 SV=1	GAK	0	tr|W5Q4D0|W5Q4D0_SHEEP	ENSOARG00000016360	GAK	cyclin G associated kinase [Source:HGNC Symbol;Acc:HGNC:4113]	ENSG00000178950	GAK	120 kDa	2.0798	1.1786	0	0.033	0.017	0	1	1	0.19	3	2	0	3	2	0
574	Cluster of Uncharacterized protein OS=Ovis aries GN=LOC101119456 PE=3 SV=1 (tr|W5Q4D7|W5Q4D7_SHEEP)	LOC101119456	0	tr|W5Q4D7|W5Q4D7_SHEEP						33 kDa	5.9973	2.3498	5.1557	0.12	0.047	0.17	1	1	1	7	2	6	3	1	4
731	Uncharacterized protein OS=Ovis aries GN=HSP90B1 PE=3 SV=1	HSP90B1	0	tr|W5Q4E1|W5Q4E1_SHEEP	ENSOARG00000016366	HSP90B1	heat shock protein 90kDa beta family member 1 [Source:HGNC Symbol;Acc:HGNC:12028]	ENSG00000166598	HSP90B1	93 kDa	10.596	1.1786	3.3743	0.077	0.032	0.057	1	1	1	12	3	5	7	2	4
210	Uncharacterized protein OS=Ovis aries GN=DDX1 PE=4 SV=1	DDX1	0	tr|W5Q4E3|W5Q4E3_SHEEP	ENSOARG00000016369	DDX1	DEAD (Asp-Glu-Ala-Asp) box helicase 1 [Source:HGNC Symbol;Acc:HGNC:2734]	ENSG00000079785	DDX1	82 kDa	24.056	22.857	21	0.24	0.14	0.1	1	1	1	29	19	18	16	12	11
1305	Uncharacterized protein (Fragment) OS=Ovis aries GN=CLPTM1L PE=4 SV=1	CLPTM1L	0	tr|W5Q4G2|W5Q4G2_SHEEP	ENSOARG00000016392	CLPTM1L	CLPTM1-like [Source:HGNC Symbol;Acc:HGNC:24308]	ENSG00000049656	CLPTM1L	56 kDa	1.3865	1.1786	0	0.066	0.033	0	1	0.98	0	2	2	0	2	1	0
46	Cluster of Uncharacterized protein OS=Ovis aries GN=RPL3 PE=3 SV=1 (tr|W5Q4S3|W5Q4S3_SHEEP)	RPL3	0	tr|W5Q4S3|W5Q4S3_SHEEP	ENSOARG00000016495		Uncharacterized protein [Source:UniProtKB/TrEMBL;Acc:W5Q4S3]	ENSG00000100316	RPL3	46 kDa	93.413	87.589	63.352	0.46	0.37	0.44	1	1	1	108	58	66	20	21	20
1208	Uncharacterized protein OS=Ovis aries GN=CPT1A PE=3 SV=1	CPT1A	0	tr|W5Q4U5|W5Q4U5_SHEEP	ENSOARG00000016505	CPT1A	carnitine O-palmitoyltransferase 1, liver isoform [Source:RefSeq peptide;Acc:NP_001009414]	ENSG00000110090	CPT1A	89 kDa	0	2.3572	0	0	0.057	0	0.07	1	0	0	4	0	0	4	0
1424	Uncharacterized protein (Fragment) OS=Ovis aries GN=BUD31 PE=4 SV=1	BUD31	0	tr|W5Q4V0|W5Q4V0_SHEEP	ENSOARG00000016519		Uncharacterized protein [Source:UniProtKB/TrEMBL;Acc:W5Q4V0]	ENSG00000106245	BUD31	12 kDa	0	1.1786	0	0	0.2	0	0	1	0	0	2	0	0	2	0
1009	Uncharacterized protein OS=Ovis aries GN=BZW1 PE=4 SV=1	BZW1	0	tr|W5Q4V5|W5Q4V5_SHEEP	ENSOARG00000016520	BZW1	basic leucine zipper and W2 domains 1 [Source:HGNC Symbol;Acc:HGNC:18380]	ENSG00000082153	BZW1	52 kDa	2.7731	2.3572	0.67485	0.084	0.057	0.024	1	1	0.98	4	4	1	4	3	1
790	Uncharacterized protein OS=Ovis aries GN=HSPA9 PE=3 SV=1	HSPA9	0	tr|W5Q4W8|W5Q4W8_SHEEP	ENSOARG00000016537	HSPA9	heat shock protein family A (Hsp70) member 9 [Source:HGNC Symbol;Acc:HGNC:5244]	ENSG00000113013	HSPA9	74 kDa	6.2504	0.58931	2.0246	0.049	0.018	0.038	1	1	1	7	2	3	4	2	2
899	Uncharacterized protein OS=Ovis aries GN=NFXL1 PE=4 SV=1	NFXL1	0	tr|W5Q4X1|W5Q4X1_SHEEP	ENSOARG00000016535	NFXL1	nuclear transcription factor, X-box binding-like 1 [Source:HGNC Symbol;Acc:HGNC:18726]	ENSG00000170448	NFXL1	102 kDa	3.1224	0.58931	0.67485	0.052	0.019	0.019	1	1	0.84	4	1	1	3	1	1
866	Uncharacterized protein OS=Ovis aries GN=LOC101112559 PE=3 SV=1	LOC101112559	0	tr|W5Q4Y9|W5Q4Y9_SHEEP	ENSOARG00000016555		Uncharacterized protein [Source:UniProtKB/TrEMBL;Acc:W5Q4Z1]	ENSG00000010438	PRSS3	26 kDa	7.3894	0	6.2622	0.041	0	0.098	0.99	0	1	8	0	6	1	0	2
526	Uncharacterized protein OS=Ovis aries GN=GNAS PE=4 SV=1	GNAS	0	tr|W5Q501|W5Q501_SHEEP	ENSOARG00000016562	GNAS	GNAS complex locus [Source:HGNC Symbol;Acc:HGNC:4392]	ENSG00000087460	GNAS	111 kDa	12.592	1.1786	4.724	0.077	0.021	0.055	1	1	1	15	2	7	7	2	5
896	Uncharacterized protein OS=Ovis aries GN=SMC6 PE=4 SV=1	SMC6	0	tr|W5Q542|W5Q542_SHEEP	ENSOARG00000016596	SMC6	structural maintenance of chromosomes 6 [Source:HGNC Symbol;Acc:HGNC:20466]	ENSG00000163029	SMC6	128 kDa	2.0798	0.58931	0	0.032	0.0091	0	1	0.98	0	3	1	0	3	1	0
1398	Cluster of Uncharacterized protein OS=Ovis aries GN=ZC3H15 PE=4 SV=1 (tr|W5Q562|W5Q562_SHEEP)	ZC3H15	0	tr|W5Q562|W5Q562_SHEEP	ENSOARG00000016623	ZC3H15	zinc finger CCCH-type containing 15 [Source:HGNC Symbol;Acc:HGNC:29528]	ENSG00000065548	ZC3H15	48 kDa	0	1.1786	0	0	0.082	0	0	1	0.28	0	2	0	0	2	0
829	Uncharacterized protein (Fragment) OS=Ovis aries GN=TRANK1 PE=4 SV=1	TRANK1	0	tr|W5Q568|W5Q568_SHEEP	ENSOARG00000016617	TRANK1	tetratricopeptide repeat and ankyrin repeat containing 1 [Source:HGNC Symbol;Acc:HGNC:29011]	ENSG00000168016	TRANK1	338 kDa	0	1.1786	0	0	0.0054	0	0.96	0.99	0.07	0	2	0	0	2	0
900	Uncharacterized protein (Fragment) OS=Ovis aries GN=CCNY PE=3 SV=1	CCNY	0	tr|W5Q569|W5Q569_SHEEP	ENSOARG00000016625	CCNY	cyclin Y [Source:HGNC Symbol;Acc:HGNC:23354]	ENSG00000108100	CCNY	36 kDa	2.0798	1.1786	1.3497	0.13	0.056	0.092	1	0.98	1	3	2	2	3	1	2
1218	Uncharacterized protein OS=Ovis aries GN=FGG PE=4 SV=1	FGG	0	tr|W5Q5A6|W5Q5A6_SHEEP	ENSOARG00000016664	FGG	fibrinogen gamma chain [Source:HGNC Symbol;Acc:HGNC:3694]	ENSG00000171557	FGG	49 kDa	2.0798	1.1786	0.67485	0.069	0.048	0.044	1	0.98	0.98	3	2	1	3	2	1
514	Cluster of Uncharacterized protein OS=Ovis aries GN=CTNNA1 PE=4 SV=1 (tr|W5Q5C7|W5Q5C7_SHEEP)	CTNNA1	0	tr|W5Q5C7|W5Q5C7_SHEEP	ENSOARG00000016676	CTNNA1	catenin alpha 1 [Source:HGNC Symbol;Acc:HGNC:2509]	ENSG00000044115	CTNNA1	100 kDa	11.983	0	8.9616	0.11	0	0.11	1	0	1	14	0	10	9	0	8
935	Uncharacterized protein (Fragment) OS=Ovis aries GN=SOAT1 PE=4 SV=1	SOAT1	0	tr|W5Q5C8|W5Q5C8_SHEEP	ENSOARG00000016678	SOAT1	sterol O-acyltransferase 1 [Source:HGNC Symbol;Acc:HGNC:11177]	ENSG00000057252	SOAT1	65 kDa	2.0798	3.5358	0	0.08	0.073	0	1	1	0.18	3	6	0	3	5	0
24	Cluster of Uncharacterized protein (Fragment) OS=Ovis aries GN=DOCK11 PE=4 SV=1 (tr|W5Q5D6|W5Q5D6_SHEEP)	DOCK11	0	tr|W5Q5D6|W5Q5D6_SHEEP	ENSOARG00000016679	DOCK11	dedicator of cytokinesis 11 [Source:HGNC Symbol;Acc:HGNC:23483]	ENSG00000147251	DOCK11	235 kDa	159.57	96.836	135.17	0.34	0.24	0.2	1	1	1	191	85	97	68	51	48
774	Uncharacterized protein OS=Ovis aries GN=CCDC18 PE=4 SV=1	CCDC18	0	tr|W5Q5D7|W5Q5D7_SHEEP	ENSOARG00000016685	CCDC18	coiled-coil domain containing 18 [Source:HGNC Symbol;Acc:HGNC:30370]	ENSG00000122483	CCDC18	169 kDa	1.0426	0	1.3497	0.0096	0	0.017	0.96	0.08	1	1	0	2	1	0	2
1363	Pyrroline-5-carboxylate reductase (Fragment) OS=Ovis aries GN=PYCRL PE=3 SV=1	PYCRL	0	tr|W5Q5E7|W5Q5E7_SHEEP	ENSOARG00000016696			ENSG00000104524	PYCRL	29 kDa	1.3865	0.58931	1.3497	0.12	0.039	0.11	1	0.98	1	2	1	2	2	1	2
572	Uncharacterized protein (Fragment) OS=Ovis aries GN=SNPRA1 PE=4 SV=1	SNPRA1	0	tr|W5Q5E9|W5Q5E9_SHEEP	ENSOARG00000016703	SNRPA1	small nuclear ribonucleoprotein polypeptide A' [Source:HGNC Symbol;Acc:HGNC:11152]	ENSG00000131876	SNRPA1	25 kDa	3.1224	4.7071	3.806	0.14	0.18	0.075	1	1	1	4	6	4	3	5	3
551	Uncharacterized protein OS=Ovis aries GN=ACOT9 PE=4 SV=1	ACOT9	0	tr|W5Q5F5|W5Q5F5_SHEEP	ENSOARG00000016697	ACOT9	acyl-CoA thioesterase 9 [Source:HGNC Symbol;Acc:HGNC:17152]	ENSG00000123130	ACOT9	50 kDa	5.4673	7.0569	6.2622	0.12	0.15	0.12	1	1	1	7	8	6	4	6	5
1185	Uncharacterized protein OS=Ovis aries GN=UQCRC1 PE=3 SV=1	UQCRC1	0	tr|W5Q5G6|W5Q5G6_SHEEP	ENSOARG00000016718	UQCRC1	ubiquinol-cytochrome c reductase core protein I [Source:HGNC Symbol;Acc:HGNC:12585]	ENSG00000010256	UQCRC1	53 kDa	0.69327	1.1786	1.3497	0.025	0.043	0.033	0.99	1	1	1	2	2	1	2	2
1457	Nucleoporin NUP53 OS=Ovis aries GN=NUP35 PE=3 SV=1	NUP35	0	tr|W5Q5H5|W5Q5H5_SHEEP	ENSOARG00000016728	NUP35	nucleoporin 35kDa [Source:HGNC Symbol;Acc:HGNC:29797]	ENSG00000163002	NUP35	35 kDa	0	1.1786	0	0	0.095	0	0	1	0	0	2	0	0	2	0
953	Fibrinogen alpha chain OS=Ovis aries GN=FGA PE=4 SV=1	FGA	0	tr|W5Q5H8|W5Q5H8_SHEEP	ENSOARG00000016733	FGA	fibrinogen alpha chain [Source:HGNC Symbol;Acc:HGNC:3661]	ENSG00000171560	FGA	89 kDa	1.3865	1.7679	2.0246	0.022	0.033	0.031	1	1	1	2	3	3	2	3	2
266	Uncharacterized protein (Fragment) OS=Ovis aries GN=LRCH4 PE=4 SV=1	LRCH4	0	tr|W5Q5I5|W5Q5I5_SHEEP	ENSOARG00000016738	LRCH4	leucine-rich repeats and calponin homology (CH) domain containing 4 [Source:HGNC Symbol;Acc:HGNC:6691]	ENSG00000077454	LRCH4	71 kDa	22.494	16.486	4.0491	0.2	0.23	0.094	1	1	1	26	24	6	11	12	4
1016	Uncharacterized protein OS=Ovis aries GN=FAM126B PE=4 SV=1	FAM126B	0	tr|W5Q5I9|W5Q5I9_SHEEP	ENSOARG00000016741	FAM126B	family with sequence similarity 126 member B [Source:HGNC Symbol;Acc:HGNC:28593]	ENSG00000155744	FAM126B	65 kDa	2.0798	4.7071	1.3497	0.061	0.089	0.019	1	1	0.46	3	6	2	3	5	1
713	Uncharacterized protein (Fragment) OS=Ovis aries GN=ARPC3 PE=4 SV=1	ARPC3	0	tr|W5Q5K9|W5Q5K9_SHEEP	ENSOARG00000016761	ARPC3	actin related protein 2/3 complex subunit 3 [Source:HGNC Symbol;Acc:HGNC:706]	ENSG00000111229	ARPC3	23 kDa	3.4718	8.8174	2.0246	0.09	0.19	0.12	1	1	1	4	9	3	2	5	2
1478	Uncharacterized protein OS=Ovis aries GN=DR1 PE=4 SV=1	DR1	0	tr|W5Q5L9|W5Q5L9_SHEEP	ENSOARG00000016770	DR1	down-regulator of transcription 1 [Source:HGNC Symbol;Acc:HGNC:3017]	ENSG00000117505	DR1	19 kDa	0	1.1786	0	0	0.15	0	0	1	0	0	2	0	0	2	0
1157	Non-specific protein-tyrosine kinase OS=Ovis aries GN=TXK PE=4 SV=1	TXK	0	tr|W5Q5S4|W5Q5S4_SHEEP	ENSOARG00000016822	TXK	TXK tyrosine kinase [Source:HGNC Symbol;Acc:HGNC:12434]	ENSG00000074966	TXK	62 kDa	1.3865	1.7679	0	0.028	0.059	0	1	1	0	2	3	0	2	3	0
615	Uncharacterized protein OS=Ovis aries GN=HNRNPUL2 PE=4 SV=1	HNRNPUL2	0	tr|W5Q5S5|W5Q5S5_SHEEP	ENSOARG00000016817		Uncharacterized protein [Source:UniProtKB/TrEMBL;Acc:W5Q5S5]	ENSG00000214753	HNRNPUL2	85 kDa	5.8167	0.58931	2.0246	0.076	0.013	0.043	1	0.99	1	7	1	3	7	1	3
182	Uncharacterized protein OS=Ovis aries GN=POC5 PE=4 SV=1	POC5	0	tr|W5Q5S9|W5Q5S9_SHEEP	ENSOARG00000016818	POC5	POC5 centriolar protein [Source:HGNC Symbol;Acc:HGNC:26658]	ENSG00000152359	POC5	63 kDa	29.889	24.125	20.92	0.21	0.37	0.32	1	1	1	33	31	31	13	19	16
628	Uncharacterized protein OS=Ovis aries GN=ATP5L PE=4 SV=1	ATP5L	0	tr|W5Q5U7|W5Q5U7_SHEEP	ENSOARG00000016841		Uncharacterized protein [Source:UniProtKB/TrEMBL;Acc:W5Q5U7]	ENSG00000249222	ATP5L2	11 kDa	3.5682	8.2355	2.0246	0.33	0.42	0.33	1	1	1	4	10	3	2	4	2
441	Uncharacterized protein (Fragment) OS=Ovis aries GN=NDUFB10 PE=4 SV=1	NDUFB10	0	tr|W5Q5Y9|W5Q5Y9_SHEEP	ENSOARG00000016876	NDUFB10	NADH:ubiquinone oxidoreductase subunit B10 [Source:HGNC Symbol;Acc:HGNC:7696]	ENSG00000140990	NDUFB10	20 kDa	12.857	5.8783	4.724	0.34	0.23	0.23	1	1	1	15	6	7	5	4	4
1358	Uncharacterized protein OS=Ovis aries GN=APOO PE=4 SV=1	APOO	0	tr|W5Q5Z6|W5Q5Z6_SHEEP	ENSOARG00000016887	APOO	apolipoprotein O [Source:HGNC Symbol;Acc:HGNC:28727]	ENSG00000184831	APOO	23 kDa	0.9583	0	1.3497	0.055	0	0.13	0.91	0	1	1	0	2	1	0	2
1002	Uncharacterized protein OS=Ovis aries GN=IQGAP2 PE=4 SV=1	IQGAP2	0	tr|W5Q613|W5Q613_SHEEP	ENSOARG00000016888	IQGAP2	IQ motif containing GTPase activating protein 2 [Source:HGNC Symbol;Acc:HGNC:6111]	ENSG00000145703	IQGAP2	182 kDa	9.5535	0.58931	2.4563	0.03	0.0083	0.007	1	0.86	1	11	1	2	6	1	2
1101	Uncharacterized protein OS=Ovis aries GN=LOC101120606 PE=4 SV=1	LOC101120606	0	tr|W5Q617|W5Q617_SHEEP	ENSOARG00000016908		Uncharacterized protein [Source:UniProtKB/TrEMBL;Acc:W5Q617]	ENSG00000173272	MZT2A	16 kDa	0	1.7679	0.67485	0	0.37	0.089	0.11	1	0.97	0	3	1	0	3	1
120	Uncharacterized protein (Fragment) OS=Ovis aries GN=MATR3 PE=4 SV=1	MATR3	0	tr|W5Q648|W5Q648_SHEEP	ENSOARG00000016931		Uncharacterized protein [Source:UniProtKB/TrEMBL;Acc:W5Q648]	ENSG00000015479	MATR3	95 kDa	44.116	24.095	36.521	0.27	0.18	0.22	1	1	1	53	23	41	19	13	18
74	Cluster of Uncharacterized protein (Fragment) OS=Ovis aries GN=LOC780524 PE=3 SV=1 (tr|W5Q675|W5Q675_SHEEP)	LOC780524	0	tr|W5Q675|W5Q675_SHEEP						32 kDa	73.071	72.378	64.16	0.5	0.44	0.5	1	1	1	85	48	59	15	15	15
33	Uncharacterized protein (Fragment) OS=Ovis aries GN=NONO PE=4 SV=1	NONO	0	tr|W5Q681|W5Q681_SHEEP	ENSOARG00000016966	NONO	non-POU domain containing, octamer-binding [Source:HGNC Symbol;Acc:HGNC:7871]	ENSG00000147140	NONO	54 kDa	139.3	101.18	132.13	0.4	0.4	0.4	1	1	1	153	77	122	22	22	24
586	Cluster of Uncharacterized protein OS=Ovis aries GN=ILF3 PE=4 SV=1 (tr|W5Q697|W5Q697_SHEEP)	ILF3	0	tr|W5Q697|W5Q697_SHEEP	ENSOARG00000016982	ILF3	interleukin enhancer binding factor 3 [Source:HGNC Symbol;Acc:HGNC:6038]	ENSG00000129351	ILF3	95 kDa	4.8584	2.9465	0.67485	0.04	0.06	0.015	1	1	1	6	5	1	4	6	1
1382	Uncharacterized protein (Fragment) OS=Ovis aries GN=SMPD4 PE=4 SV=1	SMPD4	0	tr|W5Q6A8|W5Q6A8_SHEEP	ENSOARG00000016994	SMPD4	sphingomyelin phosphodiesterase 4 [Source:HGNC Symbol;Acc:HGNC:32949]	ENSG00000136699	SMPD4	71 kDa	0	1.1786	0	0	0.034	0	0.06	1	0	0	2	0	0	2	0
208	Uncharacterized protein OS=Ovis aries GN=AKAP9 PE=4 SV=1	AKAP9	0	tr|W5Q6D6|W5Q6D6_SHEEP	ENSOARG00000017010	AKAP9	A-kinase anchoring protein 9 [Source:HGNC Symbol;Acc:HGNC:379]	ENSG00000127914	AKAP9	451 kDa	7.2032	16.493	6.7485	0.019	0.085	0.029	1	1	1	9	26	10	6	26	8
230	Uncharacterized protein OS=Ovis aries GN=EIF2S3 PE=4 SV=1	EIF2S3	0	tr|W5Q6E7|W5Q6E7_SHEEP	ENSOARG00000017033		Uncharacterized protein [Source:UniProtKB/TrEMBL;Acc:W5Q6E7]	ENSG00000130741	EIF2S3	51 kDa	25.545	8.8396	24.563	0.32	0.33	0.24	1	1	1	30	15	20	13	10	14
170	Cluster of Uncharacterized protein OS=Ovis aries GN=LOC101111388 PE=4 SV=1 (tr|W5Q6J0|W5Q6J0_SHEEP)	LOC101111388	0	tr|W5Q6J0|W5Q6J0_SHEEP						23 kDa	15.123	77.748	40.03	0.28	0.43	0.42	1	1	1	17	61	38	7	15	11
693	Uncharacterized protein OS=Ovis aries GN=LOC101121371 PE=3 SV=1	LOC101121371	0	tr|W5Q6M1|W5Q6M1_SHEEP	ENSOARG00000017111		Uncharacterized protein [Source:UniProtKB/TrEMBL;Acc:W5Q6M1]	ENSG00000197756	RPL37A	10 kDa	9.1253	4.1103	3.806	0.37	0.2	0.28	1	1	1	10	3	4	3	3	2
1237	AP-3 complex subunit beta OS=Ovis aries GN=AP3B1 PE=3 SV=1	AP3B1	0	tr|W5Q6N9|W5Q6N9_SHEEP	ENSOARG00000017119	AP3B1	adaptor related protein complex 3, beta 1 subunit [Source:HGNC Symbol;Acc:HGNC:566]	ENSG00000132842	AP3B1	117 kDa	1.3865	1.1786	0	0.02	0.021	0	1	1	0	2	2	0	2	2	0
469	Uncharacterized protein OS=Ovis aries GN=LBR PE=4 SV=1	LBR	0	tr|W5Q6S0|W5Q6S0_SHEEP	ENSOARG00000017157	LBR	lamin B receptor [Source:HGNC Symbol;Acc:HGNC:6518]	ENSG00000143815	LBR	71 kDa	2.0798	11.771	7.1256	0.066	0.23	0.058	1	1	1	3	16	4	3	12	4
1245	Uncharacterized protein OS=Ovis aries GN=KIAA1033 PE=4 SV=1	KIAA1033	0	tr|W5Q6S3|W5Q6S3_SHEEP	ENSOARG00000017159	KIAA1033	KIAA1033 [Source:HGNC Symbol;Acc:HGNC:29174]	ENSG00000136051	KIAA1033	136 kDa	1.3865	0	0	0.021	0	0	1	0.13	0	2	0	0	2	0	0
183	Cluster of Uncharacterized protein OS=Ovis aries GN=DNM2 PE=3 SV=1 (tr|W5Q6V5|W5Q6V5_SHEEP)	DNM2	0	tr|W5Q6V5|W5Q6V5_SHEEP	ENSOARG00000017183	DNM2	dynamin 2 [Source:HGNC Symbol;Acc:HGNC:2974]	ENSG00000079805	DNM2	98 kDa	10.247	60.888	16.519	0.077	0.35	0.072	1	1	1	12	52	13	11	29	12
956	Uncharacterized protein OS=Ovis aries GN=DMGDH PE=3 SV=1	DMGDH	0	tr|W5Q6Y2|W5Q6Y2_SHEEP	ENSOARG00000017209	DMGDH	dimethylglycine dehydrogenase [Source:HGNC Symbol;Acc:HGNC:24475]	ENSG00000132837	DMGDH	98 kDa	5.3884	0	1.3497	0.035	0	0.034	1	0.05	1	6	0	2	4	0	2
597	Fibroblast growth factor 2 OS=Ovis aries GN=FGF2 PE=3 SV=1	FGF2	0	tr|W5Q6Z1|W5Q6Z1_SHEEP	ENSOARG00000017222	SPATA5	spermatogenesis associated 5 [Source:HGNC Symbol;Acc:HGNC:18119]	ENSG00000145375	SPATA5	97 kDa	0.69327	4.1251	0.67485	0.017	0.11	0.014	0.98	1	1	1	7	1	1	7	1
1067	Uncharacterized protein (Fragment) OS=Ovis aries GN=SLC25A1 PE=3 SV=1	SLC25A1	0	tr|W5Q718|W5Q718_SHEEP	ENSOARG00000017246	SLC25A1	solute carrier family 25 (mitochondrial carrier; citrate transporter), member 1 [Source:HGNC Symbol;Acc:HGNC:10979]	ENSG00000100075	SLC25A1	20 kDa	2.3448	4.1103	0.67485	0.12	0.12	0.059	1	1	0.99	3	3	1	3	2	1
1007	Uncharacterized protein OS=Ovis aries GN=PDK3 PE=4 SV=1	PDK3	0	tr|W5Q732|W5Q732_SHEEP	ENSOARG00000017256	PDK3	pyruvate dehydrogenase kinase, isozyme 3 [Source:HGNC Symbol;Acc:HGNC:8811]	ENSG00000067992	PDK3	42 kDa	1.3865	1.1786	0	0.065	0.07	0	1	1	0	2	2	0	2	2	0
332	Uncharacterized protein (Fragment) OS=Ovis aries GN=ABCD3 PE=3 SV=1	ABCD3	0	tr|W5Q740|W5Q740_SHEEP	ENSOARG00000017266	ABCD3	ATP binding cassette subfamily D member 3 [Source:HGNC Symbol;Acc:HGNC:67]	ENSG00000117528	ABCD3	74 kDa	17.005	5.8931	0.67485	0.28	0.17	0.022	1	1	1	23	10	1	16	8	1
1260	Uncharacterized protein OS=Ovis aries GN=CSTF3 PE=4 SV=1	CSTF3	0	tr|W5Q747|W5Q747_SHEEP	ENSOARG00000017271	CSTF3	cleavage stimulation factor, 3' pre-RNA, subunit 3 [Source:HGNC Symbol;Acc:HGNC:2485]	ENSG00000176102	CSTF3	75 kDa	0	1.7679	0	0	0.068	0	0	1	0.05	0	3	0	0	3	0
133	Uncharacterized protein OS=Ovis aries GN=TTN PE=4 SV=1	TTN	0	tr|W5Q754|W5Q754_SHEEP	ENSOARG00000017195	TTN	titin [Source:HGNC Symbol;Acc:HGNC:12403]	ENSG00000155657	TTN	3911 kDa	0.69327	1.1786	0.67485	0.00023	0.00043	0.0002	1	1	1	1	2	1	1	2	1
651	Uncharacterized protein OS=Ovis aries GN=COL7A1 PE=4 SV=1	COL7A1	0	tr|W5Q759|W5Q759_SHEEP	ENSOARG00000017257	COL7A1	collagen, type VII, alpha 1 [Source:HGNC Symbol;Acc:HGNC:2214]	ENSG00000114270	COL7A1	289 kDa	2.7731	0	0	0.011	0	0	1	0.79	0.47	4	0	0	3	0	0
442	Uncharacterized protein OS=Ovis aries GN=CELA1 PE=3 SV=1	CELA1	0	tr|W5Q7A8|W5Q7A8_SHEEP	ENSOARG00000017327	CELA1	chymotrypsin like elastase family member 1 [Source:HGNC Symbol;Acc:HGNC:3308]	ENSG00000139610	CELA1	28 kDa	21.029	0	11.418	0.24	0	0.27	1	0	1	23	0	12	6	0	4
732	Uncharacterized protein OS=Ovis aries GN=OGT PE=4 SV=1	OGT	0	tr|W5Q7C2|W5Q7C2_SHEEP	ENSOARG00000017339	OGT	O-linked N-acetylglucosamine (GlcNAc) transferase [Source:HGNC Symbol;Acc:HGNC:8127]	ENSG00000147162	OGT	117 kDa	0	4.7145	0	0	0.087	0	0	1	0	0	8	0	0	8	0
1241	Serine/threonine-protein kinase PLK (Fragment) OS=Ovis aries GN=PLK1 PE=3 SV=1	PLK1	0	tr|W5Q7C4|W5Q7C4_SHEEP	ENSOARG00000017343	PLK1	polo-like kinase 1 [Source:HGNC Symbol;Acc:HGNC:9077]	ENSG00000166851	PLK1	68 kDa	1.0426	1.1786	0	0.013	0.046	0	0.78	1	0	1	2	0	1	2	0
1345	Uncharacterized protein OS=Ovis aries GN=BIN2 PE=4 SV=1	BIN2	0	tr|W5Q7C6|W5Q7C6_SHEEP	ENSOARG00000017344	BIN2	bridging integrator 2 [Source:HGNC Symbol;Acc:HGNC:1053]	ENSG00000110934	BIN2	61 kDa	0	1.1786	0	0	0.049	0	0.06	1	0	0	2	0	0	2	0
140	Uncharacterized protein OS=Ovis aries GN=CKAP4 PE=4 SV=1	CKAP4	0	tr|W5Q7E0|W5Q7E0_SHEEP	ENSOARG00000017359	CKAP4	cytoskeleton-associated protein 4 [Source:HGNC Symbol;Acc:HGNC:16991]	ENSG00000136026	CKAP4	65 kDa	58.568	19.999	35.603	0.46	0.29	0.42	1	1	1	67	24	38	28	17	21
552	Uncharacterized protein OS=Ovis aries GN=NXF1 PE=4 SV=1	NXF1	0	tr|W5Q7E6|W5Q7E6_SHEEP	ENSOARG00000017354	NXF1	nuclear RNA export factor 1 [Source:HGNC Symbol;Acc:HGNC:8071]	ENSG00000162231	NXF1	72 kDa	8.167	5.8931	2.0246	0.05	0.15	0.049	1	1	1	9	10	3	6	8	3
1479	Uncharacterized protein OS=Ovis aries GN=TFCP2 PE=4 SV=1	TFCP2	0	tr|W5Q7H8|W5Q7H8_SHEEP	ENSOARG00000017390	TFCP2	transcription factor CP2 [Source:HGNC Symbol;Acc:HGNC:11748]	ENSG00000135457	TFCP2	57 kDa	0	1.1786	0	0	0.07	0	0	1	0	0	2	0	0	2	0
1109	Uncharacterized protein OS=Ovis aries GN=AGPS PE=4 SV=1	AGPS	0	tr|W5Q7J2|W5Q7J2_SHEEP	ENSOARG00000017403	AGPS	alkylglycerone phosphate synthase [Source:HGNC Symbol;Acc:HGNC:327]	ENSG00000018510	AGPS	74 kDa	0.69327	1.7679	0	0.02	0.076	0	1	1	0.77	1	3	0	1	3	0
1481	Uncharacterized protein OS=Ovis aries GN=EIF1 PE=4 SV=1	EIF1	0	tr|W5Q7J3|W5Q7J3_SHEEP	ENSOARG00000017410	EIF1	eukaryotic translation initiation factor 1 [Source:HGNC Symbol;Acc:HGNC:3249]	ENSG00000173812	EIF1	13 kDa	0	1.1786	0	0	0.29	0	0	1	0	0	2	0	0	2	0
470	Uncharacterized protein OS=Ovis aries GN=HNRNPA3 PE=4 SV=1	HNRNPA3	0	tr|W5Q7M7|W5Q7M7_SHEEP						40 kDa	17.455	7.6462	2.6994	0.24	0.18	0.061	1	1	1	20	9	4	9	7	2
482	Uncharacterized protein OS=Ovis aries GN=MTX2 PE=4 SV=1	MTX2	0	tr|W5Q7N9|W5Q7N9_SHEEP	ENSOARG00000017452	MTX2	metaxin 2 [Source:HGNC Symbol;Acc:HGNC:7506]	ENSG00000128654	MTX2	30 kDa	11.126	2.9391	9.8796	0.13	0.038	0.25	1	0.98	1	12	3	13	4	1	6
688	Uncharacterized protein OS=Ovis aries GN=SMARCA4 PE=4 SV=1	SMARCA4	0	tr|W5Q7P6|W5Q7P6_SHEEP	ENSOARG00000017454	SMARCA4	SWI/SNF related, matrix associated, actin dependent regulator of chromatin, subfamily a, member 4 [Source:HGNC Symbol;Acc:HGNC:11100]	ENSG00000127616	SMARCA4	180 kDa	0	12.375	0	0	0.12	0	0	1	0	0	21	0	0	16	0
1252	Cluster of Uncharacterized protein (Fragment) OS=Ovis aries GN=JUP PE=4 SV=1 (tr|W5Q7R8|W5Q7R8_SHEEP)	JUP	0	tr|W5Q7R8|W5Q7R8_SHEEP	ENSOARG00000017474	JUP	junction plakoglobin [Source:HGNC Symbol;Acc:HGNC:6207]	ENSG00000173801	JUP	82 kDa	0.69327	1.1786	0	0.013	0.029	0	0.94	1	0.79	1	2	0	1	2	0
370	Cluster of Serine/threonine-protein phosphatase (Fragment) OS=Ovis aries GN=PPP1CC PE=3 SV=1 (tr|W5Q7U7|W5Q7U7_SHEEP)	PPP1CC	0	tr|W5Q7U7|W5Q7U7_SHEEP						35 kDa	3.4663	10.011	6.5054	0.14	0.34	0.22	1	1	1	5	15	8	5	13	7
1004	Uncharacterized protein OS=Ovis aries GN=CYLD PE=4 SV=1	CYLD	0	tr|W5Q7W3|W5Q7W3_SHEEP	ENSOARG00000017520	CYLD	cylindromatosis (turban tumor syndrome) [Source:HGNC Symbol;Acc:HGNC:2584]	ENSG00000083799	CYLD	108 kDa	0	5.8709	0	0	0.029	0	0.27	1	0	0	4	0	0	3	0
733	Uncharacterized protein OS=Ovis aries GN=GNPNAT1 PE=4 SV=1	GNPNAT1	0	tr|W5Q7X3|W5Q7X3_SHEEP	ENSOARG00000017530	GNPNAT1	glucosamine-phosphate N-acetyltransferase 1 [Source:HGNC Symbol;Acc:HGNC:19980]	ENSG00000100522	GNPNAT1	22 kDa	6.166	0	3.3743	0.22	0	0.22	1	0	1	7	0	5	3	0	3
527	Uncharacterized protein (Fragment) OS=Ovis aries GN=GPSM3 PE=4 SV=1	GPSM3	0	tr|W5Q7Y8|W5Q7Y8_SHEEP	ENSOARG00000017546	GPSM3	G-protein signaling modulator 3 [Source:HGNC Symbol;Acc:HGNC:13945]	ENSG00000213654	GPSM3	18 kDa	10.427	5.289	4.0491	0.37	0.23	0.37	1	1	1	12	5	6	6	4	4
582	Uncharacterized protein OS=Ovis aries GN=LRRC45 PE=4 SV=1	LRRC45	0	tr|W5Q7Z3|W5Q7Z3_SHEEP	ENSOARG00000017544	LRRC45	leucine rich repeat containing 45 [Source:HGNC Symbol;Acc:HGNC:28302]	ENSG00000169683	LRRC45	76 kDa	0.69327	1.7679	2.6994	0.01	0.069	0.061	0.63	1	1	1	3	4	1	3	4
195	Cluster of Uncharacterized protein (Fragment) OS=Ovis aries GN=DIP2B PE=4 SV=1 (tr|W5Q7Z6|W5Q7Z6_SHEEP)	DIP2B	0	tr|W5Q7Z6|W5Q7Z6_SHEEP	ENSOARG00000017540	DIP2B	disco interacting protein 2 homolog B [Source:HGNC Symbol;Acc:HGNC:29284]	ENSG00000066084	DIP2B	165 kDa	21.018	14.129	29.852	0.088	0.13	0.1	1	1	1	25	20	18	14	17	16
856	Uncharacterized protein OS=Ovis aries GN=NOP58 PE=4 SV=1	NOP58	0	tr|W5Q813|W5Q813_SHEEP	ENSOARG00000017569	NOP58	NOP58 ribonucleoprotein [Source:HGNC Symbol;Acc:HGNC:29926]	ENSG00000055044	NOP58	60 kDa	2.0798	1.7679	3.5628	0.065	0.067	0.049	1	1	1	3	3	2	3	3	2
443	Uncharacterized protein OS=Ovis aries GN=STX5 PE=3 SV=1	STX5	0	tr|W5Q859|W5Q859_SHEEP	ENSOARG00000017618	STX5	syntaxin 5 [Source:HGNC Symbol;Acc:HGNC:11440]	ENSG00000162236	STX5	40 kDa	12.941	1.7679	8.9616	0.23	0.11	0.1	1	1	1	15	3	10	8	3	5
1215	Uncharacterized protein (Fragment) OS=Ovis aries GN=MIIP PE=4 SV=1	MIIP	0	tr|W5Q863|W5Q863_SHEEP	ENSOARG00000017614	MIIP	migration and invasion inhibitory protein [Source:HGNC Symbol;Acc:HGNC:25715]	ENSG00000116691	MIIP	42 kDa	0.69327	1.7679	1.3497	0.039	0.094	0.073	0.98	1	1	1	3	2	1	3	2
965	Uncharacterized protein OS=Ovis aries GN=RALA PE=4 SV=1	RALA	0	tr|W5Q8A7|W5Q8A7_SHEEP	ENSOARG00000017660	RALA	v-ral simian leukemia viral oncogene homolog A (ras related) [Source:HGNC Symbol;Acc:HGNC:9839]	ENSG00000006451	RALA	24 kDa	1.7359	0.58931	2.0246	0.053	0.053	0.092	0.95	0.98	1	2	1	3	2	1	2
863	Uncharacterized protein OS=Ovis aries GN=BRI3BP PE=4 SV=1	BRI3BP	0	tr|W5Q8F6|W5Q8F6_SHEEP	ENSOARG00000017707	BRI3BP	BRI3 binding protein [Source:HGNC Symbol;Acc:HGNC:14251]	ENSG00000184992	BRI3BP	22 kDa	3.7369	2.9391	1.3497	0.11	0.16	0.1	1	1	1	4	3	2	3	3	2
276	Uncharacterized protein OS=Ovis aries GN=RRBP1 PE=4 SV=1	RRBP1	0	tr|W5Q8J3|W5Q8J3_SHEEP	ENSOARG00000017736	RRBP1	ribosome binding protein 1 [Source:HGNC Symbol;Acc:HGNC:10448]	ENSG00000125844	RRBP1	165 kDa	21.807	1.7679	18.112	0.058	0.021	0.048	1	1	1	24	3	17	12	3	8
420	Pyrroline-5-carboxylate reductase OS=Ovis aries GN=PYCR1 PE=3 SV=1	PYCR1	0	tr|W5Q8L1|W5Q8L1_SHEEP	ENSOARG00000017754	PYCR1	pyrroline-5-carboxylate reductase 1 [Source:HGNC Symbol;Acc:HGNC:9721]	ENSG00000183010	PYCR1	33 kDa	34.585	39.054	18.166	0.41	0.28	0.36	1	1	1	38	21	22	12	10	9
1045	Uncharacterized protein OS=Ovis aries GN=KRIT1 PE=4 SV=1	KRIT1	0	tr|W5Q8M5|W5Q8M5_SHEEP	ENSOARG00000017767	KRIT1	KRIT1, ankyrin repeat containing [Source:HGNC Symbol;Acc:HGNC:1573]	ENSG00000001631	KRIT1	85 kDa	1.7359	2.3572	0	0.016	0.069	0	0.98	1	0.15	2	4	0	1	4	0
122	Pyrroline-5-carboxylate reductase OS=Ovis aries PE=3 SV=1	N/A	0	tr|W5Q8M9|W5Q8M9_SHEEP	ENSOARG00000017774		Pyrroline-5-carboxylate reductase [Source:UniProtKB/TrEMBL;Acc:W5Q8M9]	ENSG00000255835	RP4-559A3.7	34 kDa	68.584	116.6	37.196	0.49	0.46	0.53	1	1	1	75	70	42	14	14	14
207	Uncharacterized protein (Fragment) OS=Ovis aries GN=RPN2 PE=4 SV=1	RPN2	0	tr|W5Q8Q7|W5Q8Q7_SHEEP	ENSOARG00000017801	RPN2	ribophorin II [Source:HGNC Symbol;Acc:HGNC:10382]	ENSG00000118705	RPN2	71 kDa	27.956	19.425	18.057	0.29	0.31	0.2	1	1	1	34	27	12	14	15	10
1011	DNA helicase OS=Ovis aries GN=MCM7 PE=3 SV=1	MCM7	0	tr|W5Q8R4|W5Q8R4_SHEEP	ENSOARG00000017802	MCM7	minichromosome maintenance complex component 7 [Source:HGNC Symbol;Acc:HGNC:6950]	ENSG00000166508	MCM7	81 kDa	0.69327	1.7679	0.67485	0.018	0.041	0.017	1	1	1	1	3	1	1	3	1
850	Uncharacterized protein (Fragment) OS=Ovis aries GN=SEPT2 PE=3 SV=1	SEPT2	0	tr|W5Q8S1|W5Q8S1_SHEEP	ENSOARG00000017810	SEPT2	septin 2 [Source:HGNC Symbol;Acc:HGNC:7729]	ENSG00000168385	SEPT2	41 kDa	0	6.4824	0	0	0.25	0	0.18	1	0	0	11	0	0	6	0
994	Uncharacterized protein (Fragment) OS=Ovis aries GN=CLPX PE=4 SV=1	CLPX	0	tr|W5Q8S9|W5Q8S9_SHEEP	ENSOARG00000017821	CLPX	caseinolytic mitochondrial matrix peptidase chaperone subunit [Source:HGNC Symbol;Acc:HGNC:2088]	ENSG00000166855	CLPX	69 kDa	0	1.7679	0.67485	0	0.055	0.021	0.77	1	0.98	0	3	1	0	3	1
626	Uncharacterized protein OS=Ovis aries GN=HDLBP PE=4 SV=1	HDLBP	0	tr|W5Q8Y5|W5Q8Y5_SHEEP	ENSOARG00000017870	HDLBP	high density lipoprotein binding protein [Source:HGNC Symbol;Acc:HGNC:4857]	ENSG00000115677	HDLBP	142 kDa	8.2458	1.1786	0.67485	0.049	0.024	0.0055	1	1	0.53	10	2	1	9	2	1
861	Uncharacterized protein OS=Ovis aries PE=4 SV=1	N/A	0	tr|W5Q941|W5Q941_SHEEP						7 kDa	4.3458	0	4.4808	0.45	0	0.45	1	0.07	1	5	0	5	2	0	2
714	Uncharacterized protein OS=Ovis aries GN=ITSN2 PE=4 SV=1	ITSN2	0	tr|W5Q949|W5Q949_SHEEP	ENSOARG00000017925	ITSN2	intersectin 2 [Source:HGNC Symbol;Acc:HGNC:6184]	ENSG00000198399	ITSN2	188 kDa	3.0381	1.7679	1.3497	0.025	0.03	0.011	1	1	1	4	3	2	3	3	2
460	Coronin OS=Ovis aries GN=CORO1C PE=3 SV=1	CORO1C	0	tr|W5Q951|W5Q951_SHEEP	ENSOARG00000017927	CORO1C	coronin, actin binding protein, 1C [Source:HGNC Symbol;Acc:HGNC:2254]	ENSG00000110880	CORO1C	58 kDa	9.9872	7.0569	11.418	0.072	0.11	0.14	1	1	1	11	8	12	6	6	9
341	Uncharacterized protein (Fragment) OS=Ovis aries GN=ALYREF PE=4 SV=1	ALYREF	0	tr|W5Q952|W5Q952_SHEEP	ENSOARG00000017932	ALYREF	Aly/REF export factor [Source:HGNC Symbol;Acc:HGNC:19071]	ENSG00000183684	ALYREF	28 kDa	9.8185	16.419	6.2622	0.2	0.34	0.13	1	1	1	11	20	6	4	7	3
347	Uncharacterized protein OS=Ovis aries GN=CEP350 PE=4 SV=1	CEP350	0	tr|W5Q972|W5Q972_SHEEP	ENSOARG00000017949	CEP350	centrosomal protein 350kDa [Source:HGNC Symbol;Acc:HGNC:24238]	ENSG00000135837	CEP350	351 kDa	0	9.4289	4.0491	0	0.059	0.024	0.79	1	1	0	16	6	0	15	5
1211	Uncharacterized protein (Fragment) OS=Ovis aries GN=PTPLAD1 PE=4 SV=1	PTPLAD1	0	tr|W5Q990|W5Q990_SHEEP	ENSOARG00000017961	HACD3	3-hydroxyacyl-CoA dehydratase 3 [Source:HGNC Symbol;Acc:HGNC:24175]	ENSG00000074696	HACD3	54 kDa	2.0798	1.7679	0	0.086	0.045	0	1	1	0	3	3	0	3	2	0
769	Uncharacterized protein OS=Ovis aries GN=MYO9B PE=4 SV=1	MYO9B	0	tr|W5Q992|W5Q992_SHEEP	ENSOARG00000017962	MYO9B	myosin IXB [Source:HGNC Symbol;Acc:HGNC:7609]	ENSG00000099331	MYO9B	239 kDa	0	1.1786	0	0	0.01	0	0.97	1	0.86	0	2	0	0	2	0
1399	Uncharacterized protein (Fragment) OS=Ovis aries GN=SMARCD1 PE=4 SV=1	SMARCD1	0	tr|W5Q9A0|W5Q9A0_SHEEP	ENSOARG00000017967	SMARCD1	SWI/SNF related, matrix associated, actin dependent regulator of chromatin, subfamily d, member 1 [Source:HGNC Symbol;Acc:HGNC:11106]	ENSG00000066117	SMARCD1	58 kDa	0	2.9465	0	0	0.11	0	0	1	0	0	5	0	0	5	0
303	Uncharacterized protein OS=Ovis aries GN=ARHGDIA PE=4 SV=1	ARHGDIA	0	tr|W5Q9B2|W5Q9B2_SHEEP	ENSOARG00000017985	ARHGDIA	Rho GDP dissociation inhibitor (GDI) alpha [Source:HGNC Symbol;Acc:HGNC:678]	ENSG00000141522	ARHGDIA	24 kDa	24.152	0	10.123	0.4	0	0.3	1	0	1	27	0	15	7	0	7
859	Uncharacterized protein OS=Ovis aries GN=TRIM4 PE=4 SV=1	TRIM4	0	tr|W5Q9D7|W5Q9D7_SHEEP	ENSOARG00000018006	TRIM4	tripartite motif containing 4 [Source:HGNC Symbol;Acc:HGNC:16275]	ENSG00000146833	TRIM4	54 kDa	3.1224	1.1786	2.0246	0.07	0.061	0.032	1	1	1	4	2	3	3	2	2
256	tRNA-splicing ligase RtcB homolog OS=Ovis aries GN=RTCB PE=3 SV=1	RTCB	0	tr|W5Q9D9|W5Q9D9_SHEEP	ENSOARG00000018008	RTCB	RNA 2',3'-cyclic phosphate and 5'-OH ligase [Source:HGNC Symbol;Acc:HGNC:26935]	ENSG00000100220	RTCB	55 kDa	19.017	4.1251	22.349	0.28	0.16	0.21	1	1	1	23	7	20	11	7	11
1464	Uncharacterized protein OS=Ovis aries PE=4 SV=1	N/A	0	tr|W5Q9E4|W5Q9E4_SHEEP	ENSOARG00000018009		Uncharacterized protein [Source:UniProtKB/TrEMBL;Acc:W5Q9E4]	ENSG00000101888	NXT2	23 kDa	0	1.1786	0	0	0.076	0	0	1	0	0	2	0	0	2	0
1179	Protein disulfide-isomerase OS=Ovis aries GN=P4HB PE=3 SV=1	P4HB	0	tr|W5Q9H2|W5Q9H2_SHEEP	ENSOARG00000018038	P4HB	prolyl 4-hydroxylase, beta polypeptide [Source:HGNC Symbol;Acc:HGNC:8548]	ENSG00000185624	P4HB	57 kDa	3.1279	0	1.3497	0.057	0	0.041	1	0	1	3	0	2	3	0	2
649	Uncharacterized protein (Fragment) OS=Ovis aries GN=CAPRIN1 PE=4 SV=1	CAPRIN1	0	tr|W5Q9I0|W5Q9I0_SHEEP	ENSOARG00000018046	CAPRIN1	cell cycle associated protein 1 [Source:HGNC Symbol;Acc:HGNC:6743]	ENSG00000135387	CAPRIN1	78 kDa	8.167	3.5284	3.806	0.048	0.058	0.048	1	1	1	9	4	4	4	3	3
963	Uncharacterized protein (Fragment) OS=Ovis aries GN=CYB5R1 PE=4 SV=1	CYB5R1	0	tr|W5Q9L2|W5Q9L2_SHEEP	ENSOARG00000018076	CYB5R1	cytochrome b5 reductase 1 [Source:HGNC Symbol;Acc:HGNC:13397]	ENSG00000159348	CYB5R1	34 kDa	3.7369	0.58931	2.0246	0.066	0.072	0.075	1	0.57	1	4	1	3	3	1	2
1253	Cluster of Aldehyde dehydrogenase OS=Ovis aries GN=ALDH3A2 PE=3 SV=1 (tr|W5Q9L8|W5Q9L8_SHEEP)	ALDH3A2	0	tr|W5Q9L8|W5Q9L8_SHEEP	ENSOARG00000018083		Aldehyde dehydrogenase [Source:UniProtKB/TrEMBL;Acc:W5Q9L8]	ENSG00000072210	ALDH3A2	54 kDa	1.3865	0	0	0.043	0	0	1	0.26	0	2	0	0	2	0	0
78	Uncharacterized protein OS=Ovis aries GN=DBT PE=3 SV=1	DBT	0	tr|W5Q9Q2|W5Q9Q2_SHEEP	ENSOARG00000018110	DBT	dihydrolipoamide branched chain transacylase E2 [Source:HGNC Symbol;Acc:HGNC:2698]	ENSG00000137992	DBT	54 kDa	65.94	42.827	54.256	0.51	0.34	0.53	1	1	1	76	49	64	21	14	22
1174	Uncharacterized protein (Fragment) OS=Ovis aries GN=RTCA PE=4 SV=1	RTCA	0	tr|W5Q9R1|W5Q9R1_SHEEP	ENSOARG00000018122	RTCA	RNA 3'-terminal phosphate cyclase [Source:HGNC Symbol;Acc:HGNC:17981]	ENSG00000137996	RTCA	34 kDa	2.4292	2.9391	1.3497	0.063	0.063	0.032	1	1	0.98	3	3	2	2	3	1
598	Uncharacterized protein OS=Ovis aries GN=SARM1 PE=4 SV=1	SARM1	0	tr|W5Q9R2|W5Q9R2_SHEEP	ENSOARG00000018123	SARM1	sterile alpha and TIR motif containing 1 [Source:HGNC Symbol;Acc:HGNC:17074]	ENSG00000004139	SARM1	78 kDa	4.1596	6.4824	1.3497	0.094	0.16	0.037	1	1	1	6	11	2	6	10	2
13	Uncharacterized protein OS=Ovis aries GN=LMNB1 PE=3 SV=1	LMNB1	0	tr|W5Q9T3|W5Q9T3_SHEEP	ENSOARG00000018142	LMNB1	lamin B1 [Source:HGNC Symbol;Acc:HGNC:6637]	ENSG00000113368	LMNB1	66 kDa	121.76	692.72	128.54	0.46	0.71	0.6	1	1	1	134	442	138	35	54	44
141	C-type natriuretic peptide (Fragment) OS=Ovis aries GN=CNP PE=4 SV=1	CNP	0	tr|W5Q9U3|W5Q9U3_SHEEP	ENSOARG00000018154	CNP	2',3'-cyclic nucleotide 3' phosphodiesterase [Source:HGNC Symbol;Acc:HGNC:2158]	ENSG00000173786	CNP	44 kDa	34.393	44.498	26.642	0.36	0.38	0.35	1	1	1	40	40	28	17	19	14
599	Uncharacterized protein OS=Ovis aries GN=HAUS8 PE=4 SV=1	HAUS8	0	tr|W5Q9U7|W5Q9U7_SHEEP	ENSOARG00000018156	HAUS8	HAUS augmin like complex subunit 8 [Source:HGNC Symbol;Acc:HGNC:30532]	ENSG00000131351	HAUS8	41 kDa	5.901	4.1251	3.3743	0.13	0.17	0.19	1	1	1	7	7	5	5	5	5
277	Uncharacterized protein OS=Ovis aries GN=DNAJC7 PE=4 SV=1	DNAJC7	0	tr|W5Q9X1|W5Q9X1_SHEEP	ENSOARG00000018175	DNAJC7	DnaJ heat shock protein family (Hsp40) member C7 [Source:HGNC Symbol;Acc:HGNC:12392]	ENSG00000168259	DNAJC7	56 kDa	20.065	5.8783	13.929	0.2	0.065	0.31	1	1	1	23	6	19	14	4	14
28	Cluster of Uncharacterized protein OS=Ovis aries GN=LOC780462 PE=4 SV=1 (tr|W5Q9Z9|W5Q9Z9_SHEEP)	LOC780462	0	tr|W5Q9Z9|W5Q9Z9_SHEEP	ENSOARG00000018207		Uncharacterized protein [Source:UniProtKB/TrEMBL;Acc:W5Q9Z9]	ENSG00000174444	RPL4	49 kDa	147.58	99.375	88.564	0.43	0.45	0.48	1	1	1	167	78	105	21	21	24
1068	Uncharacterized protein OS=Ovis aries GN=MRPL12 PE=4 SV=1	MRPL12	0	tr|W5QA09|W5QA09_SHEEP	ENSOARG00000018221	MRPL12	mitochondrial ribosomal protein L12 [Source:HGNC Symbol;Acc:HGNC:10378]	ENSG00000262814	MRPL12	24 kDa	0	1.7679	1.7814	0	0.16	0.062	0.31	1	0.98	0	3	1	0	3	1
834	Cluster of Uncharacterized protein OS=Ovis aries GN=CHD1 PE=4 SV=1 (tr|W5QA10|W5QA10_SHEEP)	CHD1	0	tr|W5QA10|W5QA10_SHEEP	ENSOARG00000018212	CHD1	chromodomain helicase DNA binding protein 1 [Source:HGNC Symbol;Acc:HGNC:1915]	ENSG00000153922	CHD1	198 kDa	0	2.9465	3.5628	0	0.032	0.01	0.33	1	1	0	5	2	0	5	2
1189	Uncharacterized protein OS=Ovis aries GN=LOC101119895 PE=4 SV=1	LOC101119895	0	tr|W5QA64|W5QA64_SHEEP						22 kDa	4.6952	0	2.4563	0.094	0	0.11	1	0	0.98	5	0	2	2	0	2
1453	Uncharacterized protein OS=Ovis aries GN=LOC101114226 PE=4 SV=1	LOC101114226	0	tr|W5QAA3|W5QAA3_SHEEP	ENSOARG00000018303		Uncharacterized protein [Source:UniProtKB/TrEMBL;Acc:W5QAA3]	ENSG00000162692	VCAM1	82 kDa	1.3865	0	0	0.028	0	0	1	0	0	2	0	0	2	0	0
348	Uncharacterized protein OS=Ovis aries GN=HPX PE=4 SV=1	HPX	0	tr|W5QAB1|W5QAB1_SHEEP	ENSOARG00000018312	HPX	hemopexin [Source:HGNC Symbol;Acc:HGNC:5171]	ENSG00000110169	HPX	52 kDa	18.944	0	10.986	0.13	0	0.12	1	0.14	1	21	0	13	8	0	6
541	NADH dehydrogenase [ubiquinone] 1 alpha subcomplex subunit 2 OS=Ovis aries GN=NDUFA2 PE=4 SV=1	NDUFA2	0	tr|W5QAH8|W5QAH8_SHEEP	ENSOARG00000018374	NDUFA2	NADH:ubiquinone oxidoreductase subunit A2 [Source:HGNC Symbol;Acc:HGNC:7685]	ENSG00000131495	NDUFA2	11 kDa	8.6915	7.0569	4.724	0.33	0.42	0.34	1	1	1	10	8	7	4	5	4
211	Uncharacterized protein (Fragment) OS=Ovis aries GN=CNTROB PE=4 SV=1	CNTROB	0	tr|W5QAJ4|W5QAJ4_SHEEP	ENSOARG00000018387	CNTROB	centrobin, centrosomal BRCA2 interacting protein [Source:HGNC Symbol;Acc:HGNC:29616]	ENSG00000170037	CNTROB	102 kDa	13.369	14.129	14.847	0.14	0.21	0.21	1	1	1	16	20	22	11	16	13
1105	Uncharacterized protein OS=Ovis aries GN=IK PE=4 SV=1	IK	0	tr|W5QAK2|W5QAK2_SHEEP	ENSOARG00000018395	IK	IK cytokine, down-regulator of HLA II [Source:HGNC Symbol;Acc:HGNC:5958]	ENSG00000113141	IK	65 kDa	0.69327	1.1786	0	0.014	0.031	0	0.98	1	0.11	1	2	0	1	2	0
905	Uncharacterized protein (Fragment) OS=Ovis aries GN=XRCC6 PE=4 SV=1	XRCC6	0	tr|W5QAK6|W5QAK6_SHEEP	ENSOARG00000018400		Uncharacterized protein [Source:UniProtKB/TrEMBL;Acc:W5QAK6]	ENSG00000196419	XRCC6	70 kDa	2.4292	1.1786	1.3497	0.031	0.041	0.046	1	1	1	3	2	2	3	2	2
1330	Uncharacterized protein OS=Ovis aries GN=CAMK2D PE=4 SV=1	CAMK2D	0	tr|W5QAM4|W5QAM4_SHEEP	ENSOARG00000018416	CAMK2D	calcium/calmodulin-dependent protein kinase II delta [Source:HGNC Symbol;Acc:HGNC:1462]	ENSG00000145349	CAMK2D	60 kDa	0	2.3572	0	0	0.1	0	0.05	1	0.07	0	4	0	0	4	0
630	Cluster of Uncharacterized protein OS=Ovis aries GN=UBASH3B PE=4 SV=1 (tr|W5QAN4|W5QAN4_SHEEP)	UBASH3B	0	tr|W5QAN4|W5QAN4_SHEEP	ENSOARG00000018423	UBASH3B	ubiquitin associated and SH3 domain containing B [Source:HGNC Symbol;Acc:HGNC:29884]	ENSG00000154127	UBASH3B	73 kDa	2.4292	9.9886	0.67485	0.037	0.13	0.023	1	1	1	3	9	1	2	9	1
483	Uncharacterized protein (Fragment) OS=Ovis aries GN=MAGT1 PE=4 SV=1	MAGT1	0	tr|W5QAP9|W5QAP9_SHEEP	ENSOARG00000018438	MAGT1	magnesium transporter 1 [Source:HGNC Symbol;Acc:HGNC:28880]	ENSG00000102158	MAGT1	41 kDa	8.4265	13.458	7.1256	0.073	0.14	0.098	1	1	1	10	11	4	4	6	4
1373	Uncharacterized protein OS=Ovis aries GN=GRAMD3 PE=4 SV=1	GRAMD3	0	tr|W5QAR5|W5QAR5_SHEEP	ENSOARG00000018452	GRAMD3	GRAM domain containing 3 [Source:HGNC Symbol;Acc:HGNC:24911]	ENSG00000155324	GRAMD3	48 kDa	0.69327	1.1786	0	0.028	0.081	0	0.92	1	0	1	2	0	1	2	0
689	Uncharacterized protein OS=Ovis aries GN=NUDT21 PE=4 SV=1	NUDT21	0	tr|W5QAS3|W5QAS3_SHEEP	ENSOARG00000018460	NUDT21	nudix hydrolase 21 [Source:HGNC Symbol;Acc:HGNC:13870]	ENSG00000167005	NUDT21	26 kDa	1.3865	2.9465	0.67485	0.097	0.22	0.066	1	1	0.99	2	5	1	2	5	1
707	Uncharacterized protein OS=Ovis aries GN=PRSS16 PE=4 SV=1	PRSS16	0	tr|W5QAU5|W5QAU5_SHEEP	ENSOARG00000018477	PRSS16	protease, serine 16 [Source:HGNC Symbol;Acc:HGNC:9480]	ENSG00000112812	PRSS16	55 kDa	8.5109	2.3498	2.0246	0.11	0.023	0.037	1	1	1	10	2	3	6	2	2
336	Uncharacterized protein OS=Ovis aries GN=CTSW PE=3 SV=1	CTSW	0	tr|W5QAV1|W5QAV1_SHEEP	ENSOARG00000018487	CTSW	cathepsin W [Source:HGNC Symbol;Acc:HGNC:2546]	ENSG00000172543	CTSW	42 kDa	12.428	8.2281	13.874	0.1	0.1	0.15	1	1	1	14	8	14	5	4	6
160	Cluster of Uncharacterized protein (Fragment) OS=Ovis aries GN=RPL24 PE=4 SV=1 (tr|W5QAY7|W5QAY7_SHEEP)	RPL24	0	tr|W5QAY7|W5QAY7_SHEEP						18 kDa	41.564	56.57	27.073	0.31	0.3	0.19	1	1	1	46	35	27	6	6	5
421	DNA helicase OS=Ovis aries GN=MCM5 PE=3 SV=1	MCM5	0	tr|W5QB00|W5QB00_SHEEP	ENSOARG00000018527	MCM5	minichromosome maintenance complex component 5 [Source:HGNC Symbol;Acc:HGNC:6948]	ENSG00000100297	MCM5	91 kDa	11.814	6.475	0.67485	0.093	0.11	0.016	1	1	0.66	14	9	1	9	7	1
1333	Uncharacterized protein (Fragment) OS=Ovis aries PE=4 SV=1	N/A	0	tr|W5QB24|W5QB24_SHEEP	ENSOARG00000018551		Uncharacterized protein [Source:UniProtKB/TrEMBL;Acc:W5QB24]	ENSG00000139223	ANP32D	29 kDa	6.8538	7.6536	8.0982	0.19	0.24	0.26	0.98	1	1	9	11	12	5	7	9
57	Uncharacterized protein OS=Ovis aries GN=NDUFS1 PE=4 SV=1	NDUFS1	0	tr|W5QB34|W5QB34_SHEEP	ENSOARG00000018563	NDUFS1	NADH:ubiquinone oxidoreductase core subunit S1 [Source:HGNC Symbol;Acc:HGNC:7707]	ENSG00000023228	NDUFS1	79 kDa	81.435	43.542	47.994	0.36	0.44	0.42	1	1	1	91	56	58	27	25	25
585	Cluster of Uncharacterized protein (Fragment) OS=Ovis aries GN=LOC101109584 PE=4 SV=1 (tr|W5QB48|W5QB48_SHEEP)	LOC101109584	0	tr|W5QB48|W5QB48_SHEEP	ENSOARG00000018577		Uncharacterized protein [Source:UniProtKB/TrEMBL;Acc:W5QB48]	ENSG00000241468	ATP5J2	11 kDa	7.305	10.519	5.1557	0.26	0.26	0.26	1	1	1	8	8	6	2	2	2
1175	Uncharacterized protein OS=Ovis aries GN=CEP97 PE=4 SV=1	CEP97	0	tr|W5QB74|W5QB74_SHEEP	ENSOARG00000018600	CEP97	centrosomal protein 97kDa [Source:HGNC Symbol;Acc:HGNC:26244]	ENSG00000182504	CEP97	95 kDa	0	1.1786	0	0	0.024	0	0.19	1	0.16	0	2	0	0	2	0
309	Uncharacterized protein OS=Ovis aries GN=SAMD9 PE=4 SV=1	SAMD9	0	tr|W5QB87|W5QB87_SHEEP	ENSOARG00000018615	SAMD9	sterile alpha motif domain containing 9 [Source:HGNC Symbol;Acc:HGNC:1348]	ENSG00000205413	SAMD9	183 kDa	7.282	11.197	6.0191	0.071	0.14	0.013	1	1	1	10	19	4	9	17	4
851	Uncharacterized protein OS=Ovis aries GN=EEF1B2 PE=3 SV=1	EEF1B2	0	tr|W5QB95|W5QB95_SHEEP	ENSOARG00000018622		Uncharacterized protein [Source:UniProtKB/TrEMBL;Acc:W5QB95]	ENSG00000114942	EEF1B2	25 kDa	1.7359	4.7145	0	0.067	0.38	0	0.98	1	0	2	8	0	1	5	0
498	Cluster of Uncharacterized protein OS=Ovis aries GN=PRPS1 PE=4 SV=1 (tr|W5QBE6|W5QBE6_SHEEP)	PRPS1	0	tr|W5QBE6|W5QBE6_SHEEP	ENSOARG00000018671	PRPS1	Uncharacterized protein [Source:UniProtKB/TrEMBL;Acc:W5QBE9]	ENSG00000147224	PRPS1	36 kDa	9.813	2.3572	12.956	0.22	0.18	0.23	1	1	1	12	4	11	7	4	7
454	Cluster of Uncharacterized protein OS=Ovis aries GN=RPLP1 PE=3 SV=1 (tr|W5QBE7|W5QBE7_SHEEP)	RPLP1	0	tr|W5QBE7|W5QBE7_SHEEP	ENSOARG00000018666		Uncharacterized protein [Source:UniProtKB/TrEMBL;Acc:W5QBE7]	ENSG00000137818	RPLP1	12 kDa	18.359	2.9465	6.5054	0.75	0.52	0.67	1	1	1	20	5	8	3	2	3
1125	Uncharacterized protein OS=Ovis aries GN=NDUFA10 PE=4 SV=1	NDUFA10	0	tr|W5QBF5|W5QBF5_SHEEP	ENSOARG00000018675	NDUFA10	NADH:ubiquinone oxidoreductase subunit A10 [Source:HGNC Symbol;Acc:HGNC:7684]	ENSG00000130414	NDUFA10	40 kDa	3.3031	0.58931	0	0.051	0.031	0	1	0.89	0.17	4	1	0	2	1	0
219	Uncharacterized protein OS=Ovis aries GN=HADHB PE=3 SV=1	HADHB	0	tr|W5QBF9|W5QBF9_SHEEP	ENSOARG00000018680	HADHB	hydroxyacyl-CoA dehydrogenase/3-ketoacyl-CoA thiolase/enoyl-CoA hydratase (trifunctional protein), beta subunit [Source:HGNC Symbol;Acc:HGNC:4803]	ENSG00000138029	HADHB	51 kDa	22.41	12.943	21.054	0.18	0.3	0.34	1	1	1	26	16	23	10	11	15
708	Uncharacterized protein (Fragment) OS=Ovis aries GN=NUP93 PE=4 SV=1	NUP93	0	tr|W5QBG6|W5QBG6_SHEEP	ENSOARG00000018689	NUP93	nucleoporin 93kDa [Source:HGNC Symbol;Acc:HGNC:28958]	ENSG00000102900	NUP93	94 kDa	0	5.3038	0.67485	0	0.12	0.013	0.81	1	0.95	0	9	1	0	8	1
1450	Uncharacterized protein OS=Ovis aries GN=CSRP1 PE=4 SV=1	CSRP1	0	tr|W5QBH1|W5QBH1_SHEEP	ENSOARG00000018693	CSRP1	cysteine and glycine rich protein 1 [Source:HGNC Symbol;Acc:HGNC:2469]	ENSG00000159176	CSRP1	19 kDa	0	1.1786	0	0	0.15	0	0.28	1	0	0	2	0	0	2	0
690	Uncharacterized protein OS=Ovis aries GN=ARPC1B PE=4 SV=1	ARPC1B	0	tr|W5QBL7|W5QBL7_SHEEP	ENSOARG00000018731	ARPC1B	actin related protein 2/3 complex subunit 1B [Source:HGNC Symbol;Acc:HGNC:704]	ENSG00000130429	ARPC1B	40 kDa	3.4718	11.175	0	0.085	0.34	0	1	1	0	4	13	0	3	9	0
759	Uncharacterized protein (Fragment) OS=Ovis aries GN=SPATS2 PE=4 SV=1	SPATS2	0	tr|W5QBP9|W5QBP9_SHEEP	ENSOARG00000018754		Uncharacterized protein [Source:UniProtKB/TrEMBL;Acc:W5QBP9]	ENSG00000123352	SPATS2	60 kDa	3.5682	0.58931	10.257	0.036	0.018	0.073	1	0.98	1	4	1	7	3	1	4
49	Cluster of Uncharacterized protein OS=Ovis aries GN=MYH9 PE=4 SV=1 (tr|W5QBQ9|W5QBQ9_SHEEP)	MYH9	0	tr|W5QBQ9|W5QBQ9_SHEEP	ENSOARG00000018760	MYH9	myosin, heavy chain 9, non-muscle [Source:HGNC Symbol;Acc:HGNC:7579]	ENSG00000100345	MYH9	221 kDa	76.571	69.338	10.311	0.29	0.26	0.066	1	1	1	97	78	12	55	47	10
342	Cluster of Phosphoglycerate kinase OS=Ovis aries GN=PGK1 PE=3 SV=1 (tr|W5QBV3|W5QBV3_SHEEP)	PGK1	0	tr|W5QBV3|W5QBV3_SHEEP	ENSOARG00000018803	PGK1	phosphoglycerate kinase 1 [Source:RefSeq peptide;Acc:NP_001135988]	ENSG00000102144	PGK1	45 kDa	18.329	2.3572	3.3743	0.21	0.14	0.14	1	1	1	21	4	5	9	4	4
125	Uncharacterized protein OS=Ovis aries GN=CEP120 PE=4 SV=1	CEP120	0	tr|W5QBW0|W5QBW0_SHEEP	ENSOARG00000018810	CEP120	centrosomal protein 120kDa [Source:HGNC Symbol;Acc:HGNC:26690]	ENSG00000168944	CEP120	113 kDa	43.011	52.882	13.497	0.18	0.36	0.2	1	1	1	48	62	20	20	32	15
1423	Uncharacterized protein OS=Ovis aries GN=VAV3 PE=4 SV=1	VAV3	0	tr|W5QBW4|W5QBW4_SHEEP	ENSOARG00000018811	VAV3	vav guanine nucleotide exchange factor 3 [Source:HGNC Symbol;Acc:HGNC:12659]	ENSG00000134215	VAV3	98 kDa	0	1.7679	0	0	0.041	0	0	1	0	0	3	0	0	3	0
1264	Uncharacterized protein (Fragment) OS=Ovis aries GN=ILKAP PE=3 SV=1	ILKAP	0	tr|W5QBX9|W5QBX9_SHEEP	ENSOARG00000018827	ILKAP	ILK associated serine/threonine phosphatase [Source:HGNC Symbol;Acc:HGNC:15566]	ENSG00000132323	ILKAP	41 kDa	0	1.7679	0	0	0.09	0	0	1	0	0	3	0	0	3	0
1396	Cluster of Uncharacterized protein OS=Ovis aries GN=CREB1 PE=4 SV=1 (tr|W5QBZ8|W5QBZ8_SHEEP)	CREB1	0	tr|W5QBZ8|W5QBZ8_SHEEP	ENSOARG00000018847	CREB1	cAMP responsive element binding protein 1 [Source:HGNC Symbol;Acc:HGNC:2345]	ENSG00000118260	CREB1	37 kDa	0	2.9391	0	0	0.11	0	0.24	1	0	0	3	0	0	2	0
744	Uncharacterized protein (Fragment) OS=Ovis aries GN=NDUFA6 PE=4 SV=1	NDUFA6	0	tr|W5QC06|W5QC06_SHEEP	ENSOARG00000018854	NDUFA6	NADH:ubiquinone oxidoreductase subunit A6 [Source:HGNC Symbol;Acc:HGNC:7690]	ENSG00000184983	NDUFA6	16 kDa	3.6525	10.511	3.1311	0.057	0.11	0.057	1	1	1	4	6	3	1	2	1
648	Uncharacterized protein OS=Ovis aries GN=CD47 PE=4 SV=1	CD47	0	tr|W5QC22|W5QC22_SHEEP	ENSOARG00000018871	CD47	CD47 molecule [Source:HGNC Symbol;Acc:HGNC:1682]	ENSG00000196776	CD47	32 kDa	9.813	3.5284	2.4563	0.1	0.1	0.031	1	1	0.98	12	4	2	4	3	1
553	Alpha-mannosidase OS=Ovis aries GN=MAN2A1 PE=3 SV=1	MAN2A1	0	tr|W5QC34|W5QC34_SHEEP	ENSOARG00000018880	MAN2A1	mannosidase, alpha, class 2A, member 1 [Source:HGNC Symbol;Acc:HGNC:6824]	ENSG00000112893	MAN2A1	130 kDa	7.5471	3.5358	0	0.093	0.054	0	1	1	0	10	6	0	9	4	0
19	Cluster of Uncharacterized protein (Fragment) OS=Ovis aries GN=TUBA1B PE=3 SV=1 (tr|W5QC38|W5QC38_SHEEP)	TUBA1B	0	tr|W5QC38|W5QC38_SHEEP						50 kDa	163.06	233.23	106.6	0.49	0.52	0.57	1	1	1	182	160	135	25	22	28
395	Cluster of Pyruvate kinase (Fragment) OS=Ovis aries GN=PKM PE=3 SV=1 (tr|W5QC41|W5QC41_SHEEP)	PKM	0	tr|W5QC41|W5QC41_SHEEP	ENSOARG00000018886	PKM	pyruvate kinase, muscle [Source:HGNC Symbol;Acc:HGNC:9021]	ENSG00000067225	PKM	62 kDa	1.7359	14.121	3.1311	0.019	0.21	0.055	1	1	1	2	18	3	1	10	3
709	Uncharacterized protein (Fragment) OS=Ovis aries GN=ARMC10 PE=4 SV=1	ARMC10	0	tr|W5QC63|W5QC63_SHEEP	ENSOARG00000018909	ARMC10	armadillo repeat containing 10 [Source:HGNC Symbol;Acc:HGNC:21706]	ENSG00000170632	ARMC10	32 kDa	3.3875	0.58931	4.4808	0.089	0.055	0.15	1	1	1	4	1	5	3	1	3
1392	Eukaryotic translation initiation factor 3 subunit D OS=Ovis aries GN=EIF3D PE=3 SV=1	EIF3D	0	tr|W5QC84|W5QC84_SHEEP	ENSOARG00000018926	EIF3D	eukaryotic translation initiation factor 3 subunit D [Source:HGNC Symbol;Acc:HGNC:3278]	ENSG00000100353	EIF3D	64 kDa	1.3865	0	0.67485	0.042	0	0.018	0.98	0.07	0.52	2	0	1	2	0	1
1014	Uncharacterized protein (Fragment) OS=Ovis aries GN=NAV1 PE=4 SV=1	NAV1	0	tr|W5QC97|W5QC97_SHEEP	ENSOARG00000018937	NAV1	neuron navigator 1 [Source:HGNC Symbol;Acc:HGNC:15989]	ENSG00000134369	NAV1	174 kDa	0	1.1786	0	0	0.026	0	0	1	0.34	0	2	0	0	2	0
852	Uncharacterized protein OS=Ovis aries GN=STXBP3 PE=4 SV=1	STXBP3	0	tr|W5QCA2|W5QCA2_SHEEP	ENSOARG00000018946	STXBP3	syntaxin binding protein 3 [Source:HGNC Symbol;Acc:HGNC:11446]	ENSG00000116266	STXBP3	68 kDa	1.7359	2.9465	0.67485	0.015	0.074	0.015	1	1	0.99	2	5	1	1	4	1
948	Uncharacterized protein OS=Ovis aries GN=RALGAPB PE=4 SV=1	RALGAPB	0	tr|W5QCC0|W5QCC0_SHEEP	ENSOARG00000018960	RALGAPB	Ral GTPase activating protein, beta subunit (non-catalytic) [Source:HGNC Symbol;Acc:HGNC:29221]	ENSG00000170471	RALGAPB	169 kDa	0	1.7679	0	0	0.034	0	0.21	1	0.67	0	3	0	0	3	0
961	Uncharacterized protein OS=Ovis aries GN=POLDIP3 PE=4 SV=1	POLDIP3	0	tr|W5QCF1|W5QCF1_SHEEP	ENSOARG00000018993	POLDIP3	polymerase (DNA-directed), delta interacting protein 3 [Source:HGNC Symbol;Acc:HGNC:23782]	ENSG00000100227	POLDIP3	46 kDa	0	1.1786	0	0	0.062	0	0.2	1	0.14	0	2	0	0	2	0
943	Uncharacterized protein OS=Ovis aries GN=TMEM214 PE=4 SV=1	TMEM214	0	tr|W5QCK9|W5QCK9_SHEEP	ENSOARG00000019049	TMEM214	transmembrane protein 214 [Source:HGNC Symbol;Acc:HGNC:25983]	ENSG00000119777	TMEM214	77 kDa	0.9583	1.7679	0	0.012	0.049	0	0.66	1	0.1	1	3	0	1	3	0
936	Uncharacterized protein OS=Ovis aries GN=CSNK2A1 PE=4 SV=1	CSNK2A1	0	tr|W5QCL5|W5QCL5_SHEEP	ENSOARG00000019053	CSNK2A3	Uncharacterized protein [Source:UniProtKB/TrEMBL;Acc:W5QCL5]	ENSG00000254598	CSNK2A3	45 kDa	2.0798	2.3572	1.3497	0.084	0.13	0.077	1	1	1	3	4	2	3	4	2
1321	Uncharacterized protein OS=Ovis aries GN=KHNYN PE=4 SV=1	KHNYN	0	tr|W5QCL9|W5QCL9_SHEEP	ENSOARG00000019058	KHNYN	KH and NYN domain containing [Source:HGNC Symbol;Acc:HGNC:20166]	ENSG00000100441	KHNYN	71 kDa	0	1.1786	0	0	0.039	0	0.57	1	0	0	2	0	0	2	0
1154	Uncharacterized protein OS=Ovis aries GN=EPS15L1 PE=4 SV=1	EPS15L1	0	tr|W5QCM5|W5QCM5_SHEEP	ENSOARG00000019061	EPS15L1	epidermal growth factor receptor pathway substrate 15-like 1 [Source:HGNC Symbol;Acc:HGNC:24634]	ENSG00000127527	EPS15L1	99 kDa	0	1.7679	0	0	0.036	0	0.43	1	0.09	0	3	0	0	3	0
287	Peptidyl-prolyl cis-trans isomerase OS=Ovis aries GN=FKBP11 PE=4 SV=1	FKBP11	0	tr|W5QCM9|W5QCM9_SHEEP	ENSOARG00000019065	FKBP11	FK506 binding protein 11 [Source:HGNC Symbol;Acc:HGNC:18624]	ENSG00000134285	FKBP11	22 kDa	17.817	19.851	17.005	0.23	0.14	0.23	1	1	1	20	12	17	5	3	5
1196	Uncharacterized protein OS=Ovis aries GN=PACSIN2 PE=4 SV=1	PACSIN2	0	tr|W5QCP7|W5QCP7_SHEEP	ENSOARG00000019085	PACSIN2	protein kinase C and casein kinase substrate in neurons 2 [Source:HGNC Symbol;Acc:HGNC:8571]	ENSG00000100266	PACSIN2	56 kDa	2.4292	0.58931	0.67485	0.037	0.019	0.019	0.99	0.99	0.9	3	1	1	3	1	1
604	Uncharacterized protein OS=Ovis aries GN=COL6A3 PE=4 SV=1	COL6A3	0	tr|W5QCP9|W5QCP9_SHEEP	ENSOARG00000019080	COL6A3	collagen, type VI, alpha 3 [Source:HGNC Symbol;Acc:HGNC:2213]	ENSG00000163359	COL6A3	340 kDa	1.7359	1.7679	1.3497	0.0041	0.012	0.007	0.99	1	1	2	3	2	2	3	2
212	Uncharacterized protein OS=Ovis aries GN=DHX9 PE=4 SV=1	DHX9	0	tr|W5QCQ4|W5QCQ4_SHEEP	ENSOARG00000019089	DHX9	DEAH (Asp-Glu-Ala-His) box helicase 9 [Source:HGNC Symbol;Acc:HGNC:2750]	ENSG00000135829	DHX9	142 kDa	27.967	29.391	7.6119	0.11	0.17	0.057	1	1	1	32	30	8	20	23	7
865	Uncharacterized protein OS=Ovis aries GN=RBCK1 PE=4 SV=1	RBCK1	0	tr|W5QCS0|W5QCS0_SHEEP	ENSOARG00000019106	RBCK1	RanBP-type and C3HC4-type zinc finger containing 1 [Source:HGNC Symbol;Acc:HGNC:15864]	ENSG00000125826	RBCK1	58 kDa	1.6516	4.6997	0.67485	0.035	0.055	0.02	0.72	1	0.89	2	4	1	2	2	1
885	Uncharacterized protein OS=Ovis aries GN=DDX23 PE=3 SV=1	DDX23	0	tr|W5QCS1|W5QCS1_SHEEP	ENSOARG00000019105	DDX23	DEAD (Asp-Glu-Ala-Asp) box polypeptide 23 [Source:HGNC Symbol;Acc:HGNC:17347]	ENSG00000174243	DDX23	105 kDa	1.6516	2.3572	0	0.013	0.048	0	1	1	0.06	2	4	0	2	4	0
1216	Uncharacterized protein OS=Ovis aries GN=NOP9 PE=4 SV=1	NOP9	0	tr|W5QCU8|W5QCU8_SHEEP	ENSOARG00000019127	NOP9	NOP9 nucleolar protein [Source:HGNC Symbol;Acc:HGNC:19826]	ENSG00000196943	NOP9	61 kDa	0	1.7679	0.67485	0	0.073	0.025	0.15	1	0.98	0	3	1	0	3	1
1331	Uncharacterized protein OS=Ovis aries GN=PREB PE=4 SV=1	PREB	0	tr|W5QCW4|W5QCW4_SHEEP	ENSOARG00000019141	PREB	prolactin regulatory element binding [Source:HGNC Symbol;Acc:HGNC:9356]	ENSG00000138073	PREB	46 kDa	1.3865	1.7679	0	0.06	0.11	0	1	1	0	2	3	0	2	3	0
1177	Uncharacterized protein OS=Ovis aries GN=MYBBP1A PE=4 SV=1	MYBBP1A	0	tr|W5QCX7|W5QCX7_SHEEP	ENSOARG00000019150	MYBBP1A	MYB binding protein (P160) 1a [Source:HGNC Symbol;Acc:HGNC:7546]	ENSG00000132382	MYBBP1A	150 kDa	1.3865	0	0	0.016	0	0	1	0.29	0	2	0	0	2	0	0
766	Uncharacterized protein (Fragment) OS=Ovis aries GN=ZCCHC3 PE=4 SV=1	ZCCHC3	0	tr|W5QCY5|W5QCY5_SHEEP	ENSOARG00000019161	ZCCHC3	zinc finger, CCHC domain containing 3 [Source:HGNC Symbol;Acc:HGNC:16230]	ENSG00000247315	ZCCHC3	31 kDa	2.0798	1.1786	0	0.16	0.059	0	1	1	0.23	3	2	0	3	2	0
1381	GMP reductase (Fragment) OS=Ovis aries GN=GMPR2 PE=3 SV=1	GMPR2	0	tr|W5QCY6|W5QCY6_SHEEP	ENSOARG00000019160	GMPR2	guanosine monophosphate reductase 2 [Source:HGNC Symbol;Acc:HGNC:4377]	ENSG00000100938	GMPR2	40 kDa	1.3865	0	0	0.052	0	0	1	0.26	0	2	0	0	2	0	0
600	Uncharacterized protein OS=Ovis aries GN=RNF31 PE=4 SV=1	RNF31	0	tr|W5QD36|W5QD36_SHEEP	ENSOARG00000019207		Uncharacterized protein [Source:UniProtKB/TrEMBL;Acc:W5QD36]	ENSG00000092098	RNF31	119 kDa	4.774	7.0495	2.0246	0.052	0.052	0.036	1	1	1	6	6	3	6	6	3
126	Uncharacterized protein OS=Ovis aries GN=SAMM50 PE=4 SV=1	SAMM50	0	tr|W5QD80|W5QD80_SHEEP	ENSOARG00000019249	SAMM50	SAMM50 sorting and assembly machinery component [Source:HGNC Symbol;Acc:HGNC:24276]	ENSG00000100347	SAMM50	52 kDa	63.263	27.631	32.527	0.48	0.37	0.39	1	1	1	72	29	40	22	17	18
1467	Uncharacterized protein OS=Ovis aries GN=IKZF2 PE=4 SV=1	IKZF2	0	tr|W5QD83|W5QD83_SHEEP	ENSOARG00000019252	IKZF2	IKAROS family zinc finger 2 [Source:HGNC Symbol;Acc:HGNC:13177]	ENSG00000030419	IKZF2	60 kDa	0	1.1786	0	0	0.059	0	0.06	0.99	0	0	2	0	0	2	0
1219	Uncharacterized protein OS=Ovis aries GN=EIF2B4 PE=3 SV=1	EIF2B4	0	tr|W5QDB5|W5QDB5_SHEEP	ENSOARG00000019282	EIF2B4	eukaryotic translation initiation factor 2B subunit delta [Source:HGNC Symbol;Acc:HGNC:3260]	ENSG00000115211	EIF2B4	62 kDa	0	1.1786	0.67485	0	0.067	0.039	0	1	0.92	0	2	1	0	2	1
1364	Tyrosine--tRNA ligase OS=Ovis aries GN=YARS2 PE=3 SV=1	YARS2	0	tr|W5QDG4|W5QDG4_SHEEP	ENSOARG00000019327	YARS2	tyrosyl-tRNA synthetase 2 [Source:HGNC Symbol;Acc:HGNC:24249]	ENSG00000139131	YARS2	53 kDa	1.3865	0.58931	0	0.066	0.035	0	1	0.98	0	2	1	0	2	1	0
407	Uncharacterized protein OS=Ovis aries GN=FN1 PE=4 SV=1	FN1	0	tr|W5QDG7|W5QDG7_SHEEP	ENSOARG00000019329	FN1	fibronectin 1 [Source:HGNC Symbol;Acc:HGNC:3778]	ENSG00000115414	FN1	272 kDa	13.274	0	2.0246	0.076	0	0.017	1	0.76	1	18	0	3	16	0	3
1126	Uncharacterized protein OS=Ovis aries GN=XRCC5 PE=4 SV=1	XRCC5	0	tr|W5QDK7|W5QDK7_SHEEP	ENSOARG00000019366	XRCC5	X-ray repair complementing defective repair in Chinese hamster cells 5 [Source:HGNC Symbol;Acc:HGNC:12833]	ENSG00000079246	XRCC5	83 kDa	1.3865	1.7679	0	0.025	0.031	0	1	1	0.28	2	3	0	2	2	0
902	Uncharacterized protein OS=Ovis aries GN=ZNF512 PE=4 SV=1	ZNF512	0	tr|W5QDM7|W5QDM7_SHEEP	ENSOARG00000019385	ZNF512	zinc finger protein 512 [Source:HGNC Symbol;Acc:HGNC:29380]	ENSG00000243943	ZNF512	65 kDa	2.4292	1.7679	3.5628	0.048	0.081	0.048	1	1	1	3	3	2	2	3	2
304	Uncharacterized protein OS=Ovis aries GN=HAUS4 PE=4 SV=1	HAUS4	0	tr|W5QDN1|W5QDN1_SHEEP	ENSOARG00000019387	AJUBA	ajuba LIM protein [Source:HGNC Symbol;Acc:HGNC:20250]	ENSG00000129474	AJUBA	94 kDa	9.2885	10.6	10.798	0.068	0.13	0.11	1	1	1	11	16	16	6	13	10
1213	Uncharacterized protein OS=Ovis aries GN=RAPGEF3 PE=4 SV=1	RAPGEF3	0	tr|W5QDP3|W5QDP3_SHEEP	ENSOARG00000019400	RAPGEF3	Rap guanine nucleotide exchange factor 3 [Source:HGNC Symbol;Acc:HGNC:16629]	ENSG00000079337	RAPGEF3	104 kDa	0	1.7679	0	0	0.057	0	0.34	1	0	0	3	0	0	3	0
601	Uncharacterized protein OS=Ovis aries GN=SPICE1 PE=4 SV=1	SPICE1	0	tr|W5QDQ5|W5QDQ5_SHEEP	ENSOARG00000019412	SPICE1	spindle and centriole associated protein 1 [Source:HGNC Symbol;Acc:HGNC:25083]	ENSG00000163611	SPICE1	96 kDa	0	8.2503	1.3497	0	0.2	0.03	0.2	1	1	0	14	2	0	11	2
602	Uncharacterized protein OS=Ovis aries GN=RBM15 PE=4 SV=1	RBM15	0	tr|W5QDS3|W5QDS3_SHEEP	ENSOARG00000019430	RBM15	RNA binding motif protein 15 [Source:HGNC Symbol;Acc:HGNC:14959]	ENSG00000162775	RBM15	106 kDa	1.0426	4.1251	0.67485	0.0092	0.09	0.0092	0.65	1	0.98	1	7	1	1	7	1
34	Uncharacterized protein OS=Ovis aries GN=SFPQ PE=4 SV=1	SFPQ	0	tr|W5QDT2|W5QDT2_SHEEP	ENSOARG00000019439	SFPQ	splicing factor proline/glutamine-rich [Source:HGNC Symbol;Acc:HGNC:10774]	ENSG00000116560	SFPQ	73 kDa	165.31	116.2	104.62	0.38	0.29	0.37	1	1	1	184	77	96	25	21	25
1037	Uncharacterized protein OS=Ovis aries GN=ATP6V1A PE=3 SV=1	ATP6V1A	0	tr|W5QDY5|W5QDY5_SHEEP	ENSOARG00000019488	ATP6V1A	ATPase, H+ transporting, lysosomal 70kDa, V1 subunit A [Source:HGNC Symbol;Acc:HGNC:851]	ENSG00000114573	ATP6V1A	68 kDa	2.0798	0	1.3497	0.078	0	0.034	1	0.24	1	3	0	2	3	0	2
533	Cluster of Uncharacterized protein (Fragment) OS=Ovis aries PE=4 SV=1 (tr|W5QDZ3|W5QDZ3_SHEEP)	N/A	0	tr|W5QDZ3|W5QDZ3_SHEEP	ENSOARG00000019495		Uncharacterized protein [Source:UniProtKB/TrEMBL;Acc:W5QDZ3]	ENSG00000163466	ARPC2	42 kDa	2.0798	10.003	0	0.059	0.14	0	1	1	0.77	3	13	0	2	8	0
1209	Uncharacterized protein OS=Ovis aries GN=DENND2D PE=4 SV=1	DENND2D	0	tr|W5QE11|W5QE11_SHEEP	ENSOARG00000019512	DENND2D	DENN/MADD domain containing 2D [Source:HGNC Symbol;Acc:HGNC:26192]	ENSG00000162777	DENND2D	55 kDa	0	2.9465	0	0	0.094	0	0.24	1	0	0	5	0	0	3	0
110	Cluster of Uncharacterized protein OS=Ovis aries GN=PCBP1 PE=4 SV=1 (tr|W5QE14|W5QE14_SHEEP)	PCBP1	0	tr|W5QE14|W5QE14_SHEEP	ENSOARG00000019516			ENSG00000169564	PCBP1	37 kDa	65.36	39.843	41.434	0.35	0.37	0.5	1	1	1	72	34	45	15	14	17
1307	Uncharacterized protein OS=Ovis aries GN=ARID2 PE=4 SV=1	ARID2	0	tr|W5QE59|W5QE59_SHEEP	ENSOARG00000019554	ARID2	AT-rich interaction domain 2 [Source:HGNC Symbol;Acc:HGNC:18037]	ENSG00000189079	ARID2	198 kDa	0	1.1786	0	0	0.012	0	0.07	1	0	0	2	0	0	2	0
1483	Uncharacterized protein OS=Ovis aries GN=WDR43 PE=4 SV=1	WDR43	0	tr|W5QE67|W5QE67_SHEEP	ENSOARG00000019566	WDR43	WD repeat domain 43 [Source:HGNC Symbol;Acc:HGNC:28945]	ENSG00000163811	WDR43	56 kDa	0	1.1786	0	0	0.03	0	0	0.98	0	0	2	0	0	2	0
958	Uncharacterized protein OS=Ovis aries GN=ATP5F1 PE=4 SV=1	ATP5F1	0	tr|W5QEA9|W5QEA9_SHEEP	ENSOARG00000019607	ATP5F1	ATP synthase, H+ transporting, mitochondrial Fo complex subunit B1 [Source:HGNC Symbol;Acc:HGNC:840]	ENSG00000116459	ATP5F1	29 kDa	2.4292	1.7605	2.4563	0.09	0.031	0.039	1	0.61	1	3	1	2	3	1	2
1303	Uncharacterized protein OS=Ovis aries GN=RQCD1 PE=4 SV=1	RQCD1	0	tr|W5QED0|W5QED0_SHEEP	ENSOARG00000019624	RQCD1	RCD1 required for cell differentiation1 homolog (S. pombe) [Source:HGNC Symbol;Acc:HGNC:10445]	ENSG00000144580	RQCD1	34 kDa	0.69327	1.1786	0.67485	0.04	0.07	0.037	0.98	1	0.98	1	2	1	1	2	1
1387	Uncharacterized protein OS=Ovis aries GN=TRAPPC3 PE=4 SV=1	TRAPPC3	0	tr|W5QEE5|W5QEE5_SHEEP	ENSOARG00000019638	TRAPPC3	trafficking protein particle complex 3 [Source:HGNC Symbol;Acc:HGNC:19942]	ENSG00000054116	TRAPPC3	20 kDa	0	1.1786	0.67485	0	0.13	0.072	0	0.98	1	0	2	1	0	2	1
175	Uncharacterized protein OS=Ovis aries GN=SUPT16H PE=4 SV=1	SUPT16H	0	tr|W5QEG5|W5QEG5_SHEEP	ENSOARG00000019652	SUPT16H	SPT16 homolog, facilitates chromatin remodeling subunit [Source:HGNC Symbol;Acc:HGNC:11465]	ENSG00000092201	SUPT16H	120 kDa	20.15	22.371	29.664	0.12	0.23	0.13	1	1	1	23	32	21	13	20	15
886	Uncharacterized protein OS=Ovis aries GN=THRAP3 PE=4 SV=1	THRAP3	0	tr|W5QEH9|W5QEH9_SHEEP	ENSOARG00000019668	THRAP3	thyroid hormone receptor associated protein 3 [Source:HGNC Symbol;Acc:HGNC:22964]	ENSG00000054118	THRAP3	109 kDa	0	2.9465	0	0	0.051	0	0	1	0.14	0	5	0	0	4	0
252	Cluster of Uncharacterized protein (Fragment) OS=Ovis aries PE=4 SV=1 (tr|W5QEI1|W5QEI1_SHEEP)	N/A	0	tr|W5QEI1|W5QEI1_SHEEP						33 kDa	19.818	28.094	10.743	0.14	0.25	0.2	1	1	1	22	24	11	7	8	6
720	Cluster of Uncharacterized protein OS=Ovis aries GN=NHP2L1 PE=4 SV=1 (tr|W5QEK7|W5QEK7_SHEEP)	NHP2L1	0	tr|W5QEK7|W5QEK7_SHEEP	ENSOARG00000019697	SNU13	SNU13 homolog, small nuclear ribonucleoprotein (U4/U6.U5) [Source:HGNC Symbol;Acc:HGNC:7819]	ENSG00000100138	SNU13	14 kDa	2.6099	2.3572	3.806	0.16	0.25	0.16	1	1	1	3	4	4	3	3	2
1261	Uncharacterized protein OS=Ovis aries GN=POGLUT1 PE=4 SV=1	POGLUT1	0	tr|W5QEP1|W5QEP1_SHEEP						55 kDa	0.69327	1.7679	0	0.017	0.081	0	0.75	1	0	1	3	0	1	3	0
408	Uncharacterized protein (Fragment) OS=Ovis aries GN=MOV10 PE=4 SV=1	MOV10	0	tr|W5QEP6|W5QEP6_SHEEP	ENSOARG00000019733	MOV10	Mov10 RISC complex RNA helicase [Source:HGNC Symbol;Acc:HGNC:7200]	ENSG00000155363	MOV10	116 kDa	11.363	7.6462	0	0.14	0.073	0	1	1	0.29	15	9	0	14	8	0
357	Cluster of Uncharacterized protein OS=Ovis aries GN=APEX1 PE=4 SV=1 (tr|W5QEQ3|W5QEQ3_SHEEP)	APEX1	0	tr|W5QEQ3|W5QEQ3_SHEEP	ENSOARG00000019740		Uncharacterized protein [Source:UniProtKB/TrEMBL;Acc:W5QEQ3]	ENSG00000100823	APEX1	36 kDa	8.8602	13.532	11.85	0.13	0.36	0.22	1	1	1	10	17	11	5	10	7
616	Uncharacterized protein (Fragment) OS=Ovis aries GN=TUBGCP6 PE=4 SV=1	TUBGCP6	0	tr|W5QES0|W5QES0_SHEEP	ENSOARG00000019756	TUBGCP6	tubulin gamma complex associated protein 6 [Source:HGNC Symbol;Acc:HGNC:18127]	ENSG00000128159	TUBGCP6	158 kDa	3.7314	7.0643	0	0.036	0.09	0	1	1	0	5	10	0	5	8	0
1038	Uncharacterized protein OS=Ovis aries GN=SLC16A1 PE=4 SV=1	SLC16A1	0	tr|W5QET6|W5QET6_SHEEP	ENSOARG00000019772			ENSG00000155380	SLC16A1	54 kDa	2.4292	3.5284	0.67485	0.054	0.06	0.024	1	1	0.97	3	4	1	2	3	1
871	Cluster of Uncharacterized protein OS=Ovis aries GN=GFPT1 PE=4 SV=1 (tr|W5QEY8|W5QEY8_SHEEP)	GFPT1	0	tr|W5QEY8|W5QEY8_SHEEP	ENSOARG00000019823	GFPT1	glutamine--fructose-6-phosphate transaminase 1 [Source:HGNC Symbol;Acc:HGNC:4241]	ENSG00000198380	GFPT1	68 kDa	1.3865	1.1786	0.67485	0.028	0.036	0.027	1	1	1	2	2	1	2	2	1
1060	Uncharacterized protein (Fragment) OS=Ovis aries GN=EMC4 PE=4 SV=1	EMC4	0	tr|W5QF63|W5QF63_SHEEP	ENSOARG00000019895	EMC4	ER membrane protein complex subunit 4 [Source:HGNC Symbol;Acc:HGNC:28032]	ENSG00000128463	EMC4	20 kDa	2.6942	0	2.0246	0.086	0	0.15	0.98	0.12	1	3	0	3	1	0	2
528	Uncharacterized protein (Fragment) OS=Ovis aries GN=NDUFB4 PE=4 SV=1	NDUFB4	0	tr|W5QF73|W5QF73_SHEEP	ENSOARG00000019904	NDUFB4	NADH:ubiquinone oxidoreductase subunit B4 [Source:HGNC Symbol;Acc:HGNC:7699]	ENSG00000065518	NDUFB4	15 kDa	11.042	5.2964	6.5054	0.33	0.43	0.42	1	1	1	12	7	8	5	6	4
650	Uncharacterized protein OS=Ovis aries GN=EMC7 PE=4 SV=1	EMC7	0	tr|W5QF74|W5QF74_SHEEP	ENSOARG00000019905	EMC7	ER membrane protein complex subunit 7 [Source:HGNC Symbol;Acc:HGNC:24301]	ENSG00000134153	EMC7	27 kDa	0.9583	0.58931	1.3497	0.054	0.066	0.1	0.97	0.99	1	1	1	2	1	1	2
746	Cluster of Uncharacterized protein OS=Ovis aries GN=ITPR2 PE=4 SV=1 (tr|W5QF81|W5QF81_SHEEP)	ITPR2	0	tr|W5QF81|W5QF81_SHEEP	ENSOARG00000019909	ITPR2	inositol 1,4,5-trisphosphate receptor, type 2 [Source:HGNC Symbol;Acc:HGNC:6181]	ENSG00000123104	ITPR2	308 kDa	1.3865	0	0	0.0074	0	0	1	0.83	0	2	0	0	2	0	0
555	Uncharacterized protein OS=Ovis aries GN=RPS29 PE=4 SV=1	RPS29	0	tr|W5QFA5|W5QFA5_SHEEP						7 kDa	10.873	13.384	9.1502	0.46	0.27	0.46	1	1	1	12	5	7	3	2	3
719	Uncharacterized protein OS=Ovis aries GN=NDUFS5 PE=4 SV=1	NDUFS5	0	tr|W5QFF9|W5QFF9_SHEEP	ENSOARG00000019983	NDUFS5	NADH:ubiquinone oxidoreductase subunit S5 [Source:HGNC Symbol;Acc:HGNC:7712]	ENSG00000168653	NDUFS5	13 kDa	4.3458	5.289	2.6994	0.21	0.21	0.27	1	0.99	1	5	5	4	2	2	3
554	Uncharacterized protein OS=Ovis aries GN=ACTR2 PE=3 SV=1	ACTR2	0	tr|W5QFG6|W5QFG6_SHEEP	ENSOARG00000019990	ACTR2	ARP2 actin-related protein 2 homolog (yeast) [Source:HGNC Symbol;Acc:HGNC:169]	ENSG00000138071	ACTR2	52 kDa	2.0009	13.524	2.0246	0.026	0.26	0.085	0.99	1	1	2	15	3	1	10	3
1200	Cluster of Uncharacterized protein OS=Ovis aries GN=KRAS PE=4 SV=1 (tr|W5QFH7|W5QFH7_SHEEP)	KRAS	0	tr|W5QFH7|W5QFH7_SHEEP	ENSOARG00000019999	KRAS	Kirsten rat sarcoma viral oncogene homolog [Source:HGNC Symbol;Acc:HGNC:6407]	ENSG00000133703	KRAS	22 kDa	0	1.1786	0.67485	0	0.1	0.058	0.26	0.98	0.95	0	2	1	0	2	1
1150	Uncharacterized protein OS=Ovis aries GN=CEP68 PE=4 SV=1	CEP68	0	tr|W5QFI0|W5QFI0_SHEEP	ENSOARG00000020001	CEP68	centrosomal protein 68kDa [Source:HGNC Symbol;Acc:HGNC:29076]	ENSG00000011523	CEP68	79 kDa	0.69327	2.3572	0	0.028	0.086	0	0.98	1	0.48	1	4	0	1	3	0
760	Uncharacterized protein (Fragment) OS=Ovis aries GN=FAM98B PE=4 SV=1	FAM98B	0	tr|W5QFL3|W5QFL3_SHEEP	ENSOARG00000020035	FAM98B	family with sequence similarity 98 member B [Source:HGNC Symbol;Acc:HGNC:26773]	ENSG00000171262	FAM98B	42 kDa	6.166	3.5284	3.5628	0.089	0.084	0.053	1	1	1	7	4	2	4	3	2
1390	Malate dehydrogenase OS=Ovis aries GN=MDH1 PE=3 SV=1	MDH1	0	tr|W5QFQ0|W5QFQ0_SHEEP	ENSOARG00000020069	MDH1	malate dehydrogenase 1 [Source:HGNC Symbol;Acc:HGNC:6970]	ENSG00000014641	MDH1	36 kDa	1.3865	0	0	0.063	0	0	0.98	0.48	0	2	0	0	2	0	0
51	Uncharacterized protein OS=Ovis aries GN=PARP9 PE=4 SV=1	PARP9	0	tr|W5QFY8|W5QFY8_SHEEP	ENSOARG00000020150	PARP9	poly(ADP-ribose) polymerase family member 9 [Source:HGNC Symbol;Acc:HGNC:24118]	ENSG00000138496	PARP9	92 kDa	101.31	132.96	20.434	0.37	0.33	0.26	1	1	1	115	74	27	27	28	16
69	Uncharacterized protein OS=Ovis aries GN=DTX3L PE=4 SV=1	DTX3L	0	tr|W5QFZ2|W5QFZ2_SHEEP	ENSOARG00000020153	DTX3L	deltex 3 like, E3 ubiquitin ligase [Source:HGNC Symbol;Acc:HGNC:30323]	ENSG00000163840	DTX3L	77 kDa	81.243	159.08	19.084	0.35	0.26	0.29	1	1	1	93	81	25	28	23	18
79	Cluster of Uncharacterized protein OS=Ovis aries GN=LOC101109545 PE=3 SV=1 (tr|W5QFZ8|W5QFZ8_SHEEP)	LOC101109545	0	tr|W5QFZ8|W5QFZ8_SHEEP						23 kDa	70.568	72.17	37.628	0.27	0.28	0.31	1	1	1	80	34	41	7	7	7
17	Uncharacterized protein OS=Ovis aries GN=PARP14 PE=4 SV=1	PARP14	0	tr|W5QG00|W5QG00_SHEEP	ENSOARG00000020160	PARP14	poly(ADP-ribose) polymerase family member 14 [Source:HGNC Symbol;Acc:HGNC:29232]	ENSG00000173193	PARP14	202 kDa	210.75	299.54	32.527	0.43	0.35	0.19	1	1	1	250	169	40	74	72	29
1268	Uncharacterized protein OS=Ovis aries GN=ZHX2 PE=4 SV=1	ZHX2	0	tr|W5QG05|W5QG05_SHEEP	ENSOARG00000020165	ZHX2	zinc fingers and homeoboxes 2 [Source:HGNC Symbol;Acc:HGNC:18513]	ENSG00000178764	ZHX2	93 kDa	0	1.1786	0	0	0.026	0	0.06	1	0	0	2	0	0	2	0
824	Uncharacterized protein OS=Ovis aries GN=XPO1 PE=4 SV=1	XPO1	0	tr|W5QG19|W5QG19_SHEEP	ENSOARG00000020174	XPO1	exportin 1 [Source:HGNC Symbol;Acc:HGNC:12825]	ENSG00000082898	XPO1	123 kDa	2.0798	1.1786	0	0.033	0.024	0	1	1	0.93	3	2	0	3	2	0
1282	Uncharacterized protein OS=Ovis aries GN=PTPLB PE=4 SV=1	PTPLB	0	tr|W5QG36|W5QG36_SHEEP	ENSOARG00000020191	HACD2	3-hydroxyacyl-CoA dehydratase 2 [Source:HGNC Symbol;Acc:HGNC:9640]	ENSG00000206527	HACD2	29 kDa	0.69327	2.9391	0	0.039	0.086	0	1	1	0	1	3	0	1	2	0
31	Cluster of 40S ribosomal protein S3a OS=Ovis aries GN=RPS3A PE=3 SV=1 (tr|W5QG75|W5QG75_SHEEP)	RPS3A	0	tr|W5QG75|W5QG75_SHEEP	ENSOARG00000020231	RPS3A	ribosomal protein S3A [Source:HGNC Symbol;Acc:HGNC:10421]	ENSG00000145425	RPS3A	30 kDa	136.54	101.39	112.42	0.61	0.58	0.66	1	1	1	152	60	101	23	18	22
134	Uncharacterized protein (Fragment) OS=Ovis aries GN=LOC100037664 PE=4 SV=1	LOC100037664	0	tr|W5QGA4|W5QGA4_SHEEP	ENSOARG00000020259		Uncharacterized protein [Source:UniProtKB/TrEMBL;Acc:W5QGA4]	ENSG00000182899	RPL35A	13 kDa	55.035	57.608	31.554	0.39	0.34	0.4	1	1	1	61	27	32	7	7	9
668	Uncharacterized protein OS=Ovis aries GN=LRCH3 PE=4 SV=1	LRCH3	0	tr|W5QGC0|W5QGC0_SHEEP	ENSOARG00000020271	LRCH3	leucine-rich repeats and calponin homology (CH) domain containing 3 [Source:HGNC Symbol;Acc:HGNC:28637]	ENSG00000186001	LRCH3	87 kDa	5.2022	6.475	0	0.072	0.11	0	1	1	0	7	9	0	4	8	0
869	Cluster of L-lactate dehydrogenase OS=Ovis aries GN=LDHB PE=3 SV=1 (tr|W5QGD1|W5QGD1_SHEEP)	LDHB	0	tr|W5QGD1|W5QGD1_SHEEP	ENSOARG00000020280		L-lactate dehydrogenase [Source:UniProtKB/TrEMBL;Acc:W5QGD1]	ENSG00000111716	LDHB	37 kDa	7.5581	1.7605	2.0246	0.12	0.036	0.098	1	0.09	1	8	1	3	5	1	3
1310	Uncharacterized protein OS=Ovis aries GN=VPS18 PE=4 SV=1	VPS18	0	tr|W5QGF4|W5QGF4_SHEEP	ENSOARG00000020302	VPS18	VPS18, CORVET/HOPS core subunit [Source:HGNC Symbol;Acc:HGNC:15972]	ENSG00000104142	VPS18	85 kDa	1.3865	0.58931	0	0.029	0.02	0	1	1	0	2	1	0	2	1	0
391	Uncharacterized protein (Fragment) OS=Ovis aries GN=LOC101120996 PE=4 SV=1	LOC101120996	0	tr|W5QGF9|W5QGF9_SHEEP	ENSOARG00000020308		Uncharacterized protein [Source:UniProtKB/TrEMBL;Acc:W5QGF9]	ENSG00000172016	REG3A	19 kDa	27.822	0	11.175	0.13	0	0.13	1	0	1	30	0	10	2	0	2
1168	Uncharacterized protein OS=Ovis aries GN=CCT2 PE=3 SV=1	CCT2	0	tr|W5QGG6|W5QGG6_SHEEP	ENSOARG00000020314		Uncharacterized protein [Source:UniProtKB/TrEMBL;Acc:W5QGG7]	ENSG00000166226	CCT2	58 kDa	0.69327	0.58931	2.0246	0.022	0.041	0.071	0.98	1	1	1	1	3	1	1	3
226	Uncharacterized protein OS=Ovis aries GN=FARSB PE=4 SV=1	FARSB	0	tr|W5QGI4|W5QGI4_SHEEP	ENSOARG00000020329	FARSB	phenylalanyl-tRNA synthetase beta subunit [Source:HGNC Symbol;Acc:HGNC:17800]	ENSG00000116120	FARSB	66 kDa	22.061	15.874	21.431	0.22	0.22	0.15	1	1	1	26	17	17	14	14	11
293	Uncharacterized protein OS=Ovis aries GN=H1F0 PE=3 SV=1	H1F0	0	tr|W5QGM7|W5QGM7_SHEEP	ENSOARG00000020372	H1F0	H1 histone family member 0 [Source:HGNC Symbol;Acc:HGNC:4714]	ENSG00000189060	H1F0	21 kDa	11.639	16.456	30.095	0.23	0.28	0.27	1	1	1	13	16	20	5	6	5
432	Uncharacterized protein OS=Ovis aries GN=ACSL3 PE=4 SV=1	ACSL3	0	tr|W5QGN0|W5QGN0_SHEEP	ENSOARG00000020374	ACSL3	acyl-CoA synthetase long-chain family member 3 [Source:HGNC Symbol;Acc:HGNC:3570]	ENSG00000123983	ACSL3	80 kDa	5.4673	9.4215	0.67485	0.092	0.18	0.015	1	1	0.95	7	14	1	6	11	1
1286	Uncharacterized protein OS=Ovis aries GN=BDH1 PE=3 SV=1	BDH1	0	tr|W5QGP1|W5QGP1_SHEEP	ENSOARG00000020383	BDH1	3-hydroxybutyrate dehydrogenase, type 1 [Source:HGNC Symbol;Acc:HGNC:1027]	ENSG00000161267	BDH1	38 kDa	0	1.1786	0.67485	0	0.093	0.061	0	1	0.94	0	2	1	0	2	1
975	Cluster of Uncharacterized protein (Fragment) OS=Ovis aries GN=ACAP2 PE=4 SV=1 (tr|W5QGQ4|W5QGQ4_SHEEP)	ACAP2	0	tr|W5QGQ4|W5QGQ4_SHEEP	ENSOARG00000020394	ACAP2	ArfGAP with coiled-coil, ankyrin repeat and PH domains 2 [Source:HGNC Symbol;Acc:HGNC:16469]	ENSG00000114331	ACAP2	87 kDa	0.69327	1.1786	0	0.0094	0.032	0	0.48	1	0.23	1	2	0	1	2	0
1360	Uncharacterized protein OS=Ovis aries GN=SUCLG1 PE=3 SV=1	SUCLG1	0	tr|W5QGQ8|W5QGQ8_SHEEP	ENSOARG00000020397	SUCLG1	succinate-CoA ligase, alpha subunit [Source:HGNC Symbol;Acc:HGNC:11449]	ENSG00000163541	SUCLG1	37 kDa	0.69327	1.1786	0	0.026	0.074	0	0.98	1	0.07	1	2	0	1	2	0
767	Uncharacterized protein OS=Ovis aries GN=PHGDH PE=3 SV=1	PHGDH	0	tr|W5QGS4|W5QGS4_SHEEP	ENSOARG00000020412	PHGDH	phosphoglycerate dehydrogenase [Source:HGNC Symbol;Acc:HGNC:8923]	ENSG00000092621	PHGDH	57 kDa	6.3467	1.1786	1.3497	0.065	0.037	0.039	1	1	1	7	2	2	4	2	2
1061	Uncharacterized protein OS=Ovis aries GN=CUL3 PE=3 SV=1	CUL3	0	tr|W5QGT1|W5QGT1_SHEEP	ENSOARG00000020419	CUL3	cullin 3 [Source:HGNC Symbol;Acc:HGNC:2553]	ENSG00000036257	CUL3	86 kDa	2.0798	0	0	0.039	0	0	1	0.94	0	3	0	0	3	0	0
1076	Uncharacterized protein OS=Ovis aries GN=MAPKBP1 PE=4 SV=1	MAPKBP1	0	tr|W5QGT3|W5QGT3_SHEEP	ENSOARG00000020418	MAPKBP1	mitogen-activated protein kinase binding protein 1 [Source:HGNC Symbol;Acc:HGNC:29536]	ENSG00000137802	MAPKBP1	162 kDa	1.3865	0	0	0.013	0	0	1	0.08	0.06	2	0	0	2	0	0
288	Uncharacterized protein (Fragment) OS=Ovis aries GN=OPA1 PE=4 SV=1	OPA1	0	tr|W5QGU0|W5QGU0_SHEEP	ENSOARG00000020426	OPA1	optic atrophy 1 (autosomal dominant) [Source:HGNC Symbol;Acc:HGNC:8140]	ENSG00000198836	OPA1	114 kDa	13.02	9.4141	7.4234	0.13	0.12	0.13	1	1	1	16	12	11	13	10	10
65	Uncharacterized protein OS=Ovis aries GN=DOCK10 PE=4 SV=1	DOCK10	0	tr|W5QGV5|W5QGV5_SHEEP	ENSOARG00000020437	DOCK10	dedicator of cytokinesis 10 [Source:HGNC Symbol;Acc:HGNC:23479]	ENSG00000135905	DOCK10	250 kDa	77.574	41.745	90.152	0.2	0.15	0.18	1	1	1	92	45	68	43	31	37
673	Cluster of Uncharacterized protein (Fragment) OS=Ovis aries GN=YBX1 PE=4 SV=1 (tr|W5QGW4|W5QGW4_SHEEP)	YBX1	0	tr|W5QGW4|W5QGW4_SHEEP	ENSOARG00000020447	YBX1	Y-box binding protein 1 [Source:HGNC Symbol;Acc:HGNC:8014]	ENSG00000065978	YBX1	38 kDa	6.2504	0.58931	4.0491	0.17	0.056	0.2	1	1	1	7	1	6	5	1	5
627	Uncharacterized protein (Fragment) OS=Ovis aries GN=SEC22B PE=4 SV=1	SEC22B	0	tr|W5QGX9|W5QGX9_SHEEP	ENSOARG00000020460	SEC22B	SEC22 homolog B, vesicle trafficking protein (gene/pseudogene) [Source:HGNC Symbol;Acc:HGNC:10700]	ENSG00000265808	SEC22B	25 kDa	6.5943	6.475	2.0246	0.28	0.33	0.14	1	1	1	8	9	3	5	6	3
1319	Uncharacterized protein OS=Ovis aries GN=RETSAT PE=4 SV=1	RETSAT	0	tr|W5QH00|W5QH00_SHEEP	ENSOARG00000020479	RETSAT	retinol saturase (all-trans-retinol 13,14-reductase) [Source:HGNC Symbol;Acc:HGNC:25991]	ENSG00000042445	RETSAT	67 kDa	1.3865	0	0	0.039	0	0	1	0.81	0	2	0	0	2	0	0
669	Uncharacterized protein OS=Ovis aries GN=VPS39 PE=4 SV=1	VPS39	0	tr|W5QH13|W5QH13_SHEEP	ENSOARG00000020488	VPS39	VPS39 HOPS complex subunit [Source:HGNC Symbol;Acc:HGNC:20593]	ENSG00000166887	VPS39	101 kDa	3.4663	5.8931	0	0.071	0.15	0	1	1	0.51	5	10	0	5	10	0
791	Uncharacterized protein OS=Ovis aries GN=RFC4 PE=4 SV=1	RFC4	0	tr|W5QH38|W5QH38_SHEEP	ENSOARG00000020512	RFC4	replication factor C subunit 4 [Source:HGNC Symbol;Acc:HGNC:9972]	ENSG00000163918	RFC4	40 kDa	2.3448	4.7071	3.5628	0.06	0.17	0.057	1	1	1	3	6	2	3	6	2
1008	Uncharacterized protein OS=Ovis aries GN=DNAJB11 PE=4 SV=1	DNAJB11	0	tr|W5QH58|W5QH58_SHEEP	ENSOARG00000020530	DNAJB11	DnaJ heat shock protein family (Hsp40) member B11 [Source:HGNC Symbol;Acc:HGNC:14889]	ENSG00000090520	DNAJB11	41 kDa	2.0853	0.58931	2.6994	0.067	0.047	0.11	1	0.99	1	2	1	4	2	1	3
1062	Uncharacterized protein OS=Ovis aries GN=CPSF6 PE=4 SV=1	CPSF6	0	tr|W5QH61|W5QH61_SHEEP	ENSOARG00000020532	CPSF6	cleavage and polyadenylation specific factor 6 [Source:HGNC Symbol;Acc:HGNC:13871]	ENSG00000111605	CPSF6	58 kDa	1.3865	4.6997	1.3497	0.05	0.052	0.052	1	1	1	2	4	2	2	3	2
369	Cluster of Synaptosomal-associated protein OS=Ovis aries GN=SNAP23 PE=3 SV=1 (tr|W5QH64|W5QH64_SHEEP)	SNAP23	0	tr|W5QH64|W5QH64_SHEEP	ENSOARG00000020535	SNAP23	synaptosome associated protein 23kDa [Source:HGNC Symbol;Acc:HGNC:11131]	ENSG00000092531	SNAP23	23 kDa	17.467	5.289	8.0982	0.38	0.13	0.59	1	1	1	20	5	12	8	3	10
1117	Uncharacterized protein (Fragment) OS=Ovis aries GN=VAMP5 PE=4 SV=1	VAMP5	0	tr|W5QH66|W5QH66_SHEEP	ENSOARG00000020536	VAMP5	vesicle associated membrane protein 5 [Source:HGNC Symbol;Acc:HGNC:12646]	ENSG00000168899	VAMP5	11 kDa	4.4301	0	4.0491	0.19	0	0.27	0.99	0	1	5	0	6	2	0	2
887	Uncharacterized protein OS=Ovis aries GN=HAUS2 PE=4 SV=1	HAUS2	0	tr|W5QH70|W5QH70_SHEEP	ENSOARG00000020540	HAUS2	HAUS augmin like complex subunit 2 [Source:HGNC Symbol;Acc:HGNC:25530]	ENSG00000137814	HAUS2	27 kDa	1.0426	4.1103	3.3743	0.038	0.098	0.23	0.96	1	1	1	3	5	1	2	4
888	Uncharacterized protein OS=Ovis aries GN=USP39 PE=4 SV=1	USP39	0	tr|W5QH77|W5QH77_SHEEP	ENSOARG00000020546	USP39	ubiquitin specific peptidase 39 [Source:HGNC Symbol;Acc:HGNC:20071]	ENSG00000168883	USP39	65 kDa	0.69327	3.5358	0	0.016	0.14	0	1	1	0	1	6	0	1	6	0
710	Uncharacterized protein OS=Ovis aries GN=TRA2B PE=4 SV=1	TRA2B	0	tr|W5QH84|W5QH84_SHEEP	ENSOARG00000020552	TRA2B	transformer 2 beta homolog (Drosophila) [Source:HGNC Symbol;Acc:HGNC:10781]	ENSG00000136527	TRA2B	34 kDa	10.157	0.58931	4.0491	0.3	0.024	0.21	1	0.67	1	13	1	6	7	1	4
264	Uncharacterized protein OS=Ovis aries GN=LOC101104728 PE=4 SV=1	LOC101104728	0	tr|W5QH94|W5QH94_SHEEP	ENSOARG00000020561		Uncharacterized protein [Source:UniProtKB/TrEMBL;Acc:W5QH95]	ENSG00000115523	GNLY	16 kDa	17.124	25.604	22.647	0.055	0.055	0.15	0.95	0.94	1	19	12	27	1	1	3
1294	Uncharacterized protein OS=Ovis aries GN=MGST1 PE=4 SV=1	MGST1	0	tr|W5QHB9|W5QHB9_SHEEP	ENSOARG00000020582	MGST1	microsomal glutathione S-transferase 1 [Source:HGNC Symbol;Acc:HGNC:7061]	ENSG00000008394	MGST1	18 kDa	0.69327	2.9391	0	0.084	0.19	0	0.98	1	0.06	1	3	0	1	2	0
453	Uncharacterized protein OS=Ovis aries GN=EIF4G1 PE=4 SV=1	EIF4G1	0	tr|W5QHD4|W5QHD4_SHEEP	ENSOARG00000020596	EIF4G1	eukaryotic translation initiation factor 4 gamma, 1 [Source:HGNC Symbol;Acc:HGNC:3296]	ENSG00000114867	EIF4G1	176 kDa	4.6897	7.6462	6.9371	0.022	0.046	0.035	1	1	1	6	9	7	6	8	6
721	Cluster of Uncharacterized protein (Fragment) OS=Ovis aries GN=LOC101105149 PE=4 SV=1 (tr|W5QHD5|W5QHD5_SHEEP)	LOC101105149	0	tr|W5QHD5|W5QHD5_SHEEP	ENSOARG00000020598		Uncharacterized protein [Source:UniProtKB/TrEMBL;Acc:W5QHD5]	ENSG00000023697	DERA	34 kDa	3.7314	2.9465	3.3743	0.13	0.18	0.16	1	1	1	5	5	5	3	4	3
1186	Uncharacterized protein OS=Ovis aries GN=PSMD2 PE=4 SV=1	PSMD2	0	tr|W5QHD8|W5QHD8_SHEEP	ENSOARG00000020600	PSMD2	proteasome 26S subunit, non-ATPase 2 [Source:HGNC Symbol;Acc:HGNC:9559]	ENSG00000175166	PSMD2	108 kDa	1.3865	0.58931	0	0.019	0.0092	0	1	1	0	2	1	0	2	1	0
1065	Uncharacterized protein (Fragment) OS=Ovis aries GN=AP2M1 PE=4 SV=1	AP2M1	0	tr|W5QHF2|W5QHF2_SHEEP	ENSOARG00000020615	AP2M1	adaptor related protein complex 2, mu 1 subunit [Source:HGNC Symbol;Acc:HGNC:564]	ENSG00000161203	AP2M1	49 kDa	2.0798	1.7605	1.7814	0.053	0.018	0.018	1	0.8	0.98	3	1	1	3	1	1
1240	Uncharacterized protein OS=Ovis aries GN=TRIP12 PE=4 SV=1	TRIP12	0	tr|W5QHF3|W5QHF3_SHEEP	ENSOARG00000020614	TRIP12	thyroid hormone receptor interactor 12 [Source:HGNC Symbol;Acc:HGNC:12306]	ENSG00000153827	TRIP12	224 kDa	0	1.1786	0.67485	0	0.011	0.0035	0	1	0.8	0	2	1	0	2	1
889	Uncharacterized protein (Fragment) OS=Ovis aries GN=PEX11B PE=4 SV=1		0	tr|W5QHH2|W5QHH2_SHEEP	ENSOARG00000020632	PEX11B	peroxisomal biogenesis factor 11 beta [Source:HGNC Symbol;Acc:HGNC:8853]	ENSG00000131779	PEX11B	26 kDa	4.3458	2.3572	0	0.092	0.18	0	1	1	0	5	4	0	2	4	0
1292	Uncharacterized protein OS=Ovis aries GN=PARL PE=4 SV=1	PARL	0	tr|W5QHH9|W5QHH9_SHEEP	ENSOARG00000020638	PARL	presenilin associated, rhomboid-like [Source:HGNC Symbol;Acc:HGNC:18253]	ENSG00000175193	PARL	45 kDa	1.3865	1.1786	0	0.045	0.072	0	1	1	0	2	2	0	2	2	0
32	Uncharacterized protein OS=Ovis aries GN=IMMT PE=4 SV=1	IMMT	0	tr|W5QHI0|W5QHI0_SHEEP	ENSOARG00000020639	IMMT	inner membrane protein, mitochondrial [Source:HGNC Symbol;Acc:HGNC:6047]	ENSG00000132305	IMMT	89 kDa	135.38	87.744	64.567	0.46	0.48	0.48	1	1	1	155	72	76	37	31	30
1417	Uncharacterized protein OS=Ovis aries GN=VDUP1 PE=4 SV=1	VDUP1	0	tr|W5QHK1|W5QHK1_SHEEP	ENSOARG00000020658	TXNIP	thioredoxin interacting protein [Source:HGNC Symbol;Acc:HGNC:16952]	ENSG00000265972	TXNIP	44 kDa	0.69327	1.1786	0	0.036	0.069	0	0.54	1	0	1	2	0	1	2	0
1446	Cluster of Uncharacterized protein (Fragment) OS=Ovis aries GN=DNAJC19 PE=4 SV=1 (tr|W5QHL4|W5QHL4_SHEEP)	DNAJC19	0	tr|W5QHL4|W5QHL4_SHEEP						13 kDa	0	0.58931	1.3497	0	0.078	0.14	0	0.78	1	0	1	2	0	1	2
583	Uncharacterized protein OS=Ovis aries GN=NIN PE=4 SV=1	NIN	0	tr|W5QHL7|W5QHL7_SHEEP	ENSOARG00000020672	NIN	ninein [Source:HGNC Symbol;Acc:HGNC:14906]	ENSG00000100503	NIN	250 kDa	0	2.9465	1.3497	0	0.026	0.0098	0.96	1	1	0	5	2	0	5	2
310	Uncharacterized protein OS=Ovis aries GN=FXR1 PE=4 SV=1	FXR1	0	tr|W5QHL9|W5QHL9_SHEEP	ENSOARG00000020674	FXR1	fragile X mental retardation, autosomal homolog 1 [Source:HGNC Symbol;Acc:HGNC:4023]	ENSG00000114416	FXR1	73 kDa	23.025	19.336	18.543	0.17	0.2	0.14	1	1	1	26	17	16	10	12	10
794	Uncharacterized protein OS=Ovis aries GN=NDUFB5 PE=4 SV=1	NDUFB5	0	tr|W5QHN8|W5QHN8_SHEEP	ENSOARG00000020690	NDUFB5	NADH:ubiquinone oxidoreductase subunit B5 [Source:HGNC Symbol;Acc:HGNC:7700]	ENSG00000136521	NDUFB5	22 kDa	4.6952	4.1177	0.67485	0.12	0.19	0.079	1	1	1	5	5	1	2	4	1
674	Cluster of Uncharacterized protein (Fragment) OS=Ovis aries GN=ACTL6A PE=3 SV=1 (tr|W5QHP4|W5QHP4_SHEEP)	ACTL6A	0	tr|W5QHP4|W5QHP4_SHEEP	ENSOARG00000020696	ACTL6A	actin like 6A [Source:HGNC Symbol;Acc:HGNC:24124]	ENSG00000136518	ACTL6A	48 kDa	0.69327	9.4141	0	0.023	0.28	0	0.97	1	0.12	1	12	0	1	9	0
1277	Guanine nucleotide-binding protein subunit gamma OS=Ovis aries GN=GNG2 PE=3 SV=1	GNG2	0	tr|W5QHP9|W5QHP9_SHEEP	ENSOARG00000020702	GNG2	guanine nucleotide binding protein (G protein), gamma 2 [Source:HGNC Symbol;Acc:HGNC:4404]	ENSG00000186469	GNG2	8 kDa	2.3448	0	1.3497	0.39	0	0.17	1	0	0.98	3	0	2	2	0	1
510	Uncharacterized protein (Fragment) OS=Ovis aries GN=C14orf166 PE=4 SV=1	C14orf166	0	tr|W5QHQ1|W5QHQ1_SHEEP	ENSOARG00000020703	C14orf166	chromosome 14 open reading frame 166 [Source:HGNC Symbol;Acc:HGNC:23169]	ENSG00000087302	C14orf166	26 kDa	6.166	5.8857	6.2622	0.14	0.31	0.18	1	1	1	7	8	6	4	6	4
121	Cluster of Uncharacterized protein (Fragment) OS=Ovis aries GN=NCL PE=4 SV=1 (tr|W5QHQ7|W5QHQ7_SHEEP)	NCL	0	tr|W5QHQ7|W5QHQ7_SHEEP	ENSOARG00000020709		Uncharacterized protein [Source:UniProtKB/TrEMBL;Acc:W5QHQ7]	ENSG00000115053	NCL	73 kDa	46.5	48.601	31.554	0.16	0.25	0.23	1	1	1	51	41	32	15	19	17
409	Uncharacterized protein OS=Ovis aries GN=ERP27 PE=4 SV=1	ERP27	0	tr|W5QHR0|W5QHR0_SHEEP	ENSOARG00000020712	ERP27	endoplasmic reticulum protein 27 [Source:HGNC Symbol;Acc:HGNC:26495]	ENSG00000139055	ERP27	30 kDa	12.592	0	12.093	0.14	0	0.096	1	0.17	1	15	0	13	3	0	3
209	Uncharacterized protein (Fragment) OS=Ovis aries GN=CD8A PE=4 SV=1	CD8A	0	tr|W5QHT2|W5QHT2_SHEEP	ENSOARG00000020734	CD8A	CD8a molecule [Source:HGNC Symbol;Acc:HGNC:1706]	ENSG00000153563	CD8A	27 kDa	25.387	35.01	12.579	0.18	0.2	0.18	1	1	1	28	22	17	4	6	3
270	Cluster of Uncharacterized protein OS=Ovis aries GN=CSNK1G1 PE=3 SV=1 (tr|W5QHU6|W5QHU6_SHEEP)	CSNK1G1	0	tr|W5QHU6|W5QHU6_SHEEP	ENSOARG00000020746	CSNK1G1	casein kinase 1, gamma 1 [Source:HGNC Symbol;Acc:HGNC:2454]	ENSG00000169118	CSNK1G1	53 kDa	10.67	25.811	5.3988	0.22	0.23	0.073	1	1	1	14	26	8	10	16	4
260	Uncharacterized protein (Fragment) OS=Ovis aries GN=CD8B PE=4 SV=1	CD8B	0	tr|W5QHU7|W5QHU7_SHEEP	ENSOARG00000020747	CD8B	CD8b molecule [Source:HGNC Symbol;Acc:HGNC:1707]	ENSG00000172116	CD8B	23 kDa	22.331	25.088	11.661	0.2	0.2	0.2	1	1	1	25	17	14	4	4	4
75	Cluster of Peptidyl-prolyl cis-trans isomerase OS=Ovis aries GN=PPIB PE=3 SV=1 (tr|W5QHU9|W5QHU9_SHEEP)	PPIB	0	tr|W5QHU9|W5QHU9_SHEEP	ENSOARG00000020749	PPIB	peptidylprolyl isomerase B (cyclophilin B) [Source:HGNC Symbol;Acc:HGNC:9255]	ENSG00000166794	PPIB	24 kDa	89.456	21.156	60.786	0.58	0.36	0.48	1	1	1	98	20	54	15	9	13
853	Uncharacterized protein OS=Ovis aries GN=VPS45 PE=4 SV=1	VPS45	0	tr|W5QHW1|W5QHW1_SHEEP	ENSOARG00000020758	VPS45	vacuolar protein sorting 45 homolog (S. cerevisiae) [Source:HGNC Symbol;Acc:HGNC:14579]	ENSG00000136631	VPS45	66 kDa	0.69327	4.1251	1.3497	0.019	0.13	0.021	0.98	1	0.97	1	7	2	1	7	1
1419	Uncharacterized protein (Fragment) OS=Ovis aries GN=RPL22L1 PE=4 SV=1	RPL22L1	0	tr|W5QHX2|W5QHX2_SHEEP	ENSOARG00000020768		Uncharacterized protein [Source:UniProtKB/TrEMBL;Acc:W5QHX2]	ENSG00000163584	RPL22L1	16 kDa	0.9583	1.1786	0	0.092	0.18	0	1	1	0	1	2	0	1	2	0
734	Uncharacterized protein OS=Ovis aries GN=ANP32E PE=4 SV=1	ANP32E	0	tr|W5QHX6|W5QHX6_SHEEP	ENSOARG00000020772	ANP32E	acidic nuclear phosphoprotein 32 family member E [Source:HGNC Symbol;Acc:HGNC:16673]	ENSG00000143401	ANP32E	31 kDa	2.7786	2.9465	2.6994	0.045	0.23	0.1	1	1	1	3	5	4	1	5	3
1212	Uncharacterized protein OS=Ovis aries GN=PLBD1 PE=4 SV=1	PLBD1	0	tr|W5QHX9|W5QHX9_SHEEP	ENSOARG00000020776	PLBD1	phospholipase B domain containing 1 [Source:HGNC Symbol;Acc:HGNC:26215]	ENSG00000121316	PLBD1	63 kDa	0	4.1177	0	0	0.094	0	0.26	1	0	0	5	0	0	5	0
433	40S ribosomal protein S27 (Fragment) OS=Ovis aries GN=RPS27L PE=3 SV=1	RPS27L	0	tr|W5QHZ7|W5QHZ7_SHEEP	ENSOARG00000020791	RPS27L	ribosomal protein S27 like [Source:HGNC Symbol;Acc:HGNC:18476]	ENSG00000185088	RPS27L	12 kDa	23.042	11.101	15.412	0.31	0.31	0.33	1	1	1	25	7	13	3	3	4
1124	Uncharacterized protein (Fragment) OS=Ovis aries GN=LACTB PE=4 SV=1	LACTB	0	tr|W5QI00|W5QI00_SHEEP	ENSOARG00000020793	LACTB	lactamase beta [Source:HGNC Symbol;Acc:HGNC:16468]	ENSG00000103642	LACTB	49 kDa	1.7359	0.58931	2.0246	0.028	0.028	0.062	0.98	0.93	1	2	1	3	1	1	2
715	Uncharacterized protein OS=Ovis aries GN=VPS13C PE=4 SV=1	VPS13C	0	tr|W5QI22|W5QI22_SHEEP	ENSOARG00000020813	VPS13C	vacuolar protein sorting 13 homolog C (S. cerevisiae) [Source:HGNC Symbol;Acc:HGNC:23594]	ENSG00000129003	VPS13C	418 kDa	2.7731	0	0	0.012	0	0	1	0.9	0.56	4	0	0	4	0	0
1064	Uncharacterized protein OS=Ovis aries GN=PSD4 PE=4 SV=1	PSD4	0	tr|W5QI27|W5QI27_SHEEP	ENSOARG00000020818	PSD4	pleckstrin and Sec7 domain containing 4 [Source:HGNC Symbol;Acc:HGNC:19096]	ENSG00000125637	PSD4	114 kDa	1.7359	1.7679	0	0.019	0.044	0	0.76	1	0	2	3	0	2	3	0
908	Uncharacterized protein (Fragment) OS=Ovis aries GN=SLTM PE=4 SV=1	SLTM	0	tr|W5QI51|W5QI51_SHEEP	ENSOARG00000020844	SLTM	SAFB-like, transcription modulator [Source:HGNC Symbol;Acc:HGNC:20709]	ENSG00000137776	SLTM	117 kDa	0	1.1786	0	0	0.019	0	0.12	1	0.3	0	2	0	0	2	0
995	Uncharacterized protein (Fragment) OS=Ovis aries GN=DDX47 PE=3 SV=1	DDX47	0	tr|W5QI52|W5QI52_SHEEP	ENSOARG00000020845	DDX47	DEAD (Asp-Glu-Ala-Asp) box polypeptide 47 [Source:HGNC Symbol;Acc:HGNC:18682]	ENSG00000213782	DDX47	52 kDa	3.4663	2.3572	2.4563	0.12	0.072	0.023	1	1	0.98	5	4	2	5	3	1
1025	Cluster of Uncharacterized protein OS=Ovis aries GN=ADAM10 PE=4 SV=1 (tr|W5QI59|W5QI59_SHEEP)	ADAM10	0	tr|W5QI59|W5QI59_SHEEP						84 kDa	0.69327	2.3572	0	0.013	0.31	0	0.93	1	0.06	1	4	0	1	3	0
890	Tyrosine--tRNA ligase (Fragment) OS=Ovis aries GN=YARS PE=3 SV=1	YARS	0	tr|W5QIA8|W5QIA8_SHEEP	ENSOARG00000020897	YARS	tyrosyl-tRNA synthetase [Source:HGNC Symbol;Acc:HGNC:12840]	ENSG00000134684	YARS	63 kDa	0	4.7145	0	0	0.14	0	0.13	1	0	0	8	0	0	8	0
1151	Uncharacterized protein OS=Ovis aries GN=RBBP4 PE=4 SV=1	RBBP4	0	tr|W5QIC6|W5QIC6_SHEEP	ENSOARG00000020917			ENSG00000162521	RBBP4	48 kDa	1.0426	2.9465	0	0.031	0.17	0	0.89	1	0.44	1	5	0	1	5	0
261	Uncharacterized protein OS=Ovis aries GN=TMOD3 PE=4 SV=1	TMOD3	0	tr|W5QIH2|W5QIH2_SHEEP	ENSOARG00000020959	TMOD3	tropomodulin 3 [Source:HGNC Symbol;Acc:HGNC:11873]	ENSG00000138594	TMOD3	40 kDa	13.629	13.547	14.847	0.26	0.4	0.46	1	1	1	17	21	22	8	12	12
16	Cluster of Non-specific protein-tyrosine kinase OS=Ovis aries GN=LCK PE=4 SV=1 (tr|W5QII2|W5QII2_SHEEP)	LCK	0	tr|W5QII2|W5QII2_SHEEP	ENSOARG00000020968	LCK	LCK proto-oncogene, Src family tyrosine kinase [Source:HGNC Symbol;Acc:HGNC:6524]	ENSG00000182866	LCK	63 kDa	197.36	255.65	102.87	0.44	0.51	0.42	1	1	1	226	178	118	36	37	32
1433	Uncharacterized protein OS=Ovis aries GN=RFX5 PE=4 SV=1	RFX5	0	tr|W5QIK2|W5QIK2_SHEEP	ENSOARG00000020987	RFX5	regulatory factor X5 [Source:HGNC Symbol;Acc:HGNC:9986]	ENSG00000143390	RFX5	65 kDa	0	1.1786	0	0	0.028	0	0	1	0.05	0	2	0	0	2	0
937	Ubiquitin carboxyl-terminal hydrolase OS=Ovis aries GN=USP8 PE=3 SV=1	USP8	0	tr|W5QIK3|W5QIK3_SHEEP	ENSOARG00000020988	USP8	ubiquitin specific peptidase 8 [Source:HGNC Symbol;Acc:HGNC:12631]	ENSG00000138592	USP8	125 kDa	0	2.9465	0	0	0.053	0	0.6	1	0.06	0	5	0	0	4	0
544	Cluster of Uncharacterized protein OS=Ovis aries GN=CEP152 PE=4 SV=1 (tr|W5QIN3|W5QIN3_SHEEP)	CEP152	0	tr|W5QIN3|W5QIN3_SHEEP	ENSOARG00000021014	CEP152	centrosomal protein 152kDa [Source:HGNC Symbol;Acc:HGNC:29298]	ENSG00000103995	CEP152	197 kDa	0	2.3572	1.3497	0	0.028	0.012	0.92	1	1	0	4	2	0	4	2
1408	Uncharacterized protein OS=Ovis aries GN=RORC PE=3 SV=1	RORC	0	tr|W5QIT1|W5QIT1_SHEEP	ENSOARG00000021060	RORC	RAR-related orphan receptor C [Source:HGNC Symbol;Acc:HGNC:10260]	ENSG00000143365	RORC	61 kDa	0	1.1786	0	0	0.049	0	0	1	0	0	2	0	0	2	0
617	Uncharacterized protein OS=Ovis aries GN=KTN1 PE=4 SV=1	KTN1	0	tr|W5QIX0|W5QIX0_SHEEP	ENSOARG00000021096	KTN1	kinectin 1 [Source:HGNC Symbol;Acc:HGNC:6467]	ENSG00000126777	KTN1	157 kDa	2.0798	3.5358	0.67485	0.024	0.057	0.02	1	1	1	3	6	1	3	6	1
711	Uncharacterized protein OS=Ovis aries GN=KIAA0586 PE=4 SV=1	KIAA0586	0	tr|W5QIY7|W5QIY7_SHEEP	ENSOARG00000021113	KIAA0586	KIAA0586 [Source:HGNC Symbol;Acc:HGNC:19960]	ENSG00000100578	KIAA0586	171 kDa	0.69327	3.5358	0	0.0078	0.046	0	0.97	1	0	1	6	0	1	5	0
21	Cluster of Uncharacterized protein OS=Ovis aries GN=MTHFD1 PE=3 SV=1 (tr|W5QJ32|W5QJ32_SHEEP)	MTHFD1	0	tr|W5QJ32|W5QJ32_SHEEP	ENSOARG00000021150	MTHFD1	methylenetetrahydrofolate dehydrogenase (NADP+ dependent) 1, methenyltetrahydrofolate cyclohydrolase, formyltetrahydrofolate synthetase [Source:HGNC Symbol;Acc:HGNC:7432]	ENSG00000100714	MTHFD1	101 kDa	223.1	168.73	59.546	0.53	0.38	0.34	1	1	1	254	101	62	43	37	29
50	Uncharacterized protein (Fragment) OS=Ovis aries GN=SPTB PE=4 SV=1	SPTB	0	tr|W5QJ36|W5QJ36_SHEEP	ENSOARG00000021154	SPTB	spectrin, beta, erythrocytic [Source:HGNC Symbol;Acc:HGNC:11274]	ENSG00000070182	SPTB	268 kDa	181.11	28.846	15.278	0.36	0.16	0.089	1	1	1	210	41	21	79	28	15
761	Alpha-(1,6)-fucosyltransferase OS=Ovis aries GN=FUT8 PE=3 SV=1	FUT8	0	tr|W5QJ42|W5QJ42_SHEEP	ENSOARG00000021160	FUT8	fucosyltransferase 8 (alpha (1,6) fucosyltransferase) [Source:HGNC Symbol;Acc:HGNC:4019]	ENSG00000033170	FUT8	67 kDa	7.4682	2.3572	0.67485	0.087	0.075	0.021	1	1	0.98	9	4	1	7	4	1
289	Uncharacterized protein OS=Ovis aries GN=EIF2S1 PE=4 SV=1	EIF2S1	0	tr|W5QJ50|W5QJ50_SHEEP	ENSOARG00000021166	EIF2S1	eukaryotic translation initiation factor 2 subunit alpha [Source:HGNC Symbol;Acc:HGNC:3265]	ENSG00000134001	EIF2S1	36 kDa	17.371	7.6462	25.426	0.34	0.26	0.3	1	1	1	20	9	18	11	7	10
1039	Uncharacterized protein OS=Ovis aries GN=RDH11 PE=3 SV=1	RDH11	0	tr|W5QJ56|W5QJ56_SHEEP	ENSOARG00000021172	RDH11	retinol dehydrogenase 11 (all-trans/9-cis/11-cis) [Source:HGNC Symbol;Acc:HGNC:17964]	ENSG00000072042	RDH11	37 kDa	1.6516	1.7679	1.3497	0.039	0.14	0.076	0.98	1	1	2	3	2	1	3	2
[truncated: 1 more rows]
