# Supplementary material for: Cryo-Electron Tomography and Proteomics studies of centrosomes from differentiated quiescent thymocytes
Source: Sci Rep. 2019 May 10;9:7187. doi: 10.1038/s41598-019-43338-9 (PMC6510768; doi:10.1038/s41598-019-43338-9)
Supplement: Supplementary file 3 — Suppl. Tables 2 [file 41598_2019_43338_MOESM3_ESM.xlsx]

## Sheet: Sheet1
Centrosome																															MTOC
HPA centrosomal localization			centrosome organization (BP)			Centriole-centriole cohesion (BP)			centrosome localization (BP)			centrosome cycle (BP)			centriole replication (BP)			regulation of centriole replication (BP)			centrosome separation (BP)			protein localization to centrosome (BP)			regulation of centrosome cycle (BP)				microtubule anchoring at centrosome (BP)			microtubule organizing center organization (BP)			microtubule nucleation by microtubule organizing center (BP)			microtubule cytoskeleton organization (BP)			microtubule-based process (BP)			microtubule nucleation (BP)			vesicle transport along microtubule (BP)
N/A			GO:0051297			GO:0010457			GO:0051642			GO:0007098			GO:0007099			GO:0046599			GO:0051299			GO:0071539			GO:0046605				GO:0034454			GO:0031023			GO:0051418			GO:0000226			GO:0007017			GO:0007020			GO:0047496
H. sapiens KE-37	Both	O. aries thymocytes	H. sapiens KE-37	Both	O. aries thymocytes	H. sapiens KE-37	Both	O. aries thymocytes	H. sapiens KE-37	Both	O. aries thymocytes	H. sapiens KE-37	Both	O. aries thymocytes	H. sapiens KE-37	Both	O. aries thymocytes	H. sapiens KE-37	Both	O. aries thymocytes	H. sapiens KE-37	Both	O. aries thymocytes	H. sapiens KE-37	Both	O. aries thymocytes	H. sapiens KE-37	Both	O. aries thymocytes		H. sapiens KE-37	Both	O. aries thymocytes	H. sapiens KE-37	Both	O. aries thymocytes	H. sapiens KE-37	Both	O. aries thymocytes	H. sapiens KE-37	Both	O. aries thymocytes	H. sapiens KE-37	Both	O. aries thymocytes	H. sapiens KE-37	Both	O. aries thymocytes	H. sapiens KE-37
ENSG00000129680 MAP7D3: MAP7 domain containing 3	ENSG00000117650 NEK2: NIMA related kinase 2 Homo sapiens	ENSG00000084652 TXLNA: taxilin alpha Homo sapiens	ENSG00000092036 HAUS4:HAUS augmin-like complex, subunit 4 Homo sapiens	ENSG00000058453 CROCC;: ciliary rootlet coiled-coil, rootletin Homo sapiens	ENSG00000138160 KIF11: kinesin family member 11 Homo sapiens		ENSG00000126001 CEP250: centrosomal protein 250kDa Homo sapiens		ENSG00000135720 DYNC1LI2: dynein cytoplasmic 1 light intermediate chain 2 Homo sapiens	ENSG00000100503 NIN: ninein (GSK3B interacting protein) Homo sapiens	ENSG00000173588 CEP83: centrosomal protein 83kDa Homo sapiens	ENSG00000142731 PLK4: polo like kinase 4 Homo sapiens	ENSG00000153140 CETN3: centrin, EF-hand protein, 3	ENSG00000138160 KIF11: kinesin family member 11 Homo sapiens	ENSG00000151849 CENPJ: centromere protein J CPAP Homo sapiens	ENSG00000174799 CEP135: centrosomal protein 135kDa Homo sapiens	ENSG00000198920 KIAA0753: KIAA0753 Homo sapiens	ENSG00000151849 CENPJ: centromere protein J CPAP Homo sapiens	ENSG00000101624 CEP76: centrosomal protein 76kDa Homo sapiens	ENSG00000181163 NPM1: nucleophosmin (nucleolar phosphoprotein B23, numatrin) Homo sapiens	ENSG00000087586 AURKA: aurora kinase A Homo sapiens	ENSG00000117650 NEK2: NIMA (never in mitosis gene a)-related kinase 2 Homo sapiens	ENSG00000138160 KIF11: kinesin family member 11 Homo sapiens	ENSG00000141551 CSNK1D: casein kinase 1 delta Homo sapiens	ENSG00000078674 PCM1: pericentriolar material 1 Homo sapiens	ENSG00000173588 CEP83: centrosomal protein 83kDa Homo sapiens	ENSG00000087586 AURKA: aurora kinase A; aurora kinase A pseudogene 1 Homo sapiens	ENSG00000163611 SPICE1: coiled-coil domain containing 52 Homo sapiens	ENSG00000101421 CHMP4B: chromatin modifying protein 4B Homo sapiens			ENSG00000100503 NIN: ninein (GSK3B interacting protein) Homo sapiens		ENSG00000142731 PLK4: polo like kinase 4 Homo sapiens	ENSG00000007168 PAFAH1B1: platelet-activating factor acetylhydrolase, isoform Ib, subunit 1 (45kDa) Homo sapiens	ENSG00000163539 CLASP2: cytoplasmic linker associated protein 2 Homo sapiens		ENSG00000128159 TUBGCP6: tubulin gamma complex associated protein 6 Homo sapiens		ENSG00000131462 TUBG: 1tubulin, gamma 1; similar to Tubulin, gamma 1 Homo sapiens	ENSG00000128159 TUBG6: tubulin, gamma complex associated protein 6 Homo sapiens	ENSG00000173786 CNP: 2',3'-cyclic nucleotide 3' phosphodiesterase Homo sapiens	ENSG00000137100 DCTN3: dynactin 3 (p22) Homo sapiens	ENSG00000078674 PCM1: pericentriolar material 1 Homo sapiens	ENSG00000115091 ACTR3: ARP3 actin-related protein 3 homolog (yeast) Homo sapiens	ENSG00000151849 CENPJ: centromere protein J Homo sapiens	ENSG00000137822 TUBGCP4 tubulin, gamma complex associated protein 4 Homo sapiens	ENSG00000163539 CLASP2: cytoplasmic linker associated protein 2 Homo sapiens	ENSG00000072864 NDE1: nudE neurodevelopment protein 1 Homo sapiens
ENSG00000111554 MDM1: Mdm1 nuclear protein	ENSG00000101639 CEP192: centrosomal protein 192kDa Homo sapiens	ENSG00000118503 TNFAIP3: TNF alpha induced protein 3 Homo sapiens	ENSG00000142731 PLK4: polo like kinase 4 Homo sapiens	ENSG00000175216 CKAP5: cytoskeleton associated protein 5 Homo sapiens	ENSG00000198920 KIAA0753: KIAA0753 Homo sapiens		ENSG00000174799 CEP135: centrosomal protein 135kDa Homo sapiens		ENSG00000087586 AURKA: aurora kinase A Homo sapiens	ENSG00000007168 PAFAH1B1: platelet activating factor acetylhydrolase 1b regulatory subunit 1 Homo sapiens	ENSG00000100242 SUN2: Sad1 and UNC84 domain containing 2 Homo sapiens	ENSG00000151849 CENPJ: centromere protein J Homo sapiens	ENSG00000147400 CETN2: centrin, EF-hand protein, 2 Homo sapiens	ENSG00000198920 KIAA0753: KIAA0753 Homo sapiens	ENSG00000156876 SASS6: spindle assembly 6 homolog (C. elegans) Homo sapiens	ENSG00000170037 CNTROB: centrobin, centrosomal BRCA2 interacting protein Homo sapiens		ENSG00000142731 PLK4: polo like kinase 4 Homo sapiens	ENSG00000163611 SPICE1: coiled-coil domain containing 52 Homo sapiens	ENSG00000119541 VPS4B: vacuolar protein sorting 4 homolog B (S. cerevisiae) Homo sapiens	ENSG00000072864 NDE1: nudE neurodevelopment protein 1 Homo sapien	ENSG00000170037 CNTROB: centrobin, centrosomal BRCA2 interacting protein Homo sapiens		ENSG00000123473 STIL: SCL/TAL1 interrupting locus Homo sapiens	ENSG00000139350 NEDD1: neural precursor cell expressed, developmentally down-regulated 1 Homo sapiens	ENSG00000198920 KIAA0753: KIAA0753 Homo sapiens	ENSG00000142731 PLK4: polo like kinase 4 Homo sapiens	ENSG00000101624 CEP76: centrosomal protein 76kDa Homo sapiens	ENSG00000082898 XPO1: exportin 1 (CRM1 homolog, yeast) Homo sapiens			ENSG00000078674 PCM1: pericentriolar material 1 Homo sapiens		ENSG00000151849 CENPJ: centromere protein J Homo sapiens	ENSG00000074054 CLASP1: cytoplasmic linker associated protein 1 Homo sapiens	ENSG00000198920 KIAA0753: KIAA0753 Homo sapiens		ENSG00000126216 TUBGCP3: tubulin gamma complex associated protein 3 Homo sapiens		ENSG00000133393 FOPNL:FGFR1OP N-terminal like Homo sapiens	ENSG00000136861 CDK5RAP2: CDK5 regulatory subunit associated protein 2 Homo sapiens	ENSG00000170312 CDK1: cyclin-dependent kinase 1 Homo sapiens	ENSG00000133393 FOPNL: FGFR1OP N-terminal like Homo sapiens	ENSG00000166851 PLK1: polo-like kinase 1 (Drosophila) Homo sapiens	ENSG00000111642 CHD4: chromodomain helicase DNA binding protein 4 Homo sapiens	ENSG00000141551 CSNK1D: casein kinase 1 delta Homo sapiens	ENSG00000128159 TUBGCP6: tubulin, gamma complex associated protein 6 Homo sapiens
ENSG00000143702 CEP170: centrosomal protein 170kDa	ENSG00000100503 NIN: ninein Homo sapiens	ENSG00000072571 HMMR: hyaluronan mediated motility receptor Homo sapiens	ENSG00000151849 CENPJ: centromere protein J Homo sapiens	ENSG00000213397 HAUS7: three prime repair exonuclease 2; HAUS augmin-like complex, subunit 7 Homo sapiens	ENSG00000181163 NPM1: nucleophosmin (nucleolar phosphoprotein B23, numatrin) Homo sapiens		ENSG00000058453 CROCC: ciliary rootlet coiled-coil, rootletin Homo sapiens		ENSG00000072864 NDE1: nudE neurodevelopment protein 1 Homo sapiens			ENSG00000072864 NDE1: nudE neurodevelopment protein 1 Homo sapiens	ENSG00000168014 C2CD3: C2 calcium-dependent domain containing 3 Homo sapiens	ENSG00000181163 NPM1: nucleophosmin (nucleolar phosphoprotein B23, numatrin) Homo sapiens	ENSG00000112877 CEP72: centrosomal protein 72kDa Homo sapiens	ENSG00000147400 CETN2: centrin, EF-hand protein, 2 Homo sapiens			ENSG00000136861 CDK5RAP2: CDK5 regulatory subunit associated protein 2 Homo sapiens	ENSG00000130724 CHMP2A: charged multivesicular body protein 2A Homo sapiens				ENSG00000087586 AURKA: aurora kinase A Homo sapiens	ENSG00000141577 CEP131: centrosomal protein 131kDa Homo sapiens		ENSG00000151849 CENPJ: centromere protein J Homo sapiens	ENSG00000141577 CEP131: centrosomal protein 131kDa Homo sapiens	ENSG00000119541 VPS4B: vacuolar protein sorting 4 homolog B (S. cerevisiae) Homo sapiens					ENSG00000072864 NDE1: nudE neurodevelopment protein 1 Homo sapiens	ENSG00000168014 C2CD3: C2 calcium-dependent domain containing 3 Homo sapiens	ENSG00000181163 NPM1: nucleophosmin (nucleolar phosphoprotein B23, numatrin) Homo sapiens		ENSG00000130640 TUBGCP2: tubulin gamma complex associated protein 2 Homo sapiens		ENSG00000142731 PLK4: polo like kinase 4 Homo sapiens	ENSG00000168944 CEP120: centrosomal protein 120kDa Homo sapiens	ENSG00000226650 KIF4B: kinesin family member 4B Homo sapiens	ENSG00000142731 PLK4: polo like kinase 4 Homo sapien	ENSG00000197102 DYNC1H1: dynein, cytoplasmic 1, heavy chain 1 Homo sapiens	ENSG00000108424 KPNB1: karyopherin (importin) beta 1 Homo sapiens	ENSG00000131462 TUBG1: tubulin gamma 1 Homo sapiens	ENSG00000130640 TUBGCP2: tubulin, gamma complex associated protein 2 Homo sapiens
ENSG00000138175 ARL3: ADP ribosylation factor like GTPase 3 Homo sapiens	ENSG00000198707 CEP290: centrosomal protein 290kDa Homo sapiens	ENSG00000186871 ERCC6L: excision repair cross-complementation group 6 like Homo sapiens	ENSG00000072864 NDE1: nudE neurodevelopment protein 1 Homo sapiens	ENSG00000152240 HAUS1: HAUS augmin-like complex, subunit 1 Homo sapiens	ENSG00000170312 CDK1: cyclin-dependent kinase 1 Homo sapiens		ENSG00000011523 CEP68: centrosomal protein 68kDa Homo sapiens					ENSG00000087586 AURKA: aurora kinase A Homo sapiens	ENSG00000126216 TUBGCP3: tubulin gamma complex associated protein 3 Homo sapiens	ENSG00000170312 CDK1: cyclin-dependent kinase 1 Homo sapiens	ENSG00000142731 PLK4: polo like kinase 4 Homo sapiens	ENSG00000103995 CEP152: centrosomal protein 152kDa Homo sapiens				ENSG00000239306 RBM14: RNA binding motif protein 14 Homo sapiens					ENSG00000168014 C2CD3: C2 calcium-dependent domain containing 3 Homo sapiens			ENSG00000136861 CDK5RAP2: CDK5 regulatory subunit associated protein 2 Homo sapiens	ENSG00000130724 CHMP2A: chromatin modifying protein 2A Homo sapiens					ENSG00000087586 AURKA: aurora kinase A Homo sapiens	ENSG00000126216 TUBGCP3: tubulin gamma complex associated protein 3 Homo sapiens	ENSG00000138160 KIF11: kinesin family member 11 Homo sapiens		ENSG00000137822 TUBGCP4: Tubulin gamma complex associated protein 4 Homo sapiens		ENSG00000151849 CENPJ: centromere protein J Homo sapiens	ENSG00000130640 TUBGCP2: tubulin, gamma complex associated protein 2 Homo sapiens	ENSG00000134369 NAV1: neuron navigator 1 Homo sapiens	ENSG00000151849 CENPJ: centromere protein J Homo sapiens	ENSG00000153140 CETN3: centrin, EF-hand protein, 3 (CDC31 homolog, yeast) Homo sapiens	ENSG00000163811 WDR43: WD repeat domain 43 Homo sapiens	ENSG00000072864 NDE1: nudE neurodevelopment protein 1 Homo sapiens	ENSG00000126216 TUBGCP3: tubulin, gamma complex associated protein 3 Homo sapiens
ENSG00000133393 FOPNL: FGFR1OP N-terminal like Homo sapiens	ENSG00000136811 ODF2: outer dense fiber of sperm tails 2 Homo sapiens	ENSG00000258890 CEP95: centrosomal protein 95kDa Homo sapiens	ENSG00000087586 AURKA: aurora kinase A Homo sapiens	ENSG00000078674 PCM1: pericentriolar material 1 Homo sapiens	ENSG00000155380 SLC16A1: solute carrier family 16 (monocarboxylate transporter), member 1 Homo sapiens							ENSG00000156876 SASS6: SAS-6 centriolar assembly protein Homo sapiens	ENSG00000170037 CNTROB: centrobin, centrosomal BRCA2 interacting protein Homo sapiens			ENSG00000136861 CDK5RAP2: CDK5 regulatory subunit associated protein 2 Homo sapiens									ENSG00000083535 PIBF1: progesterone immunomodulatory binding factor 1 Homo sapiens			ENSG00000168944 CEP120: centrosomal protein 120kDa Homo sapiens	ENSG00000255112 CHMP1B: Charged multivesicular body protein 1B Homo sapiens					ENSG00000092036 HAUS4: HAUS augmin like complex subunit 4 Homo sapiens	ENSG00000054282 SDCCAG8: serologically defined colon cancer antigen 8 Homo sapiens	ENSG00000170312 CDK1: cyclin-dependent kinase 1 Homo sapiens		ENSG00000275835 TUBGCP5: Tubulin gamma complex associated protein 5 Homo sapiens		ENSG00000072864 NDE1: nudE neurodevelopment protein 1 Homo sapiens	ENSG00000160299 PCNT: pericentrin Homo sapiens	ENSG00000166963 MAP1A: microtubule associated protein 1A Homo sapiens	ENSG00000141933 TPGS1: tubulin polyglutamylase complex subunit 1 Homo sapiens	ENSG00000176101 SSNA1: Sjogren syndrome nuclear autoantigen 1 Homo sapiens	ENSG00000105568 PPP2R1A: protein phosphatase 2 (formerly 2A), regulatory subunit A, alpha isoform Homo sapiens		ENSG00000074054 CLASP1: cytoplasmic linker associated protein 1 Homo sapiens
ENSG00000188878 FBF1: Fas binding factor 1 Homo sapiens	ENSG00000156787 TBC1D31: TBC1 domain family member 31 Homo sapiens	ENSG00000083799 CYLD: CYLD lysine 63 deubiquitinase Homo sapiens	ENSG00000156876 SASS6: SAS-6 centriolar assembly protein Homo sapiens	ENSG00000131351 HAUS8: HAUS augmin-like complex, subunit 8 Homo sapiens								ENSG00000123473 STIL: SCL/TAL1 interrupting locus Homo sapiens	ENSG00000117650 NEK2: NIMA related kinase 2 Homo sapiens			ENSG00000182923 CEP63: centrosomal protein 63kDa Homo sapiens									ENSG00000175203 DCTN2: dynactin subunit 2 Homo sapiens			ENSG00000117650 NEK2: NIMA related kinase 2 Homo sapiens	ENSG00000130695 CEP85: centrosomal protein 85kDa Homo sapiens					ENSG00000156876 SASS6: SAS-6 centriolar assembly protein Homo sapiens	ENSG00000101639 CEP192: centrosomal protein 192kDa Homo sapiens	ENSG00000163811 WDR43: WD repeat domain 43 Homo sapiens				ENSG00000141933 TPGS1: tubulin polyglutamylase complex subunit 1 Homo sapiens	ENSG00000007168 PAFAH1B1: PAFAH1B1platelet-activating factor acetylhydrolase, isoform Ib, subunit 1 (45kDa) Homo sapiens	ENSG00000142945 KIF2C: kinesin family member 2C Homo sapiens	ENSG00000072864 NDE1: nudE neurodevelopment protein 1 Homo sapiens	ENSG00000092020 PPP2R3C: protein phosphatase 2 (formerly 2A), regulatory subunit B'', gamma Homo sapiens	ENSG00000185043 CIB1: calcium and integrin binding 1 (calmyrin) Homo sapiens		ENSG00000127914 AKAP9: A-kinase anchoring protein 9 Homo sapiens
ENSG00000080986 NDC80: NDC80 kinetochore complex component Homo sapiens	ENSG00000197102 DYNC1H1: dynein cytoplasmic 1 heavy chain 1 Homo sapiens	ENSG00000014641 MDH1: malate dehydrogenase 1 Homo sapiens	ENSG00000123473 STIL: SCL/TAL1 interrupting locus Homo sapiens	ENSG00000147874 HAUS6: HAUS augmin-like complex, subunit 6 Homo sapiens								ENSG00000112877 CEP72: centrosomal protein 72kDa Homo sapiens	ENSG00000101639 CEP192: centrosomal protein 192kDa Homo sapiens			ENSG00000168014 C2CD3: C2 calcium-dependent domain containing 3 Homo sapiens													ENSG00000138160 KIF11: kinesin family member 11 Homo sapiens					ENSG00000123473 STIL: SCL/TAL1 interrupting locus Homo sapiens	ENSG00000117650 NEK2: NIMA related kinase 2 Homo sapiens	ENSG00000155380 SLC16A1: solute carrier family 16 (monocarboxylate transporter), member 1 Homo sapiens				ENSG00000119685 TTLL5: tubulin tyrosine ligase like 5 Homo sapiens	ENSG00000074054 CLASP1: cytoplasmic linker associated protein 1 Homo sapiens	ENSG00000160789 LMNA: lamin A/C Homo sapiens	ENSG00000119685 TTLL5: tubulin tyrosine ligase like 5 Homo sapiens	ENSG00000135837 CEP350: centrosomal protein 350kDa Homo sapiens	ENSG00000164961 KIAA0196: KIAA0196 Homo sapiens		ENSG00000275835 TUBGCP5: tubulin gamma complex associated protein 5 Homo sapiens
ENSG00000169764 UGP2: UDP-glucose pyrophosphorylase 2 Homo sapiens	ENSG00000198920 KIAA0753: KIAA0753 Homo sapiens	ENSG00000237649 KIFC1: kinesin family member C1 Homo sapiens	ENSG00000112877 CEP72: centrosomal protein 72kDa Homo sapiens	ENSG00000137814 HAUS2: HAUS augmin-like complex, subunit 2 Homo sapiens									ENSG00000103540 CCP110: centriolar coiled-coil protein 110kDa Homo sapiens																ENSG00000181163 NPM1: nucleophosmin (nucleolar phosphoprotein B23, numatrin) Homo sapiens					ENSG00000112877 CEP72: centrosomal protein 72kDa Homo sapiens	ENSG00000170037 CNTROB: centrobin, centrosomal BRCA2 interacting protein Homo sapiens					ENSG00000156876 SASS6: SAS-6 centriolar assembly protein Homo sapiens	ENSG00000168014 C2CD3: C2 calcium-dependent domain containing 3 Homo sapiens	ENSG00000047849 MAP4: microtubule associated protein 4 Homo sapiens	ENSG00000156876 SASS6: SAS-6 centriolar assembly protein Homo sapiens	ENSG00000163611 SPICE1: coiled-coil domain containing 52 Homo sapiens	ENSG00000163539 CLASP2: cytoplasmic linker associated protein 2 Homo sapiens
ENSG00000087586 AURKA: aurora kinase A Homo sapiens	ENSG00000169683 LRRC45: leucine rich repeat containing 45 Homo sapiens	ENSG00000106245 BUD31: BUD31 homolog Homo sapiens		ENSG00000136861 CDK5RAP2: CDK5 regulatory subunit associated protein 2 Homo sapiens									ENSG00000128159 TUBGCP6: tubulin gamma complex associated protein 6 Homo sapiens																ENSG00000239306 RBM14: RNA binding motif protein 14 Homo sapiens						ENSG00000103540 CCP110: centriolar coiled-coil protein 110kDa Homo sapiens					ENSG00000112877 CEP72: centrosomal protein 72kDa Homo sapiens	ENSG00000117650 NEK2: NIMA related kinase 2 Homo sapiens	ENSG00000163539 CLASP2: cytoplasmic linker associated protein 2 Homo sapiens	ENSG00000131462 TUBG1: tubulin gamma 1 Homo sapiens	ENSG00000147400 CETN2: centrin, EF-hand protein, 2 Homo sapiens	ENSG00000130479 MAP1S: microtubule-associated protein 1S Homo sapiens
ENSG00000110274 CEP164: centrosomal protein 164kDa Homo sapiens	ENSG00000106948 AKNA: AT-hook transcription factor Homo sapiens	ENSG00000134285 FKBP11: FK506 binding protein 11 Homo sapiens		ENSG00000011523 CEP68: centrosomal protein 68kDa Homo sapiens									ENSG00000103995 CEP152: centrosomal protein 152kDa Homo sapiens																						ENSG00000166851 PLK1: polo like kinase 1 Homo sapiens					ENSG00000135720 DYNC1LI2: dynein cytoplasmic 1 light intermediate chain 2 Homo sapiens	ENSG00000100503 NIN: ninein Homo sapiens	ENSG00000138160 KIF11: kinesin family member 11 Homo sapiens	ENSG00000112877 CEP72: centrosomal protein 72kDa Homo sapiens	ENSG00000054282 SDCCAG8: serologically defined colon cancer antigen 8 Homo sapiens	ENSG00000160789 LMNA: lamin A/C Homo sapiens
ENSG00000174007 CEP19: centrosomal protein 19kDa Homo sapiens	ENSG00000109062 SLC9A3R1: SLC9A3 regulator 1 Homo sapiens	ENSG00000182973 CNOT10: CCR4-NOT transcription complex subunit 10 Homo sapiens		ENSG00000166851 PLK1: polo-like kinase 1 (Drosophila) Homo sapiens									ENSG00000136861 CDK5RAP2: CDK5 regulatory subunit associated protein 2 Homo sapiens																						ENSG00000152240 HAUS1: HAUS augmin like complex subunit 1 Homo sapiens					ENSG00000087586 AURKA: aurora kinase A Homo sapiens	ENSG00000101639 CEP192: centrosomal protein 192kDa Homo sapiens	ENSG00000237649 KIFC1: kinesin family member C1 Homo sapiens	ENSG00000135720 DYNC1LI2: dynein cytoplasmic 1 light intermediate chain 2 Homo sapiens	ENSG00000144635 DYNC1LI1: dynein, cytoplasmic 1, light intermediate chain 1 Homo sapiens	ENSG00000237649 KIFC1: Kinesin family member C1 Homo sapiens
ENSG00000175455 CCDC14: coiled-coil domain containing 14 Homo sapiens	ENSG00000163611 SPICE1: spindle and centriole associated protein 1 Homo sapiens	ENSG00000112343 TRIM38: Tripartite motif containing 38 Homo sapiens		ENSG00000214367 HAUS3: HAUS augmin like complex subunit 3(HAUS3) Homo sapiens									ENSG00000182923 CEP63: centrosomal protein 63kDa Homo sapiens																						ENSG00000213397 HAUS7: HAUS augmin like complex subunit 7 Homo sapiens					ENSG00000079335 CDC14A: cell division cycle 14A Homo sapiens	ENSG00000054282 SDCCAG8: serologically defined colon cancer antigen 8 Homo sapiens	ENSG00000164961 KIAA0196: KIAA0196 Homo sapiens	ENSG00000087586 AURKA: aurora kinase A Homo sapiens	ENSG00000168014 C2CD3: C2 calcium-dependent domain containing 3 Homo sapiens	ENSG00000226650 KIF4B: kinesin family member 4B Homo sapiens
ENSG00000123374 CDK2: cyclin-dependent kinase 2 Homo sapiens	ENSG00000119397 CNTRL: centriolin Homo sapiens	ENSG00000139223 ANP32D: acidic nuclear phosphoprotein 32 family member D Homo sapiens		ENSG00000168014 C2CD3: C2 calcium-dependent domain containing 3 Homo sapiens									ENSG00000174799 CEP135: centrosomal protein 135kDa Homo sapiens																						ENSG00000182923 CEP63: centrosomal protein 63kDa Homo sapiens					ENSG00000092036 HAUS4: HAUS augmin like complex subunit 4 Homo sapiens	ENSG00000166851 PLK1: polo like kinase 1 Homo sapiens	ENSG00000196924 FLNA: filamin A Homo sapiens	ENSG00000079335 CDC14A: cell division cycle 14A Homo sapiens	ENSG00000117650 NEK2: NIMA related kinase 2 Homo sapiens	ENSG00000134369 NAV1: neuron navigator 1 Homo sapiens
ENSG00000135720 DYNC1LI2: dynein cytoplasmic 1 light intermediate chain 2 Homo sapiens	ENSG00000132912 DCTN4: dynactin subunit 4 Homo sapiens	ENSG00000141646 SMAD4: SMAD family member 4 Homo sapiens		ENSG00000126216 TUBGCP3: tubulin gamma complex associated protein 3 Homo sapiens									ENSG00000130640 TUBGCP2: tubulin gamma complex associated protein 2 Homo sapien																						ENSG00000136861 CDK5RAP2: CDK5 regulatory subunit associated protein 2 Homo sapiens					ENSG00000141551 CSNK1D: casein kinase 1 delta Homo sapiens	ENSG00000182923 CEP63: centrosomal protein 63kDa Homo sapiens	ENSG00000155380 SLC16A1: solute carrier family 16 (monocarboxylate transporter), member 1 Homo sapiens	ENSG00000092036 HAUS4: HAUS augmin like complex subunit 4 Homo sapiens	ENSG00000101639 CEP192: centrosomal protein 192kDa(CEP192) Homo sapiens	ENSG00000166963 MAP1A: microtubule associated protein 1A Homo sapiens
ENSG00000160211 G6PD: glucose-6-phosphate dehydrogenase Homo sapiens	ENSG00000170037 CNTROB: centrobin, centrosomal BRCA2 interacting protein Homo sapiens	ENSG00000179869 ABCA13: ATP binding cassette subfamily A member 13 Homo sapiens		ENSG00000170037 CNTROB: centrobin, centrosomal BRCA2 interacting protein Homo sapiens									ENSG00000137822 TUBGCP4: Tubulin gamma complex associated protein 4 Homo sapiens																						ENSG00000214367 HAUS3: HAUS augmin like complex subunit 3 Homo sapiens					ENSG00000123473 STIL: SCL/TAL1 interrupting locus Homo sapiens	ENSG00000214367 HAUS3: HAUS augmin like complex subunit 3 Homo sapiens	ENSG00000181163 NPM1: nucleophosmin (nucleolar phosphoprotein B23, numatrin) Homo sapiens	ENSG00000141551 CSNK1D: casein kinase 1 delta Homo sapiens	ENSG00000054282 SDCCAG8: serologically defined colon cancer antigen 8(SDCCAG8) Homo sapiens	ENSG00000142945 KIF2C: kinesin family member 2C(KIF2C) Homo sapiens
ENSG00000122970 IFT81: intraflagellar transport 81 Homo sapiens	ENSG00000111581 NUP107: nucleoporin 107kDa Homo sapiens	ENSG00000159082 SYNJ1: synaptojanin 1 Homo sapiens		ENSG00000117650 NEK2: NIMA related kinase 2 Homo sapiens									ENSG00000126001 CEP250: Centrosomal protein 250 Homo sapien																						ENSG00000175216 CKAP5: cytoskeleton associated protein 5 Homo sapiens					ENSG00000130779 CLIP1: CAP-Gly domain containing linker protein 1 Homo sapiens	ENSG00000131351 HAUS8: HAUS augmin like complex subunit 8 Homo sapiens	ENSG00000198920 KIAA0753: KIAA0753 Homo sapiens	ENSG00000123473 STIL: SCL/TAL1 interrupting locus Homo sapiens	ENSG00000100503 NIN: ninein Homo sapiens	ENSG00000047849 MAP4: microtubule associated protein 4(MAP4) Homo sapiens
ENSG00000101367 MAPRE1: microtubule associated protein RP/EB family member 1 Homo sapiens	ENSG00000103540 CCP110: centriolar coiled-coil protein 110kDa Homo sapiens	ENSG00000001497 LAS1L: LAS1 like, ribosome biogenesis factor Homo sapiens		ENSG00000101639 CEP192: centrosomal protein 192kDa Homo sapiens									ENSG00000275835 TUBGCP5: tubulin gamma complex associated protein 5 Homo sapiens																						ENSG00000174799 CEP135: centrosomal protein 135kDa Homo sapiens						ENSG00000213066 FGFR1OP: FGFR1 oncogene partner Homo sapiens	ENSG00000010244 ZNF207: zinc finger protein 207 Homo sapiens	ENSG00000168589 DYNLRB2: dynein light chain roadblock-type Homo sapiens	ENSG00000166851 PLK1: polo like kinase 1 Homo sapiens	ENSG00000065000 AP3D1: adaptor related protein complex 3 delta 1 subunit Homo sapiens
ENSG00000142731 PLK4: polo like kinase 4 Homo sapiens	ENSG00000160299 PCNT: pericentrin Homo sapiens			ENSG00000054282 SDCCAG8: serologically defined colon cancer antigen 8 Homo sapiens																															ENSG00000131351 HAUS8: HAUS augmin like complex subunit 8 Homo sapiens						ENSG00000197102 DYNC1H1: dynein cytoplasmic 1 heavy chain 1 Homo sapiens	ENSG00000185043 CIB1: calcium and integrin binding 1 Homo sapiens	ENSG00000130779 CLIP1: CAP-Gly domain containing linker protein 1 Homo sapiens	ENSG00000182923 CEP63: centrosomal protein 63kDa Homo sapiens	ENSG00000007174 DNAH9: dynein axonemal heavy chain 9 Homo sapiens
ENSG00000137713 PPP2R1B: protein phosphatase 2 regulatory subunit A, beta Homo sapiens	ENSG00000007168 PAFAH1B1: platelet activating factor acetylhydrolase 1b regulatory subunit 1 Homo sapiens			ENSG00000103540 CCP110: centriolar coiled-coil protein 110kDa Homo sapiens																															ENSG00000078674 PCM1: pericentriolar material 1 Homo sapiens						ENSG00000147874 HAUS6: HAUS augmin like complex subunit 6 Homo sapiens	ENSG00000100345 MYH9: myosin, heavy chain 9, non-muscle Homo sapiens	ENSG00000125971 DYNLRB1: dynein light chain roadblock-type 1 Homo sapiens	ENSG00000214367 HAUS3: HAUS augmin like complex subunit 3 Homo sapiens	ENSG00000138160 KIF11: kinesin family member 11 Homo sapiens
ENSG00000101413 RPRD1B: regulation of nuclear pre-mRNA domain containing 1B Homo sapiens	ENSG00000135837 CEP350: centrosomal protein 350kDa Homo sapiens			ENSG00000128159 TUBGCP6: tubulin gamma complex associated protein 6 Homo sapiens																															ENSG00000130640 TUBGCP2: tubulin gamma complex associated protein 2 Homo sapiens						ENSG00000011523 CEP68: centrosomal protein 68kDa Homo sapiens	ENSG00000138138 ATAD1: ATPase family, AAA domain containing 1 Homo sapiens		ENSG00000204843 DCTN1: dynactin subunit 1 Homo sapiens	ENSG00000138071 ACTR2: ARP2 actin-related protein 2 homolog (yeast) Homo sapiens
ENSG00000134602 STK26: serine/threonine protein kinase 26 Homo sapiens	ENSG00000213397 HAUS7: HAUS augmin like complex subunit 7 Homo sapiens			ENSG00000103995 CEP152: centrosomal protein 152kDa Homo sapiens																															ENSG00000147874 HAUS6: HAUS augmin like complex subunit 6 Homo sapiens						ENSG00000163611 SPICE1: spindle and centriole associated protein 1 Homo sapiens	ENSG00000111642 CHD4: chromodomain helicase DNA binding protein 4 Homo sapiens		ENSG00000131351 HAUS8: HAUS augmin like complex subunit 8 Homo sapiens	ENSG00000196924 FLNA: filamin A Homo sapiens
ENSG00000127481 UBR4: ubiquitin protein ligase E3 component n-recognin 4 Homo sapiens	ENSG00000136861 CDK5RAP2: CDK5 regulatory subunit associated protein 2 Homo sapiens			ENSG00000182923 CEP63: centrosomal protein 63kDa Homo sapiens																															ENSG00000011523 CEP68: centrosomal protein 68kDa Homo sapiens						ENSG00000126216 TUBGCP3: tubulin gamma complex associated protein 3 Homo sapiens	ENSG00000180198 RCC1: regulator of chromosome condensation 1 Homo sapiens		ENSG00000213066 FGFR1OP: FGFR1 oncogene partner Homo sapiens	ENSG00000155380 SLC16A1: solute carrier family 16 (monocarboxylate transporter), member 1 Homo sapiens
ENSG00000137076 TLN1: microRNA 6852 Homo sapiens	ENSG00000127914 AKAP9: A-kinase anchoring protein 9 Homo sapiens			ENSG00000168944 CEP120: centrosomal protein 120kDa Homo sapiens																															ENSG00000137814 HAUS2: HAUS augmin like complex subunit 2 Homo sapiens						ENSG00000170037 CNTROB: centrobin, centrosomal BRCA2 interacting protein Homo sapiens	ENSG00000149273 RPS3: ribosomal protein S3 Homo sapiens		ENSG00000197102 DYNC1H1: dynein cytoplasmic 1 heavy chain 1 Homo sapiens	ENSG00000181163 NPM1: nucleophosmin (nucleolar phosphoprotein B23, numatrin) Homo sapiens
ENSG00000076826 CAMSAP3: calmodulin regulated spectrin associated protein family member 3 Homo sapiens	ENSG00000078674 PCM1: pericentriolar material 1 Homo sapiens			ENSG00000174799 CEP135: centrosomal protein 135kDa Homo sapiens																															ENSG00000128159 TUBGCP6: tubulin gamma complex associated protein 6 Homo sapiens						ENSG00000103540 CCP110: centriolar coiled-coil protein 110kDa Homo sapiens	ENSG00000180096 SEPT1: septin 1 Homo sapiens		ENSG00000011523 CEP68: centrosomal protein 68kDaHomo sapiens	ENSG00000198920 KIAA0753: KIAA0753 Homo sapiens
ENSG00000168071 CCDC88B: coiled-coil domain containing 88B Homo sapiens	ENSG00000175203 DCTN2: dynactin subunit 2 Homo sapiens			ENSG00000130640 TUBGCP2: tubulin gamma complex associated protein 2 Homo sapiens																															ENSG00000058453 CROCC: ciliary rootlet coiled-coil, rootletin Homo sapiens						ENSG00000116213 WRAP73: WD repeat containing, antisense to TP73 Homo sapiens	ENSG00000116584 ARHGEF2: Rho/Rac guanine nucleotide exchange factor 2 Homo sapiens		ENSG00000147874 HAUS6: HAUS augmin like complex subunit Homo sapiens	ENSG00000161203 AP2M1: adaptor related protein complex 2 mu 1 subunit Homo sapiens
ENSG00000151849 CENPJ: centromere protein J Homo sapiens	ENSG00000130640 TUBGCP2: tubulin gamma complex associated protein 2 Homo sapiens			ENSG00000137822 TUBGCP4: Tubulin gamma complex associated protein 4 Homo sapiens																															ENSG00000103995 CEP152: centrosomal protein 152kDa Homo sapiens						ENSG00000135837 CEP350: centrosomal protein 350kDa Homo sapiens	ENSG00000163811 WDR43: WD repeat domain 43 Homo sapiens		ENSG00000088986 DNCL1: dynein light chain LC8-type 1 Homo sapiens	ENSG00000010244 ZNF207: zinc finger protein 207 Homo sapiens
ENSG00000185236 RAB11B: RAB11B, member RAS oncogene family Homo sapiens	ENSG00000139437 TCHP: trichoplein, keratin filament binding Homo sapiens			ENSG00000147400 CETN2: Centrin 2 Homo sapiens																															ENSG00000168944 CEP120: centrosomal protein 120kDa Homo sapiens						ENSG00000152240 HAUS1: HAUS augmin like complex subunit 1 Homo sapiens	ENSG00000196230 TUBB: tubulin beta class I Homo sapiens		ENSG00000128159 TUBGCP6: tubulin gamma complex associated protein 6 Homo sapiens	ENSG00000100345 MYH9: myosin, heavy chain 9, non-muscle Homo sapiens
ENSG00000170759 KIF5B: kinesin family member 5B Homo sapiens	ENSG00000137814 HAUS2: HAUS augmin like complex subunit 2 Homo sapiens			ENSG00000153140 CEP135: Centrin 3 Homo sapiens																															ENSG00000249115 HAUS5: HAUS augmin like complex subunit 5 Homo sapiens						ENSG00000213397 HAUS7: HAUS augmin like complex subunit 7 Homo sapiens	ENSG00000130479 MAP1S: microtubule associated protein 1S Homo sapiens		ENSG00000163611 SPICE1: spindle and centriole associated protein 1 Homo sapiens	ENSG00000138138 ATAD1: ATPase family, AAA domain containing 1 Homo sapiens
ENSG00000168172 HOOK3: hook microtubule tethering protein 3 Homo sapiens	ENSG00000058453 CROCC: ciliary rootlet coiled-coil, rootletin Homo sapiens			ENSG00000126001 CEP250: Centrosomal protein 250 Homo sapiens																															ENSG00000275835 TUBGCP5: tubulin gamma complex associated protein 5 Homo sapiens						ENSG00000127914 AKAP9: A-kinase anchoring protein 9 Homo sapiens	ENSG00000141367 CLTC: clathrin heavy chain Homo sapiens		ENSG00000126216 TUBGCP3: tubulin gamma complex associated protein 3 Homo sapiens	ENSG00000126777 KTN1: kinectin 1 Homo sapiens
ENSG00000127955 GNAI1: G protein subunit alpha i1 Homo sapiens	ENSG00000103995 CEP152: centrosomal protein 152kDa Homo sapiens			ENSG00000249115 HAUS5: HAUS augmin-like complex, subunit 5																																					ENSG00000092020 PPP2R3C: protein phosphatase 2 regulatory subunit B'', gamma Homo sapiens			ENSG00000170037 CNTROB: centrobin, centrosomal BRCA2 interacting protein Homo sapiens	ENSG00000180198 RCC1: regulator of chromosome condensation 1 Homo sapiens
ENSG00000104218 CSPP1: centrosome and spindle pole associated protein 1 Homo sapiens	ENSG00000144635 DYNC1LI1: dynein cytoplasmic 1 light intermediate chain 1 Homo sapiens			ENSG00000275835 TUBGCP5: tubulin gamma complex associated protein 5 Homo sapiens																																					ENSG00000175216 CKAP5: cytoskeleton associated protein 5 Homo sapiens			ENSG00000103540 CCP110: centriolar coiled-coil protein 110kDa Homo sapiens	ENSG00000149273 RPS3: ribosomal protein S3 Homo sapiens
ENSG00000156876 SASS6: SAS-6 centriolar assembly protein Homo sapiens	ENSG00000141577 CEP131: centrosomal protein 131kDa Homo sapiens																																								ENSG00000174799 CEP135: centrosomal protein 135kDa Homo sapiens			ENSG00000160299 PCNT: pericentrin Homo sapiens	ENSG00000198836 OPA1: mitochondrial dynamin like GTPase Homo sapiens
ENSG00000152082 MZT2B: mitotic spindle organizing protein 2B Homo sapiens	ENSG00000005249 PRKAR2B: protein kinase cAMP-dependent type II regulatory subunit beta Homo sapiens																																								ENSG00000078674 PCM1: pericentriolar material 1 Homo sapiens			ENSG00000116213 WRAP73: WD repeat containing, antisense to TP7 Homo sapiens	ENSG00000180096 SEPT1: septin 1 Homo sapiens
ENSG00000065135 GNAI3: G protein subunit alpha i3 Homo sapiens	ENSG00000068796 KIF2A: Kinesin heavy chain member 2A Homo sapiens																																								ENSG00000166037 CEP57: centrosomal protein 57kDa Homo sapiens			ENSG00000074054 CLASP1: cytoplasmic linker associated protein 1 Homo sapiens	ENSG00000116584 ARHGEF2: Rho/Rac guanine nucleotide exchange factor 2 Homo sapiens
ENSG00000112877 CEP72: centrosomal protein 72 Homo sapiens	ENSG00000137822 TUBGCP4: Tubulin gamma complex associated protein 4 Homo sapiens																																								ENSG00000137814 HAUS2: HAUS augmin like complex subunit 2 Homo sapiens			ENSG00000007168 PAFAH1B1: platelet activating factor acetylhydrolase 1b regulatory subunit 1 Homo sapiens	ENSG00000126858 RHOT1: ras homolog family member T1 Homo sapiens
ENSG00000079999 KEAP1: kelch like ECH associated protein 1 Homo sapiens	ENSG00000153140 CETN3: Centrin 3 Homo sapiens																																								ENSG00000058453 CROCC: ciliary rootlet coiled-coil, rootletin Homo sapiens			ENSG00000152240 HAUS1: HAUS augmin like complex subunit 1 Homo sapiens	ENSG00000006125 AP2B1: adaptor related protein complex 2 beta 1 subunit(AP2B1) Homo sapiens
ENSG00000109171 SLAIN2: SLAIN motif family member 2 Homo sapiens	ENSG00000126001 CEP250: Centrosomal protein 250 Homo sapiens																																								ENSG00000103995 CEP152: centrosomal protein 152kDa Homo sapiens			ENSG00000135837 CEP350: centrosomal protein 350kDa Homo sapiens	ENSG00000196961 AP2A1: adaptor related protein complex 2 alpha 1 subunit Homo sapiens
ENSG00000103769 RAB11A: RAB11A, member RAS oncogene family Homo sapiens	ENSG00000275835 TUBGCP5: tubulin gamma complex associated protein 5 Homo sapiens																																								ENSG00000083535 PIBF1: progesterone immunomodulatory binding factor 1 Homo sapiens			ENSG00000176101 SSNA1: Sjogren syndrome nuclear autoantigen 1 Homo sapiens	ENSG00000170312 CDK1: cyclin-dependent kinase 1 Homo sapiens
	ENSG00000168014 C2CD3: C2 calcium dependent domain containing 3 Homo sapiens																																								ENSG00000147400 CETN2: Centrin 2 Homo sapiens			ENSG00000213397 HAUS7: HAUS augmin like complex subunit Homo sapiens	ENSG00000196230 TUBB: tubulin beta class I Homo sapiens
	ENSG00000054282 SDCCAG8: serologically defined colon cancer antigen 8 Homo sapiens																																								ENSG00000068796 KIF2A: Kinesin heavy chain member 2A Homo sapiens			ENSG00000136861 CDK5RAP2CDK5 regulatory subunit associated protein 2 Homo sapiens	ENSG00000132842 AP3B1: adaptor related protein complex 3 beta 1 subunit Homo sapiens
	ENSG00000142945 KIF2C: kinesin family member 2C Homo sapiens																																								ENSG00000153140 CETN3: Centrin 3 Homo sapiens			ENSG00000092020 PPP2R3C: protein phosphatase 2 regulatory subunit B'', gamma Homo sapiens	ENSG00000173786 CNP: 2',3'-cyclic nucleotide 3' phosphodiesterase Homo sapiens
	ENSG00000143401 ANP32E: acidic nuclear phosphoprotein 32 family member E Homo sapiens																																								ENSG00000126001 CEP250: Centrosomal protein 250 Homo sapiens			ENSG00000127914 AKAP9 A-kinase anchoring protein 9 Homo sapiens	ENSG00000122705 CLTA: clathrin light chain A Homo sapiens
	ENSG00000177731 FLII: FLII, actin remodeling protein Homo sapiens																																								ENSG00000137822 TUBGCP4: Tubulin gamma complex associated protein 4 Homo sapiens			ENSG00000175216 CKAP5: cytoskeleton associated protein 5 Homo sapiens	ENSG00000141367 CLTC: clathrin heavy chain Homo sapiens
	ENSG00000138180 CEP55: centrosomal protein 55 Homo sapiens																																								ENSG00000275835 TUBGCP5: tubulin gamma complex associated protein 5 Homo sapiens			ENSG00000174799 CEP135: centrosomal protein 135kDa Homo sapiens
	ENSG00000204843 DCTN1: dynactin subunit 1 Homo sapiens																																								ENSG00000249115 HAUS5: HAUS augmin like complex subunit 5 Homo sapiens			ENSG00000175203 DCTN2: dynactin subunit 2 Homo sapiens
	ENSG00000213066 FGFR1OP: FGFR1 oncogene partner Homo sapiens																																											ENSG00000130640 TUBGCP2: tubulin gamma complex associated protein 2(TUBGCP2) Homo sapiens
	ENSG00000173272 MZT2A: microRNA 4784 Homo sapiens																																											ENSG00000166037 CEP57: centrosomal protein 57kDa(CEP57) Homo sapiens
	ENSG00000136938 ANP32B: acidic nuclear phosphoprotein 32 family member B Homo sapiens																																											ENSG00000046651 OFD1: oral-facial-digital syndrome 1(OFD1) Homo sapiens
	ENSG00000011523 CEP68: centrosomal protein 68 Homo sapiens																																											ENSG00000137814 HAUS2: HAUS augmin like complex subunit 2 Homo sapiens
	ENSG00000147874 HAUS6: HAUS augmin like complex subunit 6 Homo sapiens																																											ENSG00000058453 CROCC: ciliary rootlet coiled-coil, rootletin Homo sapiens
	ENSG00000100629 CEP128: centrosomal protein 128 Homo sapiens																																											ENSG00000103995 CEP152: centrosomal protein 152kDa Homo sapiens
	ENSG00000167984 NLRC3: NLR family CARD domain containing 3 Homo sapiens																																											ENSG00000144635 DYNC1LI1: dynein cytoplasmic 1 light intermediate chain 1 Homo sapiens
	ENSG00000183207 RUVBL2: RuvB like AAA ATPase 2 Homo sapiens																																											ENSG00000141577 CEP131: centrosomal protein 131kDa Homo sapiens
	ENSG00000083535 PIBF1: progesterone immunomodulatory binding factor 1 Homo sapiens																																											ENSG00000168944 CEP120: centrosomal protein 120kDa Homo sapiens
	ENSG00000114302 PRKAR2A: protein kinase cAMP-dependent type II regulatory subunit alpha Homo sapiens																																											ENSG00000083535 PIBF1: progesterone immunomodulatory binding factor 1 Homo sapiens
	ENSG00000182504 CEP97: centrosomal protein 97 Homo sapiens																																											ENSG00000126001 CEP250: Centrosomal protein 250 Homo sapiens
																																												ENSG00000068796 KIF2A: Kinesin heavy chain member 2A Homo sapiens
																																												ENSG00000137822 TUBGCP4: Tubulin gamma complex associated protein 4 Homo sapiens
																																												ENSG00000077380 DYNC1I2: Dynein cytoplasmic 1 intermediate chain 2 Homo sapiens
																																												ENSG00000249115 HAUS5: HAUS augmin like complex subunit 5 Homo sapiens
																																												ENSG00000275835 TUBGCP5: tubulin gamma complex associated protein 5 Homo sapiens
[truncated: 68 more columns]
