# Supplementary material for: Cryo-Electron Tomography and Proteomics studies of centrosomes from differentiated quiescent thymocytes
Source: Sci Rep. 2019 May 10;9:7187. doi: 10.1038/s41598-019-43338-9 (PMC6510768; doi:10.1038/s41598-019-43338-9)
Supplement: Supplementary file 4 — Suppl. Tables 3 [file 41598_2019_43338_MOESM4_ESM.xlsx]

## Sheet: Sheet1
Spindle regulation																			Microtubule regulation																						Cytoskeleton organisation
establishment of chromosome localization (BP)			regulation of centrosome cycle (BP)			positive regulation of mitotic cell cycle spindle assembly checkpoint (BP)			establishment of mitotic spindle orientation (BP)			astral microtubule organization (BP)			meiotic spindle organization (BP)				negative regulation of microtubule polymerization or depolymerization (BP)			regulation of microtubule-based process (BP)			protein localization to microtubule (BP)			negative regulation of microtubule depolymerization (BP)			negative regulation of microtubule polymerization (BP)			positive regulation of microtubule polymerization			microtubule bundle formation (BP)				actin cytoskeleton organization (BP)			actin cytoskeleton organization (BP)			nuclear migration (BP)
GO:0051303			GO:0046605			GO:0090267			GO:0000132			GO:0000132			GO:0000212				GO:0031111			GO:0032886			GO:0035372			GO:0007026			GO:0031115			GO:0031116			GO:0001578				GO:0030030			GO:0030036			GO:0007097
H. sapiens KE-37	Both	O. aries thymocytes	H. sapiens KE-37	Both	O. aries thymocytes	H. sapiens KE-37	Both	O. aries thymocytes	H. sapiens KE-37	Both	O. aries thymocytes	H. sapiens KE-37	Both	O. aries thymocytes	H. sapiens KE-37	Both	O. aries thymocytes		H. sapiens KE-37	Both	O. aries thymocytes	H. sapiens KE-37	Both	O. aries thymocytes	H. sapiens KE-37	Both	O. aries thymocytes	H. sapiens KE-37	Both	O. aries thymocytes	H. sapiens KE-37	Both	O. aries thymocytes	H. sapiens KE-37	Both	O. aries thymocytes	H. sapiens KE-37	Both	O. aries thymocytes		H. sapiens KE-37	Both	O. aries thymocytes	H. sapiens KE-37	Both	O. aries thymocytes	H. sapiens KE-37	Both	O. aries thymocytes
ENSG00000072864 NDE1: nudE nuclear distribution gene E homolog 1 (A. nidulans) Homo sapiens	ENSG00000163611 SPICE1: coiled-coil domain containing 52 Homo sapiens	ENSG00000101421 CHMP4B: chromatin modifying protein 4B Homo sapiens	ENSG00000087586 AURKA: aurora kinase A; aurora kinase A pseudogene 1 Homo sapiens	ENSG00000163611 SPICE1: coiled-coil domain containing 52 Homo sapiens	ENSG00000101421 CHMP4B: chromatin modifying protein 4B Homo sapiens		ENSG00000144635 DYNC1LI1: dynein, cytoplasmic 1, light intermediate chain 1 Homo sapiens		ENSG00000072864 NDE1: nudE nuclear distribution gene E homolog 1 (A. nidulans) Homo sapiens	ENSG00000007168 PAFAH1B1: platelet-activating factor acetylhydrolase, isoform Ib, subunit 1 (45kDa) Homo sapiens	ENSG00000163811 WDR43: WD repeat domain 43 Homo sapiens	ENSG00000072864 NDE1: nudE nuclear distribution gene E homolog 1 (A. nidulans) Homo sapiens	ENSG00000007168 PAFAH1B1: platelet-activating factor acetylhydrolase, isoform Ib, subunit 1 (45kDa) Homo sapiens	ENSG00000163811 WDR43: WD repeat domain 43 Homo sapiens	ENSG00000131462 TUBG1: tubulin, gamma 1; similar to Tubulin, gamma 1 Homo sapiens		ENSG00000105568 PPP2R1A: protein phosphatase 2 (formerly 2A), regulatory subunit A, alpha isoform Homo sapiens		ENSG00000101367 MAPRE1: microtubule associated protein RP/EB family member 1 Homo sapiens	ENSG00000074054 CLASP1: cytoplasmic linker associated protein 1 Homo sapiens	ENSG00000163539 CLASP2: cytoplasmic linker associated protein 2 Homo sapiens	ENSG00000082701 GSK3B: glycogen synthase kinase 3 beta Homo sapiens	ENSG00000168944 CEP120: centrosomal protein 120kDa Homo sapiens	ENSG00000163539 CLASP2: cytoplasmic linker associated protein 2 Homo sapiens	ENSG00000101367 MAPRE1: microtubule-associated protein, RP/EB family, member 1 Homo sapiens		ENSG00000198824 chromosome alignment maintaining phosphoprotein 1 Homo sapiens		ENSG00000074054 CLASP1: cytoplasmic linker associated protein 1 Homo sapiens	ENSG00000134982 APC: adenomatous polyposis coli Homo sapiens	ENSG00000101367 MAPRE1: microtubule-associated protein, RP/EB family, member 1 Homo sapiens		ENSG00000077549 CAPZB: capping actin protein of muscle Z-line beta subunit Homo sapiens	ENSG00000130779 CLIP1: CAP-Gly domain containing linker protein 1 Homo sapiens	ENSG00000074054 CLASP1: cytoplasmic linker associated protein 1 Homo sapiens	ENSG00000149273 RPS3: ribosomal protein S3 Homo sapiens	ENSG00000130779 CLIP1: CAP-Gly domain containing linker protein 1 Homo sapiens	ENSG00000136861 CDK5 regulatory subunit associated protein 2 Homo sapiens	ENSG00000130479 MAP1S: microtubule-associated protein 1S Homo sapiens		ENSG00000137601 NEK1: NIMA (never in mitosis gene a)-related kinase 1 Homo sapiens	ENSG00000198707 CEP290: centrosomal protein 290kDa Homo sapiens	ENSG00000007174 DNAH9: dynein, axonemal, heavy chain 9 Homo sapiens	ENSG00000131697 NPHP4: :phronophthisis 4 Homo sapiens	ENSG00000007168 PAFAH1B1: platelet-activating factor acetylhydrolase, isoform Ib, subunit 1 (45kDa) Homo sapiens	ENSG00000077549 CAPZB: capping protein (actin filament) muscle Z-line, beta Homo sapiens		ENSG00000007168 PAFAH1B1: platelet-activating factor acetylhydrolase, isoform Ib, subunit 1 (45kDa) Homo sapiens	ENSG00000100242 SUN2: unc-84 homolog B (C. elegans) Homo sapiens
	ENSG00000083535 PIBF1: progesterone immunomodulatory binding factor 1 Homo sapiens	ENSG00000108424 KPNB1: karyopherin (importin) beta 1 Homo sapiens	ENSG00000142731 PLK4: polo like kinase 4 Homo sapiens	ENSG00000101624 CEP76: centrosomal protein 76kDa Homo sapiens	ENSG00000082898 XPO1: exportin 1 (CRM1 homolog, yeast) Homo sapiens					ENSG00000136861 CDK5RAP2: CDK5 regulatory subunit associated protein 2 Homo sapiens	ENSG00000116584 ARHGEF2: Rho/Rac guanine nucleotide exchange factor 2 Homo sapiens		ENSG00000136861 CDK5RAP2: CDK5 regulatory subunit associated protein 2 Homo sapiens	ENSG00000116584 ARHGEF2: Rho/Rac guanine nucleotide exchange factor 2 Homo sapiens	ENSG00000087586 AURKA: aurora kinase A Homo sapiens		ENSG00000100345 MYH9: myosin, heavy chain 9, non-muscle Homo sapiens				ENSG00000185043 CIB1: calcium and integrin binding 1 (calmyrin) Homo sapiens	ENSG00000101367 MAPRE1: microtubule associated protein RP/EB family member 1 Homo sapiens	ENSG00000101624 CEP76: centrosomal protein 76kDa Homo sapiens	ENSG00000134982 APC: adenomatous polyposis coli Homo sapiens	ENSG00000082701 GSK3B: glycogen synthase kinase 3 beta Homo sapiens					ENSG00000116584 ARHGEF2: Rho/Rac guanine nucleotide exchange factor (GEF) 2 Homo sapiens							ENSG00000119685 TTLL5: tubulin tyrosine ligase like 5 Homo sapiens	ENSG00000166851 polo-like kinase 1 (Drosophila) Homo sapiens	ENSG00000134369 NAV1: neuron navigator 1 Homo sapiens		ENSG00000133393 FOPNL: chromosome 16 open reading frame 63 Homo sapiens	ENSG00000078674 PCM1: pericentriolar material 1 Homo sapiens	ENSG00000077549 CAPZB: capping protein (actin filament) muscle Z-line, beta Homo sapiens	ENSG00000178104 PDE4DIP: phosphodiesterase 4D interacting protein Homo sapiens	ENSG00000088986 DYNLL1: dynein light chain LC8-type 1 Homo sapiens	ENSG00000145819 ARHGAP26: Rho GTPase activating protein 26 Homo sapiens		ENSG00000132912 DCTN4: dynactin subunit 4 Homo sapiens	ENSG00000163811 WDR43: WD repeat domain 43 Homo sapiens
		ENSG00000119541 VPS4B: vacuolar protein sorting 4 homolog B (S. cerevisiae) Homo sapiens	ENSG00000151849 CENPJ: centromere protein J Homo sapiens	ENSG00000141577 CEP131: centrosomal protein 131kDa Homo sapiens	ENSG00000119541 VPS4B: vacuolar protein sorting 4 homolog B (S. cerevisiae) Homo sapiens																ENSG00000166963 MAP1A: microtubule associated protein 1A Homo sapiens	ENSG00000087586 AURKA: aurora kinase A Homo sapiens	ENSG00000117650 NEK2: NIMA related kinase 2 Homo sapiens	ENSG00000166963 MAP1A: microtubule associated protein 1A Homo sapiens						ENSG00000163539 CLASP2: cytoplasmic linker associated protein 2 Homo sapiens							ENSG00000141933 TPGS1: tubulin polyglutamylase complex subunit 1 Homo sapiens	ENSG00000074054 cytoplasmic linker associated protein 1 Homo sapiens	ENSG00000010244 ZNF207: zinc finger protein 207 Homo sapiens		ENSG00000087586 AURKA: aurora kinase A; aurora kinase A pseudogene 1 Homo sapiens	ENSG00000046651 OFD1: oral-facial-digital syndrome 1 Homo sapiens	ENSG00000115091 ACTR3: ARP3 actin-related protein 3 homolog (yeast) Homo sapiens			ENSG00000134516 DOCK2: dedicator of cytokinesis 2 Homo sapiens
		ENSG00000115091 ACTR3: ARP3 actin-related protein 3 homolog (yeast) Homo sapiens		ENSG00000136861 CDK5RAP2: CDK5 regulatory subunit associated protein 2 Homo sapiens	ENSG00000130724 CHMP2A: chromatin modifying protein 2A Homo sapiens																ENSG00000134982 APC: adenomatous polyposis coli Homo sapiens	ENSG00000142731 PLK4: polo like kinase 4 Homo sapiens	ENSG00000074054 CLASP1: cytoplasmic linker associated protein 1 Homo sapiens	ENSG00000101421 CHMP4B: charged multivesicular body protein 4B Homo sapiens						ENSG00000185043 CIB1: calcium and integrin binding 1 Homo sapiens											ENSG00000131697 NPHP4: nephronophthisis 4 Homo sapiens	ENSG00000106477 CEP41: centrosomal protein 41kDa Homo sapiens	ENSG00000148180 GSN: gelsolin (amyloidosis, Finnish type) Homo sapiens			ENSG00000110880 CORO1C: coronin, actin binding protein, 1C Homo sapiens
		ENSG00000130724 CHMP2A: chromatin modifying protein 2A Homo sapiens		ENSG00000168944 CEP120: centrosomal protein 120kDa Homo sapiens	ENSG00000255112 CHMP1B: Charged multivesicular body protein 1B Homo sapiens																ENSG00000077549 CAPZB: capping actin protein of muscle Z-line beta subunit Homo sapiens	ENSG00000151849 CENPJ: centromere protein J Homo sapiens	ENSG00000007168 PAFAH1B1: platelet activating factor acetylhydrolase 1b regulatory subunit 1 Homo sapiens	ENSG00000116584 ARHGEF2: Rho/Rac guanine nucleotide exchange factor 2 Homo sapiens						ENSG00000166963 MAP1A: microtubule associated protein 1A Homo sapiens											ENSG00000110274 CEP164: centrosomal protein 164kDa Homo sapiens	ENSG00000168014 C2CD3: C2 calcium-dependent domain containing 3 Homo sapiens	ENSG00000044115 CTNNA1: catenin alpha 1 Homo sapiens			ENSG00000162704 ARPC5: actin related protein 2/3 complex, subunit 5, 16kDa Homo sapiens
		ENSG00000255112 CHMP1B: Charged multivesicular body protein 1B Homo sapiens		ENSG00000117650 NEK2: NIMA related kinase 2 Homo sapiens	ENSG00000130695 CEP85: centrosomal protein 85kDa Homo sapiens																ENSG00000116584 ARHGEF2: Rho/Rac guanine nucleotide exchange factor 2 Homo sapiens	ENSG00000130779 CLIP1: CAP-Gly domain containing linker protein 1 Homo sapiens	ENSG00000166851 PLK1: polo like kinase 1 Homo sapiens	ENSG00000083799 CYLD: CYLD lysine 63 deubiquitinase Homo sapiens																	ENSG00000170264 FAM161A: family with sequence similarity 161 member A Homo sapiens	ENSG00000088986 DYNLL1: dynein light chain LC8-type 1 Homo sapiens	ENSG00000035403 VCL: vinculin Homo sapiens			ENSG00000159023 EPB41: erythrocyte membrane protein band 4.1 (elliptocytosis 1, RH-linked) Homo sapiens
		ENSG00000237649 KIFC1: Kinesin family member C1 Homo sapiens			ENSG00000138160 KIF11: kinesin family member 11 Homo sapiens																		ENSG00000136861 CDK5RAP2: CDK5 regulatory subunit associated protein 2 Homo sapiens	ENSG00000138160 KIF11: kinesin family member 11 Homo sapiens																	ENSG00000138686 BBS7: Bardet-Biedl syndrome 7 Homo sapiens	ENSG00000103540 CCP110: centriolar coiled-coil protein 110kDa Homo sapiens	ENSG00000136002 ARHGEF4: Rho guanine nucleotide exchange factor 4 Homo sapiens			ENSG00000172725 CORO1B: coronin, actin binding protein, 1B Homo sapiens
		ENSG00000138071 ACTR2: ARP2 actin-related protein 2 homolog (yeast) Homo sapiens			ENSG00000181163 NPM1: nucleophosmin (nucleolar phosphoprotein B23, numatrin) Homo sapiens																		ENSG00000141577 CEP131: centrosomal protein 131kDa Homo sapiens	ENSG00000255112 CHMP1B: charged multivesicular body protein 1B Homo sapiens																	ENSG00000082701 GSK3B: glycogen synthase kinase 3 beta Homo sapiens	ENSG00000135315 CEP162: centrosomal protein 162kDa Homo sapiens	ENSG00000196405 EVL: Enah/Vasp-like Homo sapiens			ENSG00000125753 VASP: vasodilator-stimulated phosphoprotein Homo sapiens
		ENSG00000180096 SEPT1: septin 1 Homo sapiens			ENSG00000239306 RBM14: RNA binding motif protein 14 Homo sapiens																		ENSG00000163611 SPICE1: spindle and centriole associated protein 1 Homo sapiens	ENSG00000119541 VPS4B: vacuolar protein sorting 4 homolog B (S. cerevisiae) Homo sapiens																	ENSG00000119685 TTLL5: tubulin tyrosine ligase like 5 Homo sapiens	ENSG00000151466 SCLT1: sodium channel and clathrin linker 1 Homo sapiens	ENSG00000158195 WASF2: WAS protein family member 2 Homo sapiens			ENSG00000158195 WASF2: WAS protein family, member 2 Homo sapiens
		ENSG00000036257 CUL3: cullin 3 Homo sapiens																					ENSG00000182504 CEP97: centrosomal protein 97kDa Homo sapiens	ENSG00000181163 NPM1: nucleophosmin (nucleolar phosphoprotein B23, numatrin) Homo sapiens																	ENSG00000141933 TPGS1: tubulin polyglutamylase complex subunit 1 Homo sapiens	ENSG00000160299 PCNT: pericentrin Homo sapiens	ENSG00000047849 MAP4: microtubule associated protein 4 Homo sapiens			ENSG00000075340 ADD2: adducin 2 (beta) Homo sapiens
		ENSG00000142945 KIF2C: kinesin family member 2C Homo sapiens																					ENSG00000126001 CEP250: Centrosomal protein 250 Homo sapiens	ENSG00000077549 CAPZB: capping actin protein of muscle Z-line beta subunit Homo sapiens																	ENSG00000103494 RPGRIP1L: RPGRIP1-like Homo sapiens	ENSG00000007168 PAFAH1B1: platelet activating factor acetylhydrolase 1b regulatory subunit 1 Homo sapiens	ENSG00000125753 VASP: vasodilator-stimulated phosphoprotein Homo sapiens			ENSG00000136068 FLNB: filamin B, beta (actin binding protein 278) Homo sapiens
																								ENSG00000082898 XPO1: exportin 1 Homo sapiens																	ENSG00000079335 CDC14A: cell division cycle 14A Homo sapiens	ENSG00000176101 SSNA1: Sjogren syndrome nuclear autoantigen 1 Homo sapiens	ENSG00000114861 FOXP1: forkhead box P1 Homo sapiens			ENSG00000184922 FMNL1: formin-like 1 Homo sapiens
																								ENSG00000185043 CIB1: calcium and integrin binding 1 Homo sapiens																	ENSG00000173226 IQCB1: IQ motif containing B1 Homo sapiens	ENSG00000116127 ALMS1: ALMS1, centrosome and basal body associated protein Homo sapiens	ENSG00000101558 VAPA: VAMP associated protein A Homo sapiens			ENSG00000109062 SLC9A3R1: solute carrier family 9 (sodium/hydrogen exchanger), member 3 regulator 1 Homo sapiens
																								ENSG00000130695 CEP85: centrosomal protein 85kDa Homo sapiens																	ENSG00000141551 CSNK1D: casein kinase 1 delta Homo sapiens	ENSG00000100578 KIAA0586: KIAA0586 Homo sapiens	ENSG00000134215 VAV3: vav guanine nucleotide exchange factor 3 Homo sapiens			ENSG00000100266 PACSIN2: protein kinase C and casein kinase substrate in neurons 2 Homo sapiens
																								ENSG00000149273 RPS3: ribosomal protein S3 Homo sapiens																		ENSG00000058453 CROCC: ciliary rootlet coiled-coil, rootletin Homo sapiens	ENSG00000196924 FLNA: filamin A Homo sapiens			ENSG00000155849 ELMO1: engulfment and cell motility 1 Homo sapiens
																								ENSG00000130724 CHMP2A: charged multivesicular body protein 2A Homo sapiens																		ENSG00000103995 CEP152: centrosomal protein 152kDa Homo sapiens	ENSG00000172725 CORO1B: coronin 1B Homo sapiens			ENSG00000102879 CORO1A: coronin, actin binding protein, 1A Homo sapiens
																								ENSG00000239306 RBM14: RNA binding motif protein 14 Homo sapiens																		ENSG00000141577 CEP131: centrosomal protein 131kDa Homo sapiens	ENSG00000100345 MYH9: myosin, heavy chain 9, non-muscle Homo sapiens			ENSG00000108518 PFN1: profilin 1 Homo sapiens
																																										ENSG00000083535 PIBF1: progesterone immunomodulatory binding factor 1 Homo sapiens	ENSG00000141646 SMAD4: SMAD family member 4 Homo sapiens			ENSG00000087274 ADD1: adducin 1 (alpha) Homo sapiens
																																										ENSG00000182504 CEP97: centrosomal protein 97kDa Homo sapiens	ENSG00000109062 SLC9A3R1: SLC9A3 regulator 1 Homo sapiens			ENSG00000155849 ELMO1: engulfment and cell motility 1 Homo sapiens
																																										ENSG00000126001 CEP250: Centrosomal protein 250 Homo sapiens	ENSG00000079805 DNM2: dynamin 2 Homo sapiens			ENSG00000154358 OBSCN: obscurin, cytoskeletal calmodulin and titin-interacting RhoGEF Homo sapiens
																																											ENSG00000140575 IQGAP1: IQ motif containing GTPase activating protein 1 Homo sapiens			ENSG00000106789 CORO2A: coronin 2A Homo sapiens
																																											ENSG00000100266 PACSIN2: protein kinase C and casein kinase substrate in neurons 2 Homo sapiens			ENSG00000044115 CTNNA1: catenin alpha 1 Homo sapiens
																																											ENSG00000070182 SPTB: spectrin beta, erythrocytic Homo sapiens			ENSG00000136950 ARPC5L: actin related protein 2/3 complex subunit 5-like Homo sapiens
																																											ENSG00000115306 SPTBN1: spectrin beta, non-erythrocytic 1 Homo sapiens			ENSG00000088367 EPB41L1: erythrocyte membrane protein band 4.1-like 1 Homo sapiens
																																											ENSG00000163554 SPTA1: spectrin alpha, erythrocytic 1 Homo sapiens			ENSG00000196405 EVL: Enah/Vasp-like Homo sapiens
																																											ENSG00000197694 SPTAN1: spectrin alpha, non-erythrocytic 1 Homo sapiens			ENSG00000196535 MYO18A: myosin XVIIIA Homo sapiens
																																											ENSG00000176225 RTTN: rotatin Homo sapiens			ENSG00000163466 ARPC2: actin related protein 2/3 complex subunit 2 Homo sapiens
																																											ENSG00000136754 ABI1: abl interactor 1 Homo sapiens			ENSG00000114861 FOXP1: forkhead box P1 Homo sapiens
																																											ENSG00000100784 RPS6KA5: ribosomal protein S6 kinase A5 Homo sapiens			ENSG00000154556 SORBS2: sorbin and SH3 domain containing 2 Homo sapiens
																																											ENSG00000139437 TCHP: trichoplein, keratin filament binding Homo sapiens			ENSG00000158856 DMTN: dematin actin binding protein Homo sapiens
																																											ENSG00000196363 WDR5: WD repeat domain 5 Homo sapiens			ENSG00000214274 ANG: angiogenin, ribonuclease, RNase A family, 5 Homo sapiens
																																											ENSG00000136238 RAC1: ras-related C3 botulinum toxin substrate 1 (rho family, small GTP binding protein Rac1) Homo sapiens			ENSG00000136167 LCP1: lymphocyte cytosolic protein 1 (L-plastin) Homo sapiens
																																											ENSG00000118260 CREB1: cAMP responsive element binding protein 1 Homo sapiens			ENSG00000177731 FLII: flightless I actin binding protein Homo sapiens
																																											ENSG00000173786 CNP: 2',3'-cyclic nucleotide 3' phosphodiesterase Homo sapiens			ENSG00000138071 ACTR2: ARP2 actin-related protein 2 homolog (yeast) Homo sapiens
																																											ENSG00000127152 BCL11B: B-cell CLL/lymphoma 11B Homo sapiens			ENSG00000115091 ACTR3: ARP3 actin-related protein 3 homolog (yeast) Homo sapiens
																																											ENSG00000125257 ABCC4: ATP binding cassette subfamily C member 4 Homo sapiens			ENSG00000136842 TMOD1: tropomodulin 1 Homo sapiens
																																											ENSG00000173588 CEP83: centrosomal protein 83kDa Homo sapiens			ENSG00000196924 FLNA: filamin A Homo sapiens
																																											ENSG00000110047 EHD1: EH domain containing 1 Homo sapiens			ENSG00000145703 IQGAP2: IQ motif containing GTPase activating protein 2 Homo sapiens
																																											ENSG00000141385 AFG3L2: AFG3 like matrix AAA peptidase subunit 2 Homo sapiens			ENSG00000072110 ACTN1: actinin alpha 1 Homo sapiens
																																											ENSG00000198087 CD2AP: CD2-associated protein Homo sapiens			ENSG00000036257 CUL3: cullin 3 Homo sapiens
																																											ENSG00000138071 ACTR2: ARP2 actin-related protein 2 homolog (yeast) Homo sapiens			ENSG00000111229 ARPC3: actin related protein 2/3 complex subunit 3 Homo sapiens
																																											ENSG00000169057 MECP2: methyl-CpG binding protein 2 Homo sapiens			ENSG00000130429 ARPC1B: actin related protein 2/3 complex subunit 1B Homo sapiens
																																											ENSG00000124145 SDC4:syndecan 4 Homo sapiens			ENSG00000006451 RALA: v-ral simian leukemia viral oncogene homolog A (ras related) Homo sapiens
																																											ENSG00000247596 TWF2: twinfilin actin binding protein 2 Homo sapiens			ENSG00000155657 TTN: titin Homo sapiens
																																											ENSG00000137312 FLOT1: flotillin 1 Homo sapiens			ENSG00000183688 FAM101B: family with sequence similarity 101 member B Homo sapiens
																																											ENSG00000134982 APC: adenomatous polyposis coli Homo sapiens			ENSG00000123338 NCKAP1L: NCK associated protein 1 like Homo sapiens
																																											ENSG00000196591 HDAC2: histone deacetylase 2 Homo sapiens			ENSG00000100345 MYH9: myosin, heavy chain 9, non-muscle Homo sapiens
																																											ENSG00000036257 CUL3: cullin 3 Homo sapiens			ENSG00000148180 GSN: gelsolin Homo sapiens
																																											ENSG00000180900 SCRIB: scribbled planar cell polarity protein Homo sapiens			ENSG00000163554 SPTA1: spectrin alpha, erythrocytic 1 Homo sapiens
																																											ENSG00000039068 CDH1: cadherin 1 Homo sapiens			ENSG00000143761 ARF1: ADP ribosylation factor 1 Homo sapiens
																																											ENSG00000129474 AJUBA: ajuba LIM protein Homo sapiens			ENSG00000197694 SPTAN1: spectrin alpha, non-erythrocytic 1 Homo sapiens
																																											ENSG00000092621 PHGDH: phosphoglycerate dehydrogenase Homo sapiens			ENSG00000168477 TNXB: tenascin XB Homo sapiens
																																											ENSG00000102879 CORO1A: coronin 1A Homo sapiens			ENSG00000116584 ARHGEF2: Rho/Rac guanine nucleotide exchange factor 2 Homo sapiens
																																											ENSG00000143761 ARF1: ADP ribosylation factor 1 Homo sapiens			ENSG00000166598 HSP90B1: heat shock protein 90kDa beta family member 1 Homo sapiens
																																											ENSG00000041982 TNC: tenascin C Homo sapiens			ENSG00000165527 ARF6: ADP ribosylation factor 6 Homo sapiens
																																											ENSG00000120885 CLU: clusterin Homo sapiens			ENSG00000136754 ABI1: abl interactor 1 Homo sapiens
																																											ENSG00000159720 ATP6V0D1: ATPase H+ transporting V0 subunit d1 Homo sapiens			ENSG00000133703 KRAS: Kirsten rat sarcoma viral oncogene homolog Homo sapiens
																																											ENSG00000142949 PTPRF: protein tyrosine phosphatase, receptor type F Homo sapiens			ENSG00000128585 MKLN1: muskelin 1 Homo sapiens
																																											ENSG00000122545 SEPT7: septin 7 Homo sapiens			ENSG00000149925 ALDOA: aldolase, fructose-bisphosphate A Homo sapiens
																																											ENSG00000132122 SPATA6: spermatogenesis associated 6 Homo sapiens			ENSG00000163220 S100 S100A9: calcium binding protein A9 Homo sapiens
																																											ENSG00000099204 ABLIM1: actin binding LIM protein 1 Homo sapiens			ENSG00000157827 FMNL2: formin like 2 Homo sapiens
																																											ENSG00000111737 RAB35: RAB35, member RAS oncogene family Homo sapiens			ENSG00000136238 RAC1: ras-related C3 botulinum toxin substrate 1 (rho family, small GTP binding protein Rac1) Homo sapiens
																																											ENSG00000165527 ARF6: ABLIM1ADP ribosylation factor 6 Homo sapiens			ENSG00000159753 RLTPR: RLTPRRGD motif, leucine rich repeats, tropomodulin domain and proline-rich containing Homo sapiens
																																											ENSG00000133703 KRAS: Kirsten rat sarcoma viral oncogene homolog Homo sapiens			ENSG00000105993 DNAJB6: DnaJ heat shock protein family (Hsp40) member B6 Homo sapiens
																																											ENSG00000124486 USP9X: ubiquitin specific peptidase 9, X-linked Homo sapiens			ENSG00000254999 BRK1: BRICK1, SCAR/WAVE actin-nucleating complex subunit Homo sapiens
																																											ENSG00000026103 FAS: Fas cell surface death receptor Homo sapiens
																																											ENSG00000139687 RB1: retinoblastoma 1 Homo sapiens
																																											ENSG00000130479 MAP1S: microtubule associated protein 1S Homo sapiens
																																											ENSG00000077097 TOP2B: topoisomerase II beta Homo sapiens
																																											ENSG00000168385 SEPT2: septin 2 Homo sapiens
																																											ENSG00000197603 C5orf42: chromosome 5 open reading frame 42(C5orf42) Homo sapiens
[truncated: 39 more columns]
